# Supplementary material for: ATG16L1 orchestrates interleukin-22 signaling in the intestinal epithelium via cGAS–STING
Source: J Exp Med. 2018 Nov 5;215(11):2868–86. doi: 10.1084/jem.20171029 (PMC6219748; doi:10.1084/jem.20171029)
Supplement: Table S1 [file JEM_20171029_TableS1.txt]

	gene name	baseMean	log2FoldChange	lfcSE	stat	pvalue	padj
ENSMUSG00000040280	Ndufa4l2	343,2458988	2,774106131	0,139967693	19,81961738	2,02E-87	3,04E-83
ENSMUSG00000026289	Atg16l1	245,8965028	4,073933799	0,223549839	18,22382791	3,34E-74	2,52E-70
ENSMUSG00000026103	Gls	9142,356628	0,733049284	0,040970237	17,89223929	1,36E-71	6,81E-68
ENSMUSG00000074446	Defa23	773,2271401	2,629052614	0,166851747	15,75681799	6,17E-56	1,86E-52
ENSMUSG00000022884	Eif4a2	4025,196691	1,04402115	0,067097783	15,55969675	1,37E-54	3,43E-51
ENSMUSG00000039114	Nrn1	170,5542794	7,003640232	0,45132865	15,5178277	2,63E-54	5,66E-51
ENSMUSG00000046447	Camk2n1	485,7720974	2,018848941	0,14432297	13,98841046	1,83E-44	3,45E-41
ENSMUSG00000038084	Opa1	1186,426397	1,019000338	0,073860339	13,79631284	2,68E-43	4,49E-40
ENSMUSG00000030088	Aldh1l1	1378,967268	1,230023745	0,09596689	12,81716795	1,31E-37	1,80E-34
ENSMUSG00000065956	Defa37	710,8448792	2,080149491	0,163067263	12,75638933	2,87E-37	3,61E-34
ENSMUSG00000025612	Bach1	2721,943087	0,788994614	0,0629475	12,53416909	4,85E-36	5,63E-33
ENSMUSG00000038527	C1rl	214,6498689	1,63133821	0,131726322	12,38429936	3,18E-35	3,42E-32
ENSMUSG00000022707	Gbe1	394,2892132	1,486239545	0,120590754	12,32465592	6,67E-35	6,70E-32
ENSMUSG00000040703	Cyp2s1	3948,937005	0,737170864	0,059950179	12,29639138	9,47E-35	8,92E-32
ENSMUSG00000046794	Ppp1r3b	634,1197542	0,957602724	0,078894826	12,13771263	6,67E-34	5,58E-31
ENSMUSG00000099032	Tcf24	92,0283792	2,456114312	0,203344665	12,07857755	1,37E-33	1,09E-30
ENSMUSG00000028150	Rorc	553,5916947	1,366921544	0,113554795	12,03755019	2,26E-33	1,70E-30
ENSMUSG00000074440	Defa3	6048,648984	1,715216965	0,142561706	12,03140039	2,43E-33	1,74E-30
ENSMUSG00000079180	Mptx2	56,45875376	3,646407047	0,303710783	12,00618238	3,30E-33	2,26E-30
ENSMUSG00000031451	Gas6	1507,080668	1,377761133	0,115318027	11,94749135	6,69E-33	4,38E-30
ENSMUSG00000026614	Slc30a10	4898,477132	1,292371252	0,109286768	11,82550533	2,88E-32	1,81E-29
ENSMUSG00000060070	Defa26	158,4104036	2,022589125	0,172910242	11,69733557	1,32E-31	7,93E-29
ENSMUSG00000002250	Ppard	2843,978957	0,792373407	0,067976135	11,65664116	2,12E-31	1,23E-28
ENSMUSG00000096001	2610528A11Rik	2454,955864	0,763522588	0,065561068	11,64597537	2,41E-31	1,34E-28
ENSMUSG00000027954	Efna1	2275,292762	0,671805129	0,058479631	11,48784826	1,52E-30	7,63E-28
ENSMUSG00000074437	Defa29	107,8415305	2,340517634	0,203819645	11,48327792	1,60E-30	7,78E-28
ENSMUSG00000032076	Cadm1	131,4212125	1,933996552	0,170860619	11,31914752	1,05E-29	4,54E-27
ENSMUSG00000020080	Hkdc1	3021,956682	0,885081586	0,07858471	11,26277086	2,00E-29	8,16E-27
ENSMUSG00000038838	Vars2	817,4668574	0,839058494	0,074865614	11,20752836	3,75E-29	1,48E-26
ENSMUSG00000045594	Glb1	1364,34731	0,863170762	0,077257494	11,17264766	5,55E-29	2,14E-26
ENSMUSG00000005510	Ndufs3	864,1072822	0,779374874	0,0699935	11,13496072	8,48E-29	3,19E-26
ENSMUSG00000005125	Ndrg1	9156,630664	0,960071126	0,086875113	11,0511641	2,16E-28	7,95E-26
ENSMUSG00000001739	Cldn15	3826,85703	0,557231767	0,0506714	10,9969681	3,95E-28	1,39E-25
ENSMUSG00000028836	Slc30a2	121,6988095	1,876420619	0,170637354	10,99654076	3,97E-28	1,39E-25
ENSMUSG00000039899	Fgl2	340,3455895	1,097864328	0,10025267	10,95097342	6,57E-28	2,25E-25
ENSMUSG00000042660	Wdr55	226,9837202	1,213929855	0,111084369	10,92799879	8,47E-28	2,84E-25
ENSMUSG00000076435	Acsf2	805,0311121	1,173265016	0,109266763	10,73762036	6,78E-27	2,22E-24
ENSMUSG00000023914	Mep1a	445,5034847	1,095009413	0,102578886	10,67480313	1,34E-26	4,19E-24
ENSMUSG00000019359	Gdpd2	157,1618585	1,575456779	0,14863117	10,5997738	2,99E-26	9,18E-24
ENSMUSG00000033444	Specc1l	1577,464683	0,626375265	0,05942904	10,53988531	5,66E-26	1,70E-23
ENSMUSG00000020176	Grb10	193,9422946	2,679331686	0,254659705	10,52122354	6,90E-26	2,04E-23
ENSMUSG00000038260	Trpm4	1053,656762	0,682662359	0,064967447	10,50776032	7,96E-26	2,30E-23
ENSMUSG00000060208	Defa17	465,717189	1,549663453	0,150320484	10,30906374	6,41E-25	1,79E-22
ENSMUSG00000042251	Pm20d1	1059,051456	0,831429391	0,081504741	10,20099416	1,96E-24	5,28E-22
ENSMUSG00000019890	Nts	276,6249701	1,412976663	0,139263534	10,14606349	3,45E-24	9,12E-22
ENSMUSG00000003528	Slc25a1	6723,12509	0,675308281	0,06694595	10,08736566	6,28E-24	1,63E-21
ENSMUSG00000038209	Itln1	12879,12949	0,739306254	0,073574821	10,04835952	9,34E-24	2,39E-21
ENSMUSG00000013846	St3gal1	177,0901631	1,392705592	0,138829961	10,03173657	1,11E-23	2,78E-21
ENSMUSG00000028463	Car9	4014,480596	0,613127915	0,061244797	10,01110209	1,36E-23	3,36E-21
ENSMUSG00000041642	Kif21b	715,009034	0,711085674	0,071090171	10,00258778	1,48E-23	3,61E-21
ENSMUSG00000020607	Fam84a	1042,23195	1,144375391	0,114671152	9,979627584	1,87E-23	4,48E-21
ENSMUSG00000018378	Cuedc1	95,19227922	1,708458094	0,172037845	9,93071083	3,06E-23	7,20E-21
ENSMUSG00000026959	Grin1	415,7287443	1,051892606	0,106252977	9,899888294	4,17E-23	9,66E-21
ENSMUSG00000028093	Acp6	1107,80746	0,646204158	0,065579948	9,853685125	6,61E-23	1,51E-20
ENSMUSG00000055737	Ghr	238,6940729	1,110441087	0,114652814	9,685249272	3,48E-22	7,61E-20
ENSMUSG00000025479	Cyp2e1	201,9353035	1,510642631	0,156223456	9,669755535	4,05E-22	8,72E-20
ENSMUSG00000035493	Tgfbi	197,7567723	1,136758656	0,117584484	9,667590665	4,14E-22	8,78E-20
ENSMUSG00000036523	Greb1	706,5223552	0,958848354	0,099932781	9,594933168	8,40E-22	1,76E-19
ENSMUSG00000000308	Ckmt1	7275,597816	0,485026362	0,050617797	9,582130972	9,51E-22	1,96E-19
ENSMUSG00000030930	Chst15	192,1298004	1,410461542	0,147699961	9,549505148	1,30E-21	2,65E-19
ENSMUSG00000027339	Rassf2	158,2923877	1,186529753	0,124696509	9,515340607	1,81E-21	3,64E-19
ENSMUSG00000028035	Dnajb4	368,7327822	0,948281647	0,09992563	9,489874118	2,31E-21	4,59E-19
ENSMUSG00000094584	Ms4a18	506,7140125	0,783648596	0,08427314	9,298912979	1,42E-20	2,78E-18
ENSMUSG00000095066	Defa20	238,1710238	2,071507579	0,223023592	9,288289016	1,57E-20	3,03E-18
ENSMUSG00000025915	Sgk3	166,2961568	1,601895786	0,173814107	9,216143706	3,08E-20	5,87E-18
ENSMUSG00000062070	Pgk1	24183,52404	0,472260466	0,051284754	9,208593846	3,30E-20	6,15E-18
ENSMUSG00000043822	Adamtsl5	496,0220175	1,041151409	0,113775859	9,150899086	5,65E-20	1,04E-17
ENSMUSG00000024055	Cyp4f13	421,1904968	0,960957765	0,105396574	9,117542707	7,68E-20	1,39E-17
ENSMUSG00000028542	Slc6a9	422,4865362	0,878431634	0,096597744	9,093707553	9,57E-20	1,68E-17
ENSMUSG00000097615	Gm2061	1537,404882	1,303629175	0,143786962	9,066393501	1,23E-19	2,13E-17
ENSMUSG00000032374	Plod2	151,9368397	2,13553892	0,236297278	9,037509625	1,60E-19	2,74E-17
ENSMUSG00000021097	Clmn	843,8275878	0,755732039	0,084057011	8,990707979	2,46E-19	4,16E-17
ENSMUSG00000006395	Hyi	190,8561565	1,355796108	0,151169266	8,968728517	3,00E-19	4,97E-17
ENSMUSG00000060224	Pyroxd2	47,06102751	3,183572402	0,354968975	8,968593388	3,00E-19	4,97E-17
ENSMUSG00000056973	Ces1d	504,7666235	1,71622098	0,191878717	8,944300873	3,74E-19	6,13E-17
ENSMUSG00000059824	Dbp	247,871229	1,192525295	0,133634264	8,923798902	4,51E-19	7,30E-17
ENSMUSG00000074398	Gm15441	765,5883264	0,616672719	0,069476341	8,876010323	6,93E-19	1,09E-16
ENSMUSG00000036278	Macrod1	474,5565293	1,023054719	0,115352064	8,868976249	7,38E-19	1,15E-16
ENSMUSG00000026726	Cubn	149,2501825	2,262228545	0,255668262	8,848296339	8,89E-19	1,37E-16
ENSMUSG00000055675	Kbtbd11	584,1649788	1,120193853	0,126881158	8,828685618	1,06E-18	1,61E-16
ENSMUSG00000021913	Ogdhl	135,4130595	2,080802253	0,236714318	8,790352304	1,49E-18	2,25E-16
ENSMUSG00000057400	Ces1c	42,18047731	2,262728313	0,259317478	8,725706911	2,65E-18	3,91E-16
ENSMUSG00000037434	Slc30a1	691,5817427	0,80277368	0,092080755	8,718148318	2,83E-18	4,14E-16
ENSMUSG00000039976	Tbc1d16	352,4980642	1,808632517	0,207605757	8,711861096	2,99E-18	4,33E-16
ENSMUSG00000049555	Tmie	118,0443202	1,54630316	0,178249143	8,674954266	4,14E-18	5,94E-16
ENSMUSG00000074652	Myh7b	80,80862929	1,69192323	0,196332217	8,617654605	6,83E-18	9,62E-16
ENSMUSG00000040258	Nxph4	38,23204911	2,706458764	0,314348364	8,609743438	7,32E-18	1,01E-15
ENSMUSG00000019966	Kitl	2281,382095	0,571415709	0,066638764	8,574824576	9,92E-18	1,36E-15
ENSMUSG00000035441	Myo1d	6845,660594	0,35778	0,041910418	8,536779582	1,38E-17	1,87E-15
ENSMUSG00000018909	Arrb1	2093,617102	0,5182026	0,060724001	8,533736124	1,42E-17	1,91E-15
ENSMUSG00000055435	Maf	477,4219349	1,022837892	0,12070391	8,473941682	2,37E-17	3,11E-15
ENSMUSG00000025477	Inpp5a	1291,211993	0,599401914	0,070854729	8,459589365	2,68E-17	3,48E-15
ENSMUSG00000070530	Wfdc16	46,95907423	4,554877547	0,540200436	8,431828714	3,40E-17	4,31E-15
ENSMUSG00000020847	Rph3al	787,0976602	0,735536536	0,08724981	8,430236523	3,45E-17	4,33E-15
ENSMUSG00000030695	Aldoa	32903,01836	0,555284897	0,065898823	8,426324944	3,57E-17	4,44E-15
ENSMUSG00000045725	Prr15	611,6935808	0,763900931	0,090676545	8,424460044	3,62E-17	4,48E-15
ENSMUSG00000047638	Nr1h4	203,3872626	1,02776549	0,122465183	8,39230765	4,77E-17	5,79E-15
ENSMUSG00000074447	Defa21	62,08839391	2,431911598	0,289894971	8,388940263	4,91E-17	5,91E-15
ENSMUSG00000078439	Smim24	6811,07649	0,803592209	0,095859932	8,382983263	5,16E-17	6,17E-15
ENSMUSG00000036377	C530008M17Rik	457,1898527	1,077957075	0,12866874	8,377769728	5,39E-17	6,40E-15
ENSMUSG00000004558	Ndrg2	738,3345098	0,745883214	0,089067973	8,374314497	5,55E-17	6,54E-15
ENSMUSG00000000489	Pdgfb	140,3447773	1,876045134	0,224231349	8,366560452	5,93E-17	6,93E-15
ENSMUSG00000020537	Drg2	481,0682286	0,893564898	0,107079325	8,344887286	7,13E-17	8,26E-15
ENSMUSG00000074218	Cox7a1	435,9493373	1,220790807	0,146720929	8,320495343	8,76E-17	1,01E-14
ENSMUSG00000031551	Ido1	55,5255418	2,848979007	0,342806773	8,310743051	9,51E-17	1,09E-14
ENSMUSG00000038393	Txnip	8398,596747	0,598097052	0,07246755	8,253308601	1,54E-16	1,75E-14
ENSMUSG00000066800	Rnasel	1462,306842	0,550137145	0,066776319	8,238506655	1,74E-16	1,95E-14
ENSMUSG00000024713	Pcsk5	1323,496154	0,549231963	0,066888685	8,211134097	2,19E-16	2,41E-14
ENSMUSG00000058756	Thra	1030,500382	0,752728875	0,091673063	8,211014815	2,19E-16	2,41E-14
ENSMUSG00000013236	Ptprs	992,4592366	0,785227217	0,095802013	8,196354074	2,48E-16	2,71E-14
ENSMUSG00000068551	Zfp467	48,78725922	2,135703256	0,260887729	8,186292497	2,69E-16	2,92E-14
ENSMUSG00000031090	Nadsyn1	571,8884217	0,647771012	0,079475651	8,150559403	3,62E-16	3,90E-14
ENSMUSG00000037989	Wnk2	729,4157457	0,820946537	0,100779787	8,145944362	3,76E-16	4,02E-14
ENSMUSG00000074443	Defa22	65,51946103	2,312869509	0,284955475	8,116599643	4,79E-16	5,09E-14
ENSMUSG00000033161	Atp1a1	40257,67456	0,641943281	0,07915534	8,109917539	5,07E-16	5,34E-14
ENSMUSG00000025007	Aldh18a1	5125,400711	0,548851686	0,067684556	8,108964812	5,11E-16	5,34E-14
ENSMUSG00000026961	Lrrc26	614,5451593	1,101294692	0,136372	8,075665786	6,71E-16	6,92E-14
ENSMUSG00000036427	Gpi1	26669,37925	0,621940915	0,077026622	8,074363113	6,78E-16	6,95E-14
ENSMUSG00000024581	Napg	369,0929168	0,733971042	0,091016938	8,064114819	7,38E-16	7,51E-14
ENSMUSG00000063524	Eno1	27067,17268	0,647822219	0,080485722	8,048908594	8,35E-16	8,45E-14
ENSMUSG00000028415	Spink4	4459,92036	1,408714375	0,175188987	8,041112603	8,90E-16	8,88E-14
ENSMUSG00000042985	Upk3b	423,4355828	0,9740971	0,121193458	8,037538621	9,17E-16	9,08E-14
ENSMUSG00000059149	Mfsd4a	457,2891038	0,921394664	0,114950827	8,015554929	1,10E-15	1,08E-13
ENSMUSG00000029684	Wasl	1892,648101	0,512274819	0,064074652	7,994968369	1,30E-15	1,27E-13
ENSMUSG00000061958	Gm14851	21,84282262	4,268688245	0,534272304	7,989723998	1,35E-15	1,31E-13
ENSMUSG00000030035	Wbp1	558,5654716	0,568161056	0,071278416	7,971011237	1,57E-15	1,52E-13
ENSMUSG00000026576	Atp1b1	16479,35139	0,552758516	0,069701119	7,930410957	2,18E-15	2,10E-13
ENSMUSG00000094840	Muc3a	134,9178525	1,526481658	0,192623347	7,924696993	2,29E-15	2,18E-13
ENSMUSG00000022453	Naga	758,2822033	0,673407713	0,085644777	7,862799492	3,76E-15	3,51E-13
ENSMUSG00000031844	Hsd17b2	1593,426252	0,938265054	0,119554592	7,848005132	4,23E-15	3,93E-13
ENSMUSG00000019818	Cd164	4039,141816	0,426408584	0,05464697	7,802968523	6,05E-15	5,55E-13
ENSMUSG00000028173	Wls	853,3721941	0,505847971	0,065174266	7,761467917	8,40E-15	7,62E-13
ENSMUSG00000025408	Ddit3	433,8355634	1,089181812	0,14063404	7,744795023	9,57E-15	8,64E-13
ENSMUSG00000037685	Atp8a1	632,1664135	0,609388306	0,07875669	7,737606907	1,01E-14	9,08E-13
ENSMUSG00000027189	Trim44	357,1289824	0,740174813	0,095765754	7,729013571	1,08E-14	9,66E-13
ENSMUSG00000044674	Fzd1	54,61152857	2,00659283	0,260371772	7,706645054	1,29E-14	1,14E-12
ENSMUSG00000038332	Sesn1	1102,881384	0,808317872	0,105252993	7,679761379	1,59E-14	1,40E-12
ENSMUSG00000030934	Oat	29325,97703	0,705652471	0,092107301	7,661200141	1,84E-14	1,61E-12
ENSMUSG00000027690	Slc2a2	1098,718645	0,892974103	0,116990422	7,632882174	2,30E-14	2,00E-12
ENSMUSG00000034584	Exph5	306,609267	0,787062023	0,103451372	7,608038497	2,78E-14	2,40E-12
ENSMUSG00000086040	Wipf3	127,6814341	1,092198631	0,143948151	7,587444683	3,26E-14	2,79E-12
ENSMUSG00000041225	Arhgap12	1130,545156	0,48208601	0,063598204	7,580182763	3,45E-14	2,92E-12
ENSMUSG00000091479	Gm17035	202,527226	1,07594694	0,142043455	7,574773077	3,60E-14	3,03E-12
ENSMUSG00000024743	Syt7	188,4575669	1,041413711	0,137695895	7,563142783	3,93E-14	3,27E-12
ENSMUSG00000022235	Cmbl	678,7281557	1,131591047	0,149644744	7,561849576	3,97E-14	3,29E-12
ENSMUSG00000085741	5430405H02Rik	759,6617681	0,589680978	0,07819347	7,541307238	4,65E-14	3,83E-12
ENSMUSG00000057666	Gapdh	40616,08831	0,564611753	0,074906405	7,537563063	4,79E-14	3,92E-12
ENSMUSG00000025515	Muc2	839,8904385	0,974707583	0,129338453	7,536100491	4,84E-14	3,94E-12
ENSMUSG00000031523	Dlc1	71,41221584	1,450213853	0,192699758	7,525768942	5,24E-14	4,25E-12
ENSMUSG00000097660	Gm26762	1139,401735	0,601390226	0,079931424	7,523827248	5,32E-14	4,29E-12
ENSMUSG00000004952	Rasa4	654,9423111	0,791161153	0,105218323	7,519233627	5,51E-14	4,42E-12
ENSMUSG00000030364	Clec2h	479,7855372	0,702332176	0,093453631	7,515301081	5,68E-14	4,53E-12
ENSMUSG00000022105	Rb1	925,7465591	0,597205785	0,079490272	7,512941734	5,78E-14	4,58E-12
ENSMUSG00000024222	Fkbp5	343,9077881	0,633071306	0,084322864	7,507706362	6,02E-14	4,75E-12
ENSMUSG00000031838	Ifi30	2604,803954	0,54129287	0,072122236	7,505214716	6,13E-14	4,81E-12
ENSMUSG00000023247	Guca2a	857,3571403	1,154422724	0,153929054	7,499706459	6,40E-14	4,99E-12
ENSMUSG00000039156	Stim2	867,544036	0,613496556	0,082176806	7,465568303	8,29E-14	6,31E-12
ENSMUSG00000070661	Rnf186	2344,720841	0,516838508	0,069265434	7,461708895	8,54E-14	6,43E-12
ENSMUSG00000039536	Stau1	608,5495486	0,60267008	0,080827001	7,456296461	8,90E-14	6,67E-12
ENSMUSG00000038776	Ephx1	2387,616644	0,742220621	0,099570546	7,454218676	9,04E-14	6,74E-12
ENSMUSG00000032127	Vps11	319,8673214	0,678379039	0,091306756	7,429669726	1,09E-13	8,08E-12
ENSMUSG00000067235	H2-Q10	1463,822673	0,577305225	0,078201167	7,382309568	1,56E-13	1,14E-11
ENSMUSG00000038967	Pdk2	554,4950091	0,784068787	0,106455491	7,365226322	1,77E-13	1,28E-11
ENSMUSG00000032449	Slc25a36	1168,276123	0,694829004	0,094546209	7,349094292	2,00E-13	1,43E-11
ENSMUSG00000098178	Gm42418	1156,158754	1,106073857	0,15054908	7,346932001	2,03E-13	1,45E-11
ENSMUSG00000068874	Selenbp1	1864,571852	0,554156378	0,075466586	7,343069407	2,09E-13	1,48E-11
ENSMUSG00000029814	Igf2bp3	190,4263099	1,600164599	0,218228687	7,332512601	2,26E-13	1,60E-11
ENSMUSG00000048234	Rnf149	2845,929171	0,752195108	0,102595427	7,331663079	2,27E-13	1,60E-11
ENSMUSG00000070315	4930581F22Rik	74,83634454	2,096612197	0,286495717	7,318127536	2,51E-13	1,76E-11
ENSMUSG00000024187	Fam234a	3765,814407	0,477981071	0,065426133	7,305659765	2,76E-13	1,92E-11
ENSMUSG00000021687	Scamp1	1377,132535	0,537149024	0,073580292	7,300175195	2,87E-13	1,99E-11
ENSMUSG00000008136	Fhl2	1403,390121	0,869545205	0,11954027	7,274077668	3,49E-13	2,38E-11
ENSMUSG00000008035	Mid1ip1	2168,523769	0,385356562	0,052998179	7,271128318	3,56E-13	2,42E-11
ENSMUSG00000032066	Bco2	400,5516549	1,180188002	0,16243832	7,265453134	3,72E-13	2,51E-11
ENSMUSG00000021185	9030617O03Rik	1580,389381	0,672710254	0,0926389	7,261639035	3,82E-13	2,57E-11
ENSMUSG00000036151	Tm6sf2	1182,846995	0,582014709	0,080181635	7,25870339	3,91E-13	2,62E-11
ENSMUSG00000026489	Coq8a	640,7427421	0,525041322	0,072538949	7,238060812	4,55E-13	3,03E-11
ENSMUSG00000073420	Btnl5-ps	790,1124035	0,537614647	0,074409411	7,225089368	5,01E-13	3,32E-11
ENSMUSG00000064213	Defa24	18967,57292	1,756240432	0,243568673	7,210452844	5,58E-13	3,68E-11
ENSMUSG00000013418	B4galnt2	4073,778938	0,441203673	0,061205379	7,208576795	5,65E-13	3,70E-11
ENSMUSG00000032578	Cish	137,6904729	1,222273425	0,169552293	7,208828633	5,64E-13	3,70E-11
ENSMUSG00000034435	Tmem30b	2418,078718	0,442290402	0,061376116	7,206229935	5,75E-13	3,75E-11
ENSMUSG00000004864	Mapk13	2782,736898	0,353354387	0,049098618	7,196829543	6,16E-13	4,00E-11
ENSMUSG00000034799	Unc13a	276,5319615	1,04468599	0,14517819	7,195887951	6,21E-13	4,01E-11
ENSMUSG00000039157	Fam102a	934,7640352	0,542945035	0,075660741	7,17604706	7,18E-13	4,62E-11
ENSMUSG00000051817	Sox12	102,6899254	1,161981782	0,162162681	7,165531381	7,75E-13	4,97E-11
ENSMUSG00000029098	Acox3	333,3070105	0,702116825	0,098055288	7,160417771	8,04E-13	5,13E-11
ENSMUSG00000002228	Ppm1j	187,0374091	0,950518069	0,132788356	7,158143205	8,18E-13	5,20E-11
ENSMUSG00000022558	Mroh1	875,6283151	0,568131313	0,079384293	7,156721936	8,26E-13	5,23E-11
ENSMUSG00000006538	Ihh	1250,629634	0,759478242	0,10620272	7,151212741	8,60E-13	5,42E-11
ENSMUSG00000005674	Tomm40l	634,7428678	0,67365015	0,094296637	7,143946686	9,07E-13	5,69E-11
ENSMUSG00000037995	Igsf9	1720,219886	0,582873428	0,08163534	7,13996444	9,34E-13	5,84E-11
ENSMUSG00000094362	Defa33	182,0584956	2,123326054	0,297794675	7,130167982	1,00E-12	6,24E-11
ENSMUSG00000008999	Bmp7	413,9842159	0,761458036	0,106805524	7,129388125	1,01E-12	6,25E-11
ENSMUSG00000028518	Prkaa2	1297,136758	0,808228429	0,113667902	7,11043678	1,16E-12	7,08E-11
ENSMUSG00000029167	Ppargc1a	419,8265976	1,014734214	0,143042539	7,093933199	1,30E-12	7,95E-11
ENSMUSG00000020581	Agr2	1921,334754	0,572755927	0,080805925	7,088043709	1,36E-12	8,26E-11
ENSMUSG00000021336	Slc17a4	979,9035722	1,048928405	0,148013798	7,086693404	1,37E-12	8,31E-11
ENSMUSG00000024883	Rin1	383,7191492	1,009031072	0,142691502	7,071416734	1,53E-12	9,24E-11
ENSMUSG00000014791	Elmo3	694,1395789	0,611767985	0,086612024	7,063314727	1,63E-12	9,76E-11
ENSMUSG00000036879	Phkb	537,3637576	0,511324676	0,072634879	7,039657592	1,93E-12	1,15E-10
ENSMUSG00000034245	Hdac11	653,4854639	0,607338414	0,086496667	7,021523914	2,19E-12	1,29E-10
ENSMUSG00000085314	Gm14866	46,61688576	1,703337089	0,243075973	7,007426809	2,43E-12	1,42E-10
ENSMUSG00000074444	Defa30	949,5784846	2,634226076	0,376392347	6,998617527	2,59E-12	1,50E-10
ENSMUSG00000032226	Gcnt3	1828,291973	0,769594386	0,110032292	6,994259347	2,67E-12	1,54E-10
ENSMUSG00000030155	Clec2e	784,7089782	0,90694664	0,129856178	6,984239427	2,86E-12	1,64E-10
ENSMUSG00000029541	Cyp2w1	43,03325093	1,800865981	0,257894533	6,982955253	2,89E-12	1,65E-10
ENSMUSG00000079507	H2-Q1	667,183457	0,811821021	0,116325085	6,978898989	2,98E-12	1,69E-10
ENSMUSG00000038567	Cyp24a1	37,9399616	2,017760113	0,289268363	6,975391613	3,05E-12	1,73E-10
ENSMUSG00000030838	Ush1c	1601,925691	0,477089397	0,068423355	6,972610376	3,11E-12	1,76E-10
ENSMUSG00000036390	Gadd45a	860,569167	0,875293587	0,125644371	6,966436939	3,25E-12	1,83E-10
ENSMUSG00000098234	Snhg6	295,9530086	0,767497855	0,110261531	6,960703748	3,39E-12	1,90E-10
ENSMUSG00000097417	Gm26669	536,2868088	0,577014247	0,082936352	6,957314061	3,47E-12	1,94E-10
ENSMUSG00000050914	Ankrd37	1474,15877	0,624292994	0,089758475	6,955254045	3,52E-12	1,96E-10
ENSMUSG00000073402	Gm8909	110,5768327	1,043525371	0,150222966	6,94651025	3,74E-12	2,07E-10
ENSMUSG00000062175	Tgif2	909,4506036	0,556895792	0,080346214	6,931201411	4,17E-12	2,30E-10
ENSMUSG00000020183	Cpm	220,2644905	1,33174988	0,192377386	6,922590575	4,43E-12	2,44E-10
ENSMUSG00000086841	2410006H16Rik	848,3734766	0,871666441	0,126265791	6,903425155	5,08E-12	2,76E-10
ENSMUSG00000028673	Fuca1	2440,361814	0,604113569	0,087536044	6,901312177	5,15E-12	2,79E-10
ENSMUSG00000038375	Trp53inp2	1187,640639	0,470492975	0,068176031	6,901149371	5,16E-12	2,79E-10
ENSMUSG00000028957	Per3	247,0796602	1,110747103	0,161131848	6,893405111	5,45E-12	2,93E-10
ENSMUSG00000002781	Tmem143	350,6677849	0,639398767	0,09305732	6,871020652	6,37E-12	3,41E-10
ENSMUSG00000020883	Fbxl20	379,9227568	0,620495065	0,09058155	6,85012641	7,38E-12	3,91E-10
ENSMUSG00000021820	Camk2g	206,1661907	0,853891445	0,125033985	6,829274822	8,53E-12	4,51E-10
ENSMUSG00000066026	Dhrs3	205,6976518	0,74097153	0,108529169	6,82739522	8,65E-12	4,55E-10
ENSMUSG00000029455	Aldh2	4433,71191	0,385486112	0,056669326	6,80237683	1,03E-11	5,35E-10
ENSMUSG00000017756	Slc12a7	1356,363431	0,392902307	0,057780503	6,79991146	1,05E-11	5,42E-10
ENSMUSG00000035429	Ptprh	1354,880653	0,639470159	0,094130215	6,793463305	1,09E-11	5,65E-10
ENSMUSG00000073043	Atoh1	220,951879	0,846921521	0,124917975	6,77982109	1,20E-11	6,17E-10
ENSMUSG00000022574	Naprt	616,8328412	0,54046306	0,079772761	6,775032649	1,24E-11	6,35E-10
ENSMUSG00000051790	Nlgn2	250,7497215	1,187850498	0,175423152	6,771343951	1,28E-11	6,49E-10
ENSMUSG00000036478	Btg1	1664,501127	0,460245168	0,068059776	6,762366793	1,36E-11	6,86E-10
ENSMUSG00000024975	Pdcd4	1070,865725	0,60056882	0,088996131	6,748257621	1,50E-11	7,51E-10
ENSMUSG00000033174	Mgll	41,22636136	1,776328246	0,263464686	6,742187246	1,56E-11	7,81E-10
ENSMUSG00000031782	Coq9	1502,423062	0,420941828	0,06246577	6,738759959	1,60E-11	7,97E-10
ENSMUSG00000032246	Calml4	1931,047364	0,520284557	0,077262198	6,734011863	1,65E-11	8,18E-10
ENSMUSG00000022261	Sdc2	77,2088461	1,832187807	0,272233244	6,730213324	1,69E-11	8,37E-10
ENSMUSG00000013653	1810065E05Rik	61,31548637	1,335058204	0,198415786	6,728588631	1,71E-11	8,43E-10
ENSMUSG00000039246	Lyplal1	79,64559122	1,337023974	0,198762823	6,726730643	1,74E-11	8,51E-10
ENSMUSG00000032557	Uba5	341,2386029	0,588078447	0,087435141	6,725882101	1,75E-11	8,54E-10
ENSMUSG00000004328	Hif3a	158,1167255	1,15134202	0,171229879	6,7239551	1,77E-11	8,62E-10
ENSMUSG00000028527	Ak4	2463,494052	0,377815194	0,056264074	6,715034393	1,88E-11	9,14E-10
ENSMUSG00000026064	Ptp4a1	2359,222189	0,586046489	0,087399286	6,705392148	2,01E-11	9,70E-10
ENSMUSG00000013033	Adgrl1	199,5744955	0,906047927	0,135414735	6,690910905	2,22E-11	1,07E-09
ENSMUSG00000073609	D2hgdh	284,2661911	0,700066991	0,104664424	6,688681468	2,25E-11	1,08E-09
ENSMUSG00000024862	Klc2	267,855657	0,788491169	0,118000665	6,682090872	2,36E-11	1,13E-09
ENSMUSG00000078566	Bnip3	2222,457731	0,515215054	0,077115138	6,681114294	2,37E-11	1,13E-09
ENSMUSG00000030103	Bhlhe40	4288,819638	0,629066882	0,09425361	6,674194005	2,49E-11	1,18E-09
ENSMUSG00000028830	AU040320	2119,265725	0,377024476	0,056513783	6,67137214	2,53E-11	1,20E-09
ENSMUSG00000025608	Podxl	144,3233009	1,268531188	0,190166599	6,670630895	2,55E-11	1,20E-09
ENSMUSG00000021831	Ero1l	20116,42536	0,501516751	0,075268148	6,663067515	2,68E-11	1,26E-09
ENSMUSG00000006494	Pdk1	4317,961616	0,428889002	0,064410524	6,658678991	2,76E-11	1,29E-09
ENSMUSG00000036904	Fzd8	35,30510638	1,78636275	0,268471651	6,65382264	2,86E-11	1,32E-09
ENSMUSG00000071604	Fam189a2	377,609457	0,60640827	0,091328104	6,63988675	3,14E-11	1,45E-09
ENSMUSG00000070529	Wfdc10	47,49470575	3,003880531	0,45357267	6,622710604	3,53E-11	1,62E-09
ENSMUSG00000022755	Adgrg7	1982,90493	0,371155885	0,056083589	6,617905418	3,64E-11	1,67E-09
ENSMUSG00000018906	P4ha2	424,5486497	0,730609523	0,110607711	6,605412175	3,96E-11	1,80E-09
ENSMUSG00000068877	Selenbp2	64,3345255	1,575660246	0,23928053	6,584991466	4,55E-11	2,05E-09
ENSMUSG00000015085	Entpd2	311,24294	0,660298008	0,100443033	6,573855703	4,90E-11	2,20E-09
ENSMUSG00000008167	Fbxw9	412,4299476	0,729814167	0,111108562	6,568478214	5,08E-11	2,27E-09
ENSMUSG00000038178	Slc43a2	516,2236705	0,690638047	0,105147578	6,568273497	5,09E-11	2,27E-09
ENSMUSG00000097908	4933404O12Rik	102,3297797	1,151556099	0,175793018	6,550636167	5,73E-11	2,53E-09
ENSMUSG00000091705	H2-Q2	1862,027966	0,768927586	0,117510333	6,543489149	6,01E-11	2,65E-09
ENSMUSG00000034949	Zfr2	105,2433633	1,65231076	0,252545744	6,542619709	6,05E-11	2,66E-09
ENSMUSG00000046329	Slc25a23	305,0372729	0,646424789	0,098841525	6,540012273	6,15E-11	2,69E-09
ENSMUSG00000030717	Nupr1	380,4612214	1,276278615	0,196462345	6,496301426	8,23E-11	3,54E-09
ENSMUSG00000041261	Car8	195,9370641	0,953621779	0,146869831	6,492972524	8,42E-11	3,61E-09
ENSMUSG00000085830	Grin1os	187,1908556	1,214174464	0,187004513	6,492754866	8,43E-11	3,61E-09
ENSMUSG00000005373	Mlxipl	1942,637004	0,999662663	0,154047827	6,48930066	8,62E-11	3,66E-09
ENSMUSG00000033949	Trim36	202,3827934	0,786735643	0,121234072	6,489393873	8,62E-11	3,66E-09
ENSMUSG00000032776	Mctp2	281,008747	0,637710851	0,098340182	6,484743484	8,89E-11	3,75E-09
ENSMUSG00000062526	Mppe1	354,1238889	0,676777814	0,10436436	6,484759848	8,89E-11	3,75E-09
ENSMUSG00000060961	Slc4a4	2239,455248	0,72762451	0,112316065	6,478365388	9,27E-11	3,89E-09
ENSMUSG00000017390	Aldoc	2322,819582	0,792977069	0,122445652	6,476155382	9,41E-11	3,94E-09
ENSMUSG00000079116	Gm15293	32,53935589	2,321829806	0,358595993	6,47477901	9,50E-11	3,96E-09
ENSMUSG00000023007	Prpf40b	154,9919505	0,986872664	0,152638392	6,465428832	1,01E-10	4,20E-09
ENSMUSG00000026027	Stradb	330,4633903	0,658773831	0,101913809	6,464029154	1,02E-10	4,23E-09
ENSMUSG00000040760	Appl1	612,779666	0,487965481	0,075709126	6,44526634	1,15E-10	4,76E-09
ENSMUSG00000030761	Myo7a	923,8273507	0,708229209	0,109917943	6,443253861	1,17E-10	4,81E-09
ENSMUSG00000034781	Gna11	5744,982418	0,471453434	0,073845827	6,384293513	1,72E-10	6,92E-09
ENSMUSG00000052713	Zfp608	382,6300196	0,514901958	0,080866595	6,367301076	1,92E-10	7,68E-09
ENSMUSG00000029269	Sult1b1	760,1511394	0,678147958	0,106597086	6,361787014	1,99E-10	7,91E-09
ENSMUSG00000025207	Sema4g	2634,741216	0,990711737	0,155783095	6,359558683	2,02E-10	8,00E-09
ENSMUSG00000047963	Stbd1	112,9437128	1,467004191	0,230868478	6,354285356	2,09E-10	8,26E-09
ENSMUSG00000039795	Zfand1	379,7244406	0,643905071	0,10141719	6,349072296	2,17E-10	8,52E-09
ENSMUSG00000045679	Pqlc3	571,7886204	0,842422988	0,132768539	6,345049751	2,22E-10	8,72E-09
ENSMUSG00000031299	Pdha1	6459,251984	0,358729495	0,056658444	6,33143925	2,43E-10	9,50E-09
ENSMUSG00000028211	Trp53inp1	547,0627291	0,707151578	0,111736705	6,328731284	2,47E-10	9,65E-09
ENSMUSG00000052605	Isoc2b	234,8848287	0,962087742	0,152427075	6,311790365	2,76E-10	1,07E-08
ENSMUSG00000029102	Hgfac	928,1119243	1,757990074	0,278808613	6,305365008	2,88E-10	1,10E-08
ENSMUSG00000036330	Slc18a1	181,9180882	0,970285694	0,153951646	6,30253537	2,93E-10	1,12E-08
ENSMUSG00000005686	Ampd3	268,6354856	0,691142027	0,109986449	6,283883437	3,30E-10	1,26E-08
ENSMUSG00000038264	Sema7a	1036,034128	0,52303149	0,083325606	6,276959908	3,45E-10	1,31E-08
ENSMUSG00000021215	Net1	5424,610475	0,303757272	0,048420718	6,273291314	3,53E-10	1,34E-08
ENSMUSG00000042903	Foxo4	436,6109845	0,574590541	0,091654823	6,26907041	3,63E-10	1,37E-08
ENSMUSG00000063206	Defa34	28,41520036	1,92161052	0,306526198	6,268992778	3,63E-10	1,37E-08
ENSMUSG00000040505	Abcg5	1507,283863	0,770019722	0,122952852	6,262723575	3,78E-10	1,42E-08
ENSMUSG00000027371	Fahd2a	116,4768873	0,898648231	0,143932427	6,24354252	4,28E-10	1,60E-08
ENSMUSG00000078588	Ccdc24	122,1890574	0,886207345	0,141937464	6,243646451	4,27E-10	1,60E-08
ENSMUSG00000032816	Igdcc4	103,5775803	1,523395999	0,244217989	6,237853347	4,44E-10	1,65E-08
ENSMUSG00000020817	Rabep1	631,6210461	0,470585039	0,075460769	6,236154868	4,48E-10	1,66E-08
ENSMUSG00000059336	Slc14a1	788,8545984	1,197110808	0,192287831	6,225619185	4,80E-10	1,77E-08
ENSMUSG00000052102	Gnpda1	174,5645889	0,812732462	0,130585894	6,223738561	4,85E-10	1,78E-08
ENSMUSG00000053819	Camk2d	1255,357149	0,372171311	0,059816974	6,221834483	4,91E-10	1,80E-08
ENSMUSG00000000394	Gcg	58,26832347	1,760160591	0,283079004	6,217912912	5,04E-10	1,84E-08
ENSMUSG00000025188	Hps1	339,8759694	0,680767214	0,109564574	6,21338807	5,19E-10	1,89E-08
ENSMUSG00000058618	AY761184	247,9417021	1,110455616	0,178744751	6,212521527	5,21E-10	1,90E-08
ENSMUSG00000056204	Pgpep1	720,9484392	0,596624284	0,096052481	6,211440662	5,25E-10	1,90E-08
ENSMUSG00000061740	Cyp2d22	128,614457	1,415075534	0,227860808	6,210262947	5,29E-10	1,91E-08
ENSMUSG00000036912	Piwil4	65,82780215	1,236416159	0,199267169	6,204816188	5,48E-10	1,97E-08
ENSMUSG00000038811	Gngt2	93,82221635	1,1780715	0,189981021	6,200995726	5,61E-10	2,01E-08
ENSMUSG00000064368	mt-Nd6	2287,812129	0,514429277	0,082973809	6,199899486	5,65E-10	2,02E-08
ENSMUSG00000025025	Mxi1	1008,587024	0,40946908	0,066068876	6,197609265	5,73E-10	2,04E-08
ENSMUSG00000025856	Pdgfa	651,3494653	0,604317199	0,097561199	6,194237088	5,86E-10	2,08E-08
ENSMUSG00000003865	Gys1	683,6500693	0,471939579	0,076370701	6,17958942	6,43E-10	2,27E-08
ENSMUSG00000064373	Selenop	2787,591963	0,61975204	0,100289042	6,179658567	6,42E-10	2,27E-08
ENSMUSG00000039364	Sectm1b	585,3348254	0,649778212	0,105487331	6,159774871	7,28E-10	2,56E-08
ENSMUSG00000036611	Eepd1	512,6209713	0,624489389	0,101407359	6,15822557	7,36E-10	2,57E-08
ENSMUSG00000051285	Pcmtd1	500,7975637	0,56327479	0,091529198	6,154044861	7,55E-10	2,63E-08
ENSMUSG00000022010	Tsc22d1	3058,380233	0,459934104	0,074939099	6,137438369	8,39E-10	2,90E-08
ENSMUSG00000054999	Naaladl1	691,5281165	1,909469044	0,313043875	6,099685049	1,06E-09	3,63E-08
ENSMUSG00000041763	Tpp2	915,3508129	0,416930763	0,068532373	6,083705348	1,17E-09	3,99E-08
ENSMUSG00000053310	Nrgn	18,91673845	2,374663304	0,390533246	6,080566329	1,20E-09	4,06E-08
ENSMUSG00000042851	Zc3h6	102,1833374	1,205466405	0,198367604	6,076931829	1,23E-09	4,14E-08
ENSMUSG00000025232	Hexa	1437,025241	0,530490294	0,087410241	6,068971883	1,29E-09	4,34E-08
ENSMUSG00000026825	Dnm1	729,5011323	0,619244798	0,102069661	6,066884041	1,30E-09	4,38E-08
ENSMUSG00000024254	Abcg8	1232,64103	0,696414945	0,114836861	6,064385057	1,32E-09	4,43E-08
ENSMUSG00000020604	Arsg	85,04115093	1,135379331	0,187560519	6,053402598	1,42E-09	4,73E-08
ENSMUSG00000020432	Tcn2	1138,076088	0,60566889	0,100120681	6,049388444	1,45E-09	4,82E-08
ENSMUSG00000030536	Iqgap1	3865,68379	0,332223853	0,05493832	6,047215409	1,47E-09	4,88E-08
ENSMUSG00000019823	Mical1	698,0263906	0,54987582	0,090941027	6,046509917	1,48E-09	4,89E-08
ENSMUSG00000035506	Slc12a8	1121,941195	0,462107389	0,076446335	6,044859959	1,50E-09	4,93E-08
ENSMUSG00000032349	Elovl5	1981,342682	0,316584526	0,052388208	6,043049354	1,51E-09	4,97E-08
ENSMUSG00000021754	Map3k1	625,3339677	0,44873481	0,07456031	6,018413927	1,76E-09	5,72E-08
ENSMUSG00000042428	Mgat3	878,5075909	0,36948033	0,061468729	6,010866568	1,85E-09	5,98E-08
ENSMUSG00000030653	Gm45837	91,96755058	0,979020525	0,163181972	5,999563037	1,98E-09	6,37E-08
ENSMUSG00000024869	Nudt8	251,235313	0,70986682	0,118634437	5,983648903	2,18E-09	6,99E-08
ENSMUSG00000019916	P4ha1	1168,657044	0,522962305	0,08761739	5,968704424	2,39E-09	7,63E-08
ENSMUSG00000022450	Ndufa6	1852,906441	0,714758378	0,119837624	5,964390451	2,46E-09	7,82E-08
ENSMUSG00000035969	Rusc2	83,72335314	1,06923915	0,179321324	5,962699392	2,48E-09	7,89E-08
ENSMUSG00000050711	Scg2	134,8328391	1,4294018	0,240067971	5,954154544	2,61E-09	8,26E-08
ENSMUSG00000024462	Gabbr1	68,35922513	1,151484006	0,193659283	5,945927234	2,75E-09	8,66E-08
ENSMUSG00000053565	Eif3k	1580,812672	0,429745961	0,072309043	5,943184194	2,80E-09	8,77E-08
ENSMUSG00000020150	Gamt	77,9134383	1,03742261	0,174586368	5,942174174	2,81E-09	8,81E-08
ENSMUSG00000040488	Ltbp4	93,7895286	1,238291183	0,208567228	5,937132081	2,90E-09	9,07E-08
ENSMUSG00000019977	Hbs1l	779,4259407	0,44905333	0,075910397	5,915570811	3,31E-09	1,02E-07
ENSMUSG00000074794	Arrdc3	281,0957926	0,674636902	0,114105341	5,912404237	3,37E-09	1,04E-07
ENSMUSG00000038508	Gdf15	561,7656089	0,867015605	0,146660013	5,911738217	3,39E-09	1,04E-07
ENSMUSG00000074439	Defa5	16,8896655	2,633813735	0,446232631	5,902333337	3,58E-09	1,10E-07
ENSMUSG00000020917	Acly	5163,359011	0,329638159	0,055895707	5,897378866	3,69E-09	1,12E-07
ENSMUSG00000021196	Pfkp	7898,720317	0,376672083	0,063889781	5,895654655	3,73E-09	1,13E-07
ENSMUSG00000028544	Slc5a9	141,6551465	0,917444208	0,155649989	5,894277377	3,76E-09	1,14E-07
ENSMUSG00000048371	Pdp2	400,0888911	0,558931433	0,094924099	5,888193203	3,90E-09	1,18E-07
ENSMUSG00000039831	Arhgap29	426,8918488	0,845143975	0,143550922	5,887415857	3,92E-09	1,18E-07
ENSMUSG00000029053	Prkcz	551,1852768	0,459237951	0,078095417	5,880472448	4,09E-09	1,23E-07
ENSMUSG00000021242	Npc2	2583,352435	0,369256032	0,062937639	5,867014335	4,44E-09	1,33E-07
ENSMUSG00000024388	Myo7b	3838,985941	0,326209397	0,055661924	5,860548367	4,61E-09	1,38E-07
ENSMUSG00000033557	Fam20b	2000,306251	0,295031878	0,050392742	5,854650229	4,78E-09	1,42E-07
ENSMUSG00000032038	St3gal4	4095,763344	0,665563317	0,113710905	5,853117761	4,82E-09	1,43E-07
ENSMUSG00000027276	Jag1	290,2991116	0,582247177	0,099632332	5,84395811	5,10E-09	1,51E-07
ENSMUSG00000036473	Tbc1d24	542,5910722	0,811687175	0,138942637	5,841886943	5,16E-09	1,52E-07
ENSMUSG00000060206	Zfp462	326,7768361	0,670823577	0,114855324	5,840596254	5,20E-09	1,53E-07
ENSMUSG00000034994	Eef2	54873,95387	0,266185738	0,045585618	5,839248161	5,24E-09	1,54E-07
ENSMUSG00000091412	Gm2895	135,5558491	0,824019677	0,141386112	5,828151456	5,60E-09	1,64E-07
ENSMUSG00000005672	Kit	211,5324993	0,828810619	0,142290171	5,82479178	5,72E-09	1,67E-07
ENSMUSG00000029992	Gfpt1	4815,397789	0,521669161	0,089578568	5,823593413	5,76E-09	1,68E-07
ENSMUSG00000061046	Haghl	136,4460884	0,956284228	0,164232451	5,822748326	5,79E-09	1,68E-07
ENSMUSG00000069601	Ank3	520,8503453	0,730292104	0,125705109	5,80956581	6,26E-09	1,81E-07
ENSMUSG00000023259	Slc26a6	1727,97865	0,644783944	0,111192902	5,798786907	6,68E-09	1,92E-07
ENSMUSG00000005677	Nr1i3	511,8811081	0,846844854	0,146076166	5,797282849	6,74E-09	1,93E-07
ENSMUSG00000024357	Sil1	536,4355981	0,548563167	0,09474701	5,789767601	7,05E-09	2,02E-07
ENSMUSG00000017418	Arl5b	310,1718335	0,531495977	0,091934572	5,781241655	7,42E-09	2,12E-07
ENSMUSG00000022564	Grina	603,7581985	0,650031574	0,112472263	5,77948336	7,49E-09	2,13E-07
ENSMUSG00000020029	Nudt4	1249,899386	0,432667494	0,074889883	5,777382461	7,59E-09	2,16E-07
ENSMUSG00000069814	Ccdc92b	28,42422774	1,896011343	0,32861806	5,769650462	7,94E-09	2,25E-07
ENSMUSG00000028457	Atp8b5	16,03263686	2,914466017	0,505349206	5,767231818	8,06E-09	2,28E-07
ENSMUSG00000095403	Gm21092	328,0934577	0,680555513	0,118238303	5,755795666	8,62E-09	2,42E-07
ENSMUSG00000024215	Spdef	164,3092816	0,784440061	0,136482975	5,747530479	9,06E-09	2,52E-07
ENSMUSG00000029716	Tfr2	39,11352833	1,604704331	0,279204074	5,747424481	9,06E-09	2,52E-07
ENSMUSG00000054612	Mgmt	60,25660154	1,82730153	0,318261369	5,741512193	9,38E-09	2,60E-07
ENSMUSG00000031337	Mtm1	710,0735074	0,450623799	0,078504389	5,740109628	9,46E-09	2,62E-07
ENSMUSG00000005142	Man2b1	917,1441861	0,393228051	0,068610328	5,731324473	9,96E-09	2,75E-07
ENSMUSG00000048826	Dact2	297,256194	0,631996444	0,110275665	5,73105993	9,98E-09	2,75E-07
ENSMUSG00000064351	mt-Co1	60134,73755	0,736267423	0,128675771	5,721880819	1,05E-08	2,89E-07
ENSMUSG00000068220	Lgals1	203,5152758	1,410628659	0,246986261	5,711364879	1,12E-08	3,05E-07
ENSMUSG00000025791	Pgm2	3167,856582	0,348573075	0,061131085	5,702059327	1,18E-08	3,21E-07
ENSMUSG00000022836	Mylk	718,667984	0,519630074	0,091253343	5,694367557	1,24E-08	3,35E-07
ENSMUSG00000002043	Trappc6a	960,2019452	0,518209646	0,09109913	5,688414899	1,28E-08	3,46E-07
ENSMUSG00000068742	Cry2	144,0296425	0,964017663	0,169926903	5,673131477	1,40E-08	3,77E-07
ENSMUSG00000011034	Slc5a1	8805,005893	0,566328708	0,099866602	5,670851891	1,42E-08	3,82E-07
ENSMUSG00000019437	Tlcd1	1839,85148	0,374717021	0,06610321	5,668666043	1,44E-08	3,86E-07
ENSMUSG00000042429	Adora1	542,0354548	0,675341377	0,119262989	5,662623277	1,49E-08	3,98E-07
ENSMUSG00000048782	Insc	118,3320244	0,851496946	0,150390612	5,661902249	1,50E-08	3,99E-07
ENSMUSG00000033416	Gucd1	1180,588441	0,359578861	0,063517263	5,661120178	1,50E-08	4,00E-07
ENSMUSG00000038668	Lpar1	424,4625944	0,60640601	0,107135258	5,660190887	1,51E-08	4,02E-07
ENSMUSG00000043154	Ppp2r3a	1338,466016	0,438916303	0,077572884	5,658115095	1,53E-08	4,06E-07
ENSMUSG00000031431	Tsc22d3	356,8704633	0,568355556	0,100511437	5,654635687	1,56E-08	4,13E-07
ENSMUSG00000067704	Wfdc13	16,78111199	3,683019879	0,651918704	5,649507912	1,61E-08	4,25E-07
ENSMUSG00000063354	Slc39a4	3938,818948	0,816863835	0,144782804	5,641994865	1,68E-08	4,42E-07
ENSMUSG00000022139	Mbnl2	2140,81303	0,484255332	0,085891566	5,637984673	1,72E-08	4,52E-07
ENSMUSG00000015095	Fbxw5	528,5679137	0,443309756	0,07864192	5,637066822	1,73E-08	4,52E-07
ENSMUSG00000035757	Selenoo	289,5950951	0,536749376	0,09537371	5,627854629	1,82E-08	4,74E-07
ENSMUSG00000037111	Setd7	901,5657238	0,478667876	0,085061444	5,627318937	1,83E-08	4,75E-07
ENSMUSG00000019822	Smpd2	405,1572265	0,56187275	0,099870762	5,625998434	1,84E-08	4,77E-07
ENSMUSG00000060012	Kif13b	530,2742634	0,638137605	0,113614193	5,616706739	1,95E-08	5,02E-07
ENSMUSG00000034308	Sdr42e1	259,1112499	0,593822661	0,105810219	5,612148517	2,00E-08	5,14E-07
ENSMUSG00000030104	Edem1	1283,514789	0,384470598	0,068581361	5,606050892	2,07E-08	5,30E-07
ENSMUSG00000071324	Armc2	47,03993135	1,522368058	0,27182609	5,600522217	2,14E-08	5,46E-07
ENSMUSG00000047153	Khnyn	646,8998622	0,67506367	0,120630786	5,596114331	2,19E-08	5,59E-07
ENSMUSG00000014164	Klhl3	27,40925837	2,081318186	0,37221663	5,591685098	2,25E-08	5,72E-07
ENSMUSG00000024924	Vldlr	908,1657104	0,72708321	0,130127773	5,587456016	2,30E-08	5,84E-07
ENSMUSG00000046159	Chrm3	54,5689005	1,212872528	0,217062651	5,587661081	2,30E-08	5,84E-07
ENSMUSG00000024548	Setbp1	77,30148586	1,835214223	0,3288648	5,580451983	2,40E-08	6,05E-07
ENSMUSG00000042613	Pbxip1	447,021341	0,457101461	0,082011526	5,573624603	2,49E-08	6,27E-07
ENSMUSG00000067369	Trmt2b	522,9777124	0,500112118	0,089787195	5,5699715	2,55E-08	6,39E-07
ENSMUSG00000028039	Efna3	601,4906522	0,754577047	0,135501902	5,568756119	2,57E-08	6,42E-07
ENSMUSG00000024378	Stard4	6090,648	0,393647061	0,070750826	5,563851097	2,64E-08	6,58E-07
ENSMUSG00000041945	Mfsd9	389,3423042	0,498821572	0,089656441	5,563700364	2,64E-08	6,58E-07
ENSMUSG00000041571	Selenow	380,8771491	0,848592141	0,152632144	5,559721017	2,70E-08	6,72E-07
ENSMUSG00000027876	Reg4	2080,441181	0,76026634	0,136788754	5,557959381	2,73E-08	6,77E-07
ENSMUSG00000042988	Notum	25,61263572	2,397928414	0,431572406	5,556259806	2,76E-08	6,83E-07
ENSMUSG00000028893	Sesn2	492,2144998	0,465734626	0,083931782	5,548966259	2,87E-08	7,10E-07
ENSMUSG00000024789	Jak2	1201,848731	0,442063695	0,07974419	5,543522308	2,96E-08	7,31E-07
ENSMUSG00000095105	Edaradd	14,18907862	2,468807311	0,445710065	5,539043221	3,04E-08	7,49E-07
ENSMUSG00000022265	Ank	2097,802519	0,648139134	0,117028616	5,538296161	3,05E-08	7,51E-07
ENSMUSG00000004187	Kifc2	58,24856806	1,469640755	0,265524924	5,534850486	3,11E-08	7,62E-07
ENSMUSG00000037788	Vopp1	569,9957835	0,497727587	0,090110326	5,523535502	3,32E-08	8,06E-07
ENSMUSG00000087590	Epb41l4aos	168,3249271	0,841907259	0,152457622	5,522237902	3,35E-08	8,11E-07
ENSMUSG00000003378	Grik5	69,77426598	1,711810974	0,310557145	5,512064376	3,55E-08	8,56E-07
ENSMUSG00000018604	Tbx3	673,4988202	0,470476325	0,085399052	5,509151637	3,61E-08	8,66E-07
ENSMUSG00000043673	Kcns3	12,45067572	4,732899903	0,859150338	5,508814572	3,61E-08	8,67E-07
ENSMUSG00000048218	Amigo2	29,51961748	1,763035693	0,320283578	5,504608458	3,70E-08	8,83E-07
ENSMUSG00000050373	Snx21	102,02984	0,848065355	0,154135635	5,502071967	3,75E-08	8,93E-07
ENSMUSG00000028730	Cfap57	16,1640175	2,28697256	0,41680461	5,486917618	4,09E-08	9,72E-07
ENSMUSG00000021221	Dpf3	36,40802511	1,432548869	0,261179415	5,484922576	4,14E-08	9,81E-07
ENSMUSG00000020303	Stc2	2044,032198	0,917945893	0,167436378	5,482356358	4,20E-08	9,94E-07
ENSMUSG00000026858	Miga2	432,591027	0,498224495	0,090985162	5,475887296	4,35E-08	1,03E-06
ENSMUSG00000026260	Ndufa10	2136,853184	0,306077368	0,055975337	5,468075452	4,55E-08	1,07E-06
ENSMUSG00000021280	Exoc3l4	733,4278395	0,451407995	0,082558056	5,467764336	4,56E-08	1,07E-06
ENSMUSG00000027692	Tnik	742,5695008	0,433299704	0,079330233	5,461974432	4,71E-08	1,10E-06
ENSMUSG00000025486	Sirt3	222,6241541	0,657646008	0,120446273	5,460077673	4,76E-08	1,11E-06
ENSMUSG00000031398	Plxna3	64,14069055	1,201313114	0,220207531	5,455367987	4,89E-08	1,14E-06
ENSMUSG00000075585	6330403L08Rik	103,2319438	0,994399814	0,182698183	5,442855523	5,24E-08	1,21E-06
ENSMUSG00000044252	Osbpl1a	134,7746487	0,728344478	0,134032542	5,434086878	5,51E-08	1,27E-06
ENSMUSG00000018381	Abi3	921,4338856	0,478156856	0,08806026	5,429882385	5,64E-08	1,29E-06
ENSMUSG00000026834	Acvr1c	48,9928891	1,649248925	0,305039762	5,406668674	6,42E-08	1,46E-06
ENSMUSG00000034064	Poglut1	210,2638438	0,630661892	0,11671465	5,403450995	6,54E-08	1,48E-06
ENSMUSG00000032860	P2ry2	246,6854323	0,668719786	0,123941188	5,395460505	6,83E-08	1,54E-06
ENSMUSG00000021843	Ktn1	1207,655324	0,304212889	0,056456179	5,388478189	7,11E-08	1,60E-06
ENSMUSG00000049624	Slc17a5	367,4170542	0,534794483	0,099507537	5,374411822	7,68E-08	1,71E-06
ENSMUSG00000033065	Pfkm	418,1031791	0,538025784	0,100192149	5,369939575	7,88E-08	1,75E-06
ENSMUSG00000033434	Gtpbp6	251,0311077	0,562884206	0,104827713	5,369612592	7,89E-08	1,75E-06
ENSMUSG00000051950	B3glct	568,2528391	0,40933271	0,076247753	5,368456005	7,94E-08	1,76E-06
ENSMUSG00000025075	Habp2	72,55902572	0,96556327	0,180046057	5,362868169	8,19E-08	1,81E-06
ENSMUSG00000040327	Cul9	26,68509162	1,720973335	0,320915524	5,362698919	8,20E-08	1,81E-06
ENSMUSG00000026672	Optn	621,6259157	0,413873363	0,077191897	5,361616698	8,25E-08	1,82E-06
ENSMUSG00000031805	Jak3	171,8403414	0,854072872	0,159311403	5,361027871	8,27E-08	1,82E-06
ENSMUSG00000056671	Prelid2	589,9894434	0,50844654	0,09485333	5,360344654	8,31E-08	1,83E-06
ENSMUSG00000025091	Pnliprp2	851,9358399	1,84756715	0,345176938	5,352521989	8,67E-08	1,90E-06
ENSMUSG00000028495	Rps6	10503,94956	0,255817871	0,047842076	5,347131481	8,94E-08	1,95E-06
ENSMUSG00000023952	Gtpbp2	1023,205738	0,68936364	0,129012237	5,343397311	9,12E-08	1,98E-06
ENSMUSG00000044352	Sowaha	142,8686358	0,679189223	0,127309161	5,334959565	9,56E-08	2,07E-06
ENSMUSG00000026701	Prdx6	4981,883827	0,24836276	0,046564372	5,333750906	9,62E-08	2,07E-06
ENSMUSG00000029571	Tmem106b	665,8316844	0,462995098	0,086796406	5,334265788	9,59E-08	2,07E-06
ENSMUSG00000048756	Foxo3	1116,99705	0,367827769	0,068964514	5,333580224	9,63E-08	2,07E-06
ENSMUSG00000035105	Egln3	6041,019969	0,700093919	0,131282488	5,332728911	9,67E-08	2,08E-06
ENSMUSG00000037390	Muc3	1796,678115	0,621782431	0,116616388	5,331861521	9,72E-08	2,09E-06
ENSMUSG00000053219	Raet1e	88,72310323	1,06569463	0,200046492	5,327234785	9,97E-08	2,13E-06
ENSMUSG00000029260	Ugt2b34	10938,8214	0,633050675	0,118912462	5,323669722	1,02E-07	2,17E-06
ENSMUSG00000031778	Cx3cl1	443,4445655	0,637582306	0,119956396	5,315117232	1,07E-07	2,26E-06
ENSMUSG00000068566	Myadm	2529,64313	0,561032476	0,105599023	5,312856693	1,08E-07	2,29E-06
ENSMUSG00000027984	Hadh	4870,527675	0,449460647	0,084690059	5,307123999	1,11E-07	2,36E-06
ENSMUSG00000029673	Auts2	811,5879222	0,403205462	0,076322956	5,282885853	1,27E-07	2,66E-06
ENSMUSG00000074698	Csnk2a1	1896,87845	0,322181438	0,061020275	5,279908003	1,29E-07	2,70E-06
ENSMUSG00000028550	Atg4c	272,6419485	0,559388677	0,105966888	5,278900696	1,30E-07	2,71E-06
ENSMUSG00000040811	Eml2	577,8726991	0,755290329	0,143147506	5,276307984	1,32E-07	2,74E-06
ENSMUSG00000041528	Rnf123	771,4044276	0,491355009	0,09313067	5,275974181	1,32E-07	2,74E-06
ENSMUSG00000028337	Coro2a	3321,356818	0,441614067	0,083715001	5,275208259	1,33E-07	2,75E-06
ENSMUSG00000031594	Fgl1	27,5738385	1,621669051	0,307592321	5,272137632	1,35E-07	2,79E-06
ENSMUSG00000026773	Pfkfb3	1643,725999	0,435066927	0,082572219	5,268926175	1,37E-07	2,82E-06
ENSMUSG00000039648	Kyat1	377,3828014	0,498883952	0,094681827	5,269057109	1,37E-07	2,82E-06
ENSMUSG00000027523	Gnas	5936,053102	0,317428061	0,060276338	5,266213454	1,39E-07	2,86E-06
ENSMUSG00000026447	Pik3c2b	1065,861216	0,371156013	0,070493771	5,265089471	1,40E-07	2,87E-06
ENSMUSG00000058546	Rpl23a	7713,24316	0,262701477	0,049958468	5,258397359	1,45E-07	2,97E-06
ENSMUSG00000009292	Trpm2	26,75837803	1,570947065	0,298804763	5,257436488	1,46E-07	2,98E-06
ENSMUSG00000040848	Sft2d2	3569,556404	0,355113136	0,067570005	5,255484806	1,48E-07	3,01E-06
ENSMUSG00000031937	Vstm5	417,3980062	0,514259082	0,097939095	5,250804916	1,51E-07	3,08E-06
ENSMUSG00000090625	Gm20721	4226,218617	0,328301745	0,062603338	5,244157212	1,57E-07	3,19E-06
ENSMUSG00000034449	Dhrs11	1253,164573	0,532264293	0,101524518	5,242716782	1,58E-07	3,21E-06
ENSMUSG00000025500	Lmntd2	130,1506995	1,305429092	0,249633629	5,229379944	1,70E-07	3,43E-06
ENSMUSG00000023951	Vegfa	2108,147181	0,796638546	0,152363526	5,228538388	1,71E-07	3,45E-06
ENSMUSG00000030432	Rpl28	6420,629717	0,311364851	0,05958848	5,225252402	1,74E-07	3,50E-06
ENSMUSG00000020456	Ogdh	4708,881013	0,324537579	0,062119311	5,224423346	1,75E-07	3,51E-06
ENSMUSG00000026575	Nme7	1793,826394	0,477227866	0,091480744	5,216702926	1,82E-07	3,63E-06
ENSMUSG00000044217	Aqp5	57,59559829	3,71880175	0,713768207	5,21009722	1,89E-07	3,76E-06
ENSMUSG00000085148	Mir22hg	126,3712097	0,75045383	0,144078589	5,208642256	1,90E-07	3,79E-06
ENSMUSG00000031297	Slc7a3	28,16677166	2,278773705	0,437699529	5,206251211	1,93E-07	3,83E-06
ENSMUSG00000036620	Mgat4b	1384,616345	0,336347413	0,064631303	5,204094592	1,95E-07	3,86E-06
ENSMUSG00000000628	Hk2	2261,2318	0,522888501	0,100539541	5,200824404	1,98E-07	3,92E-06
ENSMUSG00000025203	Scd2	34281,28187	0,405240322	0,077921476	5,200624277	1,99E-07	3,92E-06
ENSMUSG00000039910	Cited2	565,7250101	0,389465852	0,074917501	5,198596391	2,01E-07	3,95E-06
ENSMUSG00000038145	Snrk	500,497933	0,431218472	0,082984806	5,196354526	2,03E-07	3,99E-06
ENSMUSG00000030691	Fchsd2	663,6780711	0,415790157	0,08012619	5,189191696	2,11E-07	4,12E-06
ENSMUSG00000031608	Galnt7	1663,101551	0,392464409	0,075678654	5,185932756	2,15E-07	4,18E-06
ENSMUSG00000040808	S100g	2745,771093	1,617632068	0,312067161	5,183602346	2,18E-07	4,23E-06
ENSMUSG00000034427	Myo15b	2536,051468	0,459126097	0,088624053	5,180603677	2,21E-07	4,29E-06
ENSMUSG00000020326	Ccng1	2554,628355	0,40466222	0,07825905	5,170804134	2,33E-07	4,49E-06
ENSMUSG00000041301	Cftr	2884,899121	0,362501152	0,07017264	5,165847449	2,39E-07	4,60E-06
ENSMUSG00000037366	Pafah2	826,512131	0,37476411	0,072604586	5,161714063	2,45E-07	4,69E-06
ENSMUSG00000085586	Gm11613	24,33871409	1,874850843	0,363498936	5,157789085	2,50E-07	4,78E-06
ENSMUSG00000053414	Hunk	1340,211813	0,313809015	0,060883079	5,15428954	2,55E-07	4,86E-06
ENSMUSG00000026842	Abl1	1892,135605	0,271431006	0,052699444	5,150547822	2,60E-07	4,95E-06
ENSMUSG00000034168	Irf2bpl	484,4229379	0,476861141	0,092618715	5,148647789	2,62E-07	4,98E-06
ENSMUSG00000024990	Rbp4	27,81425784	2,062903286	0,400803756	5,14691605	2,65E-07	5,01E-06
ENSMUSG00000046157	Tmem229b	357,5760093	0,917328426	0,178313598	5,144467038	2,68E-07	5,07E-06
ENSMUSG00000022090	Pdlim2	332,5596058	0,763109639	0,148426238	5,141339204	2,73E-07	5,15E-06
ENSMUSG00000102252	Snrpn	598,8224824	0,509540543	0,099143069	5,139446929	2,76E-07	5,20E-06
ENSMUSG00000067889	Sptbn2	29,48211335	1,526968492	0,297307467	5,135991062	2,81E-07	5,29E-06
ENSMUSG00000000740	Rpl13	10819,28268	0,236648021	0,046091034	5,13436124	2,83E-07	5,32E-06
ENSMUSG00000036687	Tmem184a	686,5726598	0,369011835	0,071880263	5,133701788	2,84E-07	5,34E-06
ENSMUSG00000054128	H2-T3	662,5664553	0,45052639	0,087996081	5,119846081	3,06E-07	5,69E-06
ENSMUSG00000097454	Gm26892	101,7146565	1,226942126	0,239685837	5,118959646	3,07E-07	5,71E-06
ENSMUSG00000022094	Slc39a14	4325,80066	0,433064539	0,084617169	5,117927565	3,09E-07	5,73E-06
ENSMUSG00000032333	Stoml1	77,38436295	0,960986504	0,187784051	5,117508652	3,10E-07	5,73E-06
ENSMUSG00000038917	3930402G23Rik	88,43484461	1,010557231	0,197464012	5,11767801	3,09E-07	5,73E-06
ENSMUSG00000014313	Cox6c	2230,113064	0,316208807	0,061854488	5,112140043	3,19E-07	5,88E-06
ENSMUSG00000027230	Creb3l1	177,846038	0,61242101	0,119803481	5,111879914	3,19E-07	5,88E-06
ENSMUSG00000096999	Gm26793	12,93397006	2,773387084	0,542622802	5,111077293	3,20E-07	5,90E-06
ENSMUSG00000015291	Gdi1	801,5955807	0,501858732	0,098216409	5,109723907	3,23E-07	5,93E-06
ENSMUSG00000038079	Tmem237	1713,885717	0,93602193	0,183266562	5,107434323	3,27E-07	6,00E-06
ENSMUSG00000007038	Neu1	1164,110534	0,572795966	0,112192568	5,105471569	3,30E-07	6,05E-06
ENSMUSG00000028461	Ccdc107	278,6747349	0,634393749	0,124375032	5,10065196	3,38E-07	6,20E-06
ENSMUSG00000030824	Nucb1	2763,132924	0,390779864	0,076668571	5,097002071	3,45E-07	6,29E-06
ENSMUSG00000005534	Insr	776,6763272	0,446250295	0,087595368	5,094450852	3,50E-07	6,36E-06
ENSMUSG00000042997	Nhlrc3	463,6603369	0,397747676	0,078091812	5,093333906	3,52E-07	6,39E-06
ENSMUSG00000026977	42801	901,3005007	0,362734122	0,07126396	5,090007965	3,58E-07	6,48E-06
ENSMUSG00000016496	Cd274	42,53978158	1,321908116	0,259750249	5,089150526	3,60E-07	6,49E-06
ENSMUSG00000042096	Dao	188,5063426	0,923075495	0,181494103	5,085980641	3,66E-07	6,59E-06
ENSMUSG00000058881	Zfp516	346,8935433	0,695628273	0,136837022	5,083626211	3,70E-07	6,66E-06
ENSMUSG00000026349	Ccnt2	532,3318768	0,517398835	0,101909425	5,077045975	3,83E-07	6,88E-06
ENSMUSG00000001942	Siae	378,3293028	0,45462917	0,08955095	5,076765473	3,84E-07	6,88E-06
ENSMUSG00000022681	Ntan1	742,4921538	0,342781696	0,067617287	5,069438778	3,99E-07	7,13E-06
ENSMUSG00000028573	Fggy	49,67561565	1,517722019	0,299408917	5,069060843	4,00E-07	7,14E-06
ENSMUSG00000025986	Slc39a10	526,3265652	0,444238354	0,087671209	5,067095124	4,04E-07	7,20E-06
ENSMUSG00000026832	Cytip	185,657201	0,976203613	0,192759973	5,064348162	4,10E-07	7,28E-06
ENSMUSG00000033965	Slc16a2	9,271123922	3,274931867	0,646635734	5,064569887	4,09E-07	7,28E-06
ENSMUSG00000031478	Nek3	91,69310942	0,807145179	0,159456532	5,061850838	4,15E-07	7,37E-06
ENSMUSG00000048905	4930539E08Rik	101,8563035	1,234479429	0,244006442	5,059208348	4,21E-07	7,45E-06
ENSMUSG00000013662	Atad1	1885,676124	0,394823483	0,078097667	5,0555093	4,29E-07	7,59E-06
ENSMUSG00000057897	Camk2b	106,004273	0,758304265	0,150031472	5,054301296	4,32E-07	7,63E-06
ENSMUSG00000032294	Pkm	51356,26965	0,280916938	0,055596654	5,052767029	4,35E-07	7,68E-06
ENSMUSG00000068744	Psrc1	304,3431404	0,890552345	0,176375696	5,049178342	4,44E-07	7,82E-06
ENSMUSG00000025429	Pstpip2	373,3308098	0,508660655	0,100906643	5,040903556	4,63E-07	8,14E-06
ENSMUSG00000027663	Zmat3	942,6379591	0,570456581	0,113176174	5,040429998	4,64E-07	8,16E-06
ENSMUSG00000055296	Tmem245	606,8418979	0,514986612	0,102213911	5,038322175	4,70E-07	8,24E-06
ENSMUSG00000045441	Gprin3	190,1965887	0,591053398	0,117366481	5,035964227	4,75E-07	8,32E-06
ENSMUSG00000035811	Ugt2b35	2994,017013	0,580653873	0,115524964	5,026219904	5,00E-07	8,69E-06
ENSMUSG00000037936	Scarb1	2196,001647	0,818099765	0,16286968	5,023032938	5,09E-07	8,82E-06
ENSMUSG00000025888	Casp1	879,6273675	0,404786144	0,080717884	5,014825977	5,31E-07	9,17E-06
ENSMUSG00000072946	Ptgr2	1051,286755	0,5041931	0,10055345	5,014180001	5,33E-07	9,19E-06
ENSMUSG00000020331	Hcn2	397,5626759	0,844684155	0,168519066	5,012395175	5,38E-07	9,27E-06
ENSMUSG00000102976	Zc3h11a	186,3120029	0,626500383	0,125215394	5,003381475	5,63E-07	9,69E-06
ENSMUSG00000049422	Chchd10	1889,260453	0,539599744	0,10792303	4,999857244	5,74E-07	9,86E-06
ENSMUSG00000029432	Nipsnap2	545,5710572	0,427587344	0,085648951	4,992324377	5,97E-07	1,02E-05
ENSMUSG00000044986	Tst	205,1138129	0,864836055	0,173317794	4,989886128	6,04E-07	1,03E-05
ENSMUSG00000102615	Gm37844	123,39524	0,9624069	0,192912533	4,988825171	6,07E-07	1,04E-05
ENSMUSG00000020590	Snx13	857,0420654	0,495382151	0,099386789	4,984386332	6,22E-07	1,05E-05
ENSMUSG00000027082	Tfpi	25,97465457	1,954734129	0,392168059	4,984429722	6,21E-07	1,05E-05
ENSMUSG00000021194	Chga	482,701056	0,917603172	0,184113187	4,983907935	6,23E-07	1,06E-05
ENSMUSG00000041408	Wapl	3198,818296	0,274596295	0,05512434	4,981398369	6,31E-07	1,07E-05
ENSMUSG00000008855	Hdac5	610,7711453	0,36130566	0,072612159	4,975828626	6,50E-07	1,09E-05
ENSMUSG00000020715	Ern1	557,7616428	0,499620866	0,100683412	4,962295758	6,97E-07	1,16E-05
ENSMUSG00000032280	Tle3	835,4296366	0,470429422	0,094828813	4,960827913	7,02E-07	1,17E-05
ENSMUSG00000026409	Pfkfb2	259,6585214	0,531907388	0,107285418	4,957872174	7,13E-07	1,19E-05
ENSMUSG00000074578	Zfas1	684,1572732	0,481024028	0,097032022	4,957374066	7,15E-07	1,19E-05
ENSMUSG00000033295	Ptprf	5103,572167	0,467633328	0,094403157	4,953577189	7,29E-07	1,21E-05
ENSMUSG00000032565	Nudt16	257,4367584	0,596208927	0,120396062	4,952063338	7,34E-07	1,22E-05
ENSMUSG00000031303	Map3k15	584,9278269	0,433459232	0,087541998	4,95144321	7,37E-07	1,22E-05
ENSMUSG00000036402	Gng12	3622,718819	0,456162958	0,092174325	4,948915654	7,46E-07	1,23E-05
ENSMUSG00000037465	Klf10	836,5041424	0,452829582	0,09177385	4,93418968	8,05E-07	1,32E-05
ENSMUSG00000063015	Ccni	2485,978954	0,278559899	0,056519609	4,928553164	8,28E-07	1,36E-05
ENSMUSG00000058216	Gstp3	263,6888288	0,746714262	0,151538224	4,927563754	8,33E-07	1,36E-05
ENSMUSG00000050931	Sgms2	582,0668942	0,379565002	0,077135535	4,920754136	8,62E-07	1,40E-05
ENSMUSG00000025103	Btbd1	1045,222485	0,385771542	0,078585674	4,908929642	9,16E-07	1,49E-05
ENSMUSG00000034640	Tiparp	608,4857905	0,437010052	0,089038985	4,908075382	9,20E-07	1,49E-05
ENSMUSG00000004207	Psap	5446,347813	0,23757471	0,048438619	4,904654916	9,36E-07	1,51E-05
ENSMUSG00000029162	Khk	2094,974518	0,649111045	0,132342982	4,904763637	9,35E-07	1,51E-05
ENSMUSG00000032010	Usp2	188,721008	0,717307352	0,146234831	4,905174425	9,33E-07	1,51E-05
ENSMUSG00000067787	Blcap	390,7199053	0,44181353	0,090137591	4,901545783	9,51E-07	1,52E-05
ENSMUSG00000064339	mt-Rnr2	9726,832717	0,406664211	0,083024389	4,898129539	9,68E-07	1,55E-05
ENSMUSG00000043621	Ubxn10	24,73111106	1,773180423	0,362051168	4,897596199	9,70E-07	1,55E-05
ENSMUSG00000079834	Tmlhe	334,5837031	0,473943514	0,096784368	4,896901494	9,74E-07	1,55E-05
ENSMUSG00000023243	Kcnk5	532,1393418	0,407010302	0,083167993	4,893833394	9,89E-07	1,57E-05
ENSMUSG00000006800	Sulf2	2111,720779	0,450775812	0,092115515	4,893592697	9,90E-07	1,57E-05
ENSMUSG00000066150	Slc31a1	2165,60567	0,436580904	0,089219929	4,893311492	9,92E-07	1,57E-05
ENSMUSG00000002799	Jag2	512,0269103	0,551165044	0,112662048	4,892197967	9,97E-07	1,58E-05
ENSMUSG00000005045	Chd5	25,15864017	1,940961768	0,396786901	4,891698199	1,00E-06	1,58E-05
ENSMUSG00000039031	Arhgap18	841,9683071	0,461290827	0,094327689	4,890301389	1,01E-06	1,59E-05
ENSMUSG00000030720	Cln3	230,5971974	0,548751739	0,112333621	4,885017809	1,03E-06	1,63E-05
ENSMUSG00000035239	Neu3	184,4810372	0,764336408	0,156591212	4,881093882	1,05E-06	1,66E-05
ENSMUSG00000039405	Prss23	120,1109512	1,003808478	0,205686228	4,880290166	1,06E-06	1,66E-05
ENSMUSG00000064193	Gm4735	125,4590799	0,667996611	0,137023461	4,875052824	1,09E-06	1,71E-05
ENSMUSG00000029152	Ociad1	1659,619855	0,322677706	0,066197537	4,874466944	1,09E-06	1,71E-05
ENSMUSG00000033249	Hsf4	28,3146715	1,445604796	0,296644147	4,873195082	1,10E-06	1,72E-05
ENSMUSG00000027296	Itpka	198,631843	0,65552677	0,13456186	4,871564408	1,11E-06	1,73E-05
ENSMUSG00000002900	Lamb1	110,4965426	1,080219328	0,221838904	4,86938634	1,12E-06	1,75E-05
ENSMUSG00000054150	Syne3	18,1492358	2,06268026	0,423686604	4,868410372	1,12E-06	1,75E-05
ENSMUSG00000008090	Fgfrl1	319,4872261	0,487318973	0,100235844	4,86172363	1,16E-06	1,80E-05
ENSMUSG00000047040	Prr15l	1385,6838	0,491899442	0,10120389	4,860479607	1,17E-06	1,81E-05
ENSMUSG00000022680	Pdxdc1	2999,86705	0,282170355	0,058058771	4,860081427	1,17E-06	1,81E-05
ENSMUSG00000022332	Khdrbs3	36,96752501	1,512625513	0,311516705	4,85568025	1,20E-06	1,85E-05
ENSMUSG00000026034	Clk1	735,9583269	0,726321625	0,149595917	4,855223577	1,20E-06	1,85E-05
ENSMUSG00000049047	Armcx3	17,0193263	1,989053928	0,409926096	4,852225672	1,22E-06	1,87E-05
ENSMUSG00000026437	Cdk18	1003,93282	0,347543463	0,071763391	4,842907479	1,28E-06	1,96E-05
ENSMUSG00000001300	Efnb2	871,9653158	0,308106322	0,06364084	4,841330231	1,29E-06	1,97E-05
ENSMUSG00000026980	Ly75	340,6789642	0,781574115	0,161512648	4,839089217	1,30E-06	1,99E-05
ENSMUSG00000017929	B4galt5	789,2915312	0,364544126	0,07547278	4,830140409	1,36E-06	2,07E-05
ENSMUSG00000026870	Cutal	84,67708962	0,981895374	0,203296845	4,829860369	1,37E-06	2,07E-05
ENSMUSG00000033427	Upb1	85,76403846	1,241483856	0,257180096	4,827293695	1,38E-06	2,10E-05
ENSMUSG00000031438	Rnf128	2910,752188	0,289693469	0,060021678	4,826480634	1,39E-06	2,10E-05
ENSMUSG00000023571	C1qtnf12	108,1615961	0,833339921	0,172743236	4,824153712	1,41E-06	2,12E-05
ENSMUSG00000059248	42987	1388,506785	0,337464403	0,069963623	4,823426642	1,41E-06	2,13E-05
ENSMUSG00000020108	Ddit4	4301,566565	0,349415028	0,072555258	4,815847066	1,47E-06	2,20E-05
ENSMUSG00000026944	Abca2	485,7813636	0,51682271	0,107337623	4,814925986	1,47E-06	2,21E-05
ENSMUSG00000025194	Abcc2	3099,040299	0,415269766	0,086320891	4,810767852	1,50E-06	2,25E-05
ENSMUSG00000041695	Kcnj2	107,6695748	0,755165997	0,157261068	4,801989505	1,57E-06	2,35E-05
ENSMUSG00000019763	Rmnd1	209,5748614	0,605247416	0,126323204	4,79126082	1,66E-06	2,46E-05
ENSMUSG00000019838	Slc16a10	673,0536789	0,528215484	0,110421503	4,783628836	1,72E-06	2,54E-05
ENSMUSG00000042644	Itpr3	3753,578916	0,482759361	0,100918647	4,783648782	1,72E-06	2,54E-05
ENSMUSG00000024524	Gnal	178,0584426	0,610644911	0,127810645	4,777731246	1,77E-06	2,61E-05
ENSMUSG00000020311	Erlec1	400,515493	0,447124899	0,093608523	4,77654046	1,78E-06	2,62E-05
ENSMUSG00000047747	Rnf150	160,7065719	0,835445689	0,174982761	4,774445702	1,80E-06	2,64E-05
ENSMUSG00000033307	Mif	5642,071145	0,357129207	0,074908346	4,767548975	1,86E-06	2,72E-05
ENSMUSG00000061689	Dlgap4	1080,666492	0,570449946	0,119830527	4,760472654	1,93E-06	2,81E-05
ENSMUSG00000019779	Frk	1177,446954	0,47509952	0,099870286	4,757165928	1,96E-06	2,85E-05
ENSMUSG00000036026	Tmem63b	1403,05957	0,321015126	0,067545332	4,752587879	2,01E-06	2,91E-05
ENSMUSG00000039450	Dcxr	318,173751	0,730235729	0,153788387	4,748315166	2,05E-06	2,97E-05
ENSMUSG00000097654	Gm26714	95,79865837	0,889372619	0,187350053	4,747116978	2,06E-06	2,99E-05
ENSMUSG00000001604	Tcea3	227,8362072	0,684521254	0,144208394	4,746750407	2,07E-06	2,99E-05
ENSMUSG00000033863	Klf9	583,2346593	0,450663444	0,094995019	4,744074463	2,09E-06	3,02E-05
ENSMUSG00000028207	Asph	1139,717728	0,302650197	0,063846776	4,740258125	2,13E-06	3,08E-05
ENSMUSG00000024730	Ms4a8a	440,1780241	0,650318284	0,137202975	4,739826412	2,14E-06	3,08E-05
ENSMUSG00000036123	Slc9a3	671,0123084	0,52954578	0,111790479	4,73694883	2,17E-06	3,12E-05
ENSMUSG00000025504	Eps8l2	2557,007946	0,341824073	0,07218535	4,735366302	2,19E-06	3,14E-05
ENSMUSG00000018102	Hist1h2bc	318,4610899	0,640630416	0,135405251	4,731208085	2,23E-06	3,20E-05
ENSMUSG00000020072	Pbld2	334,7424072	0,719019753	0,152003368	4,730288306	2,24E-06	3,20E-05
ENSMUSG00000057322	Rpl38	2757,42913	0,317963347	0,067217636	4,730355965	2,24E-06	3,20E-05
ENSMUSG00000001583	Tnk1	552,4420487	0,799356736	0,16912665	4,726379525	2,29E-06	3,26E-05
ENSMUSG00000027406	Idh3b	3538,471554	0,300244967	0,06366026	4,716364118	2,40E-06	3,41E-05
ENSMUSG00000055493	Epm2a	78,20926421	0,958887307	0,203322819	4,716083082	2,40E-06	3,41E-05
ENSMUSG00000040370	Etfrf1	288,7867776	0,448435575	0,095151998	4,712834035	2,44E-06	3,46E-05
ENSMUSG00000091337	Eid1	185,7469272	0,625005797	0,132654101	4,711545233	2,46E-06	3,48E-05
ENSMUSG00000038425	Poli	140,9048482	0,672876578	0,142964764	4,706590349	2,52E-06	3,56E-05
ENSMUSG00000029059	Fam213b	986,9410746	0,619942194	0,131785715	4,704168391	2,55E-06	3,60E-05
ENSMUSG00000026600	Soat1	1998,540476	0,440268975	0,093716544	4,697878897	2,63E-06	3,70E-05
ENSMUSG00000092341	Malat1	760,1967461	1,337747967	0,284857366	4,696202815	2,65E-06	3,72E-05
ENSMUSG00000034557	Zfyve9	484,1663644	0,584353654	0,124462735	4,695008931	2,67E-06	3,74E-05
ENSMUSG00000053897	Slc39a8	513,7951386	0,429355028	0,091451673	4,694884322	2,67E-06	3,74E-05
ENSMUSG00000075702	Selenom	123,0261264	0,757082719	0,161254685	4,694950213	2,67E-06	3,74E-05
ENSMUSG00000015247	Nipsnap3b	578,5322407	0,381420058	0,081304812	4,691235966	2,72E-06	3,79E-05
ENSMUSG00000026185	Igfbp5	11,70219733	2,344839335	0,499999171	4,689686448	2,74E-06	3,81E-05
ENSMUSG00000000738	Spg7	1346,11548	0,294968078	0,062923112	4,68775412	2,76E-06	3,84E-05
ENSMUSG00000084911	Gm16185	27,02526551	2,418792944	0,516120087	4,686492555	2,78E-06	3,86E-05
ENSMUSG00000020098	Pcbd1	785,086703	0,302610095	0,064618408	4,683032345	2,83E-06	3,92E-05
ENSMUSG00000033124	Atg9a	391,9581064	0,587145739	0,125539576	4,676977218	2,91E-06	4,03E-05
ENSMUSG00000074656	Eif2s2	4288,510185	0,424210012	0,09070016	4,677059155	2,91E-06	4,03E-05
ENSMUSG00000031340	Gabre	49,37534981	2,275937752	0,48681743	4,675136122	2,94E-06	4,06E-05
ENSMUSG00000073403	Gm10499	37,35751003	2,305556857	0,49380315	4,668979648	3,03E-06	4,17E-05
ENSMUSG00000037499	Nenf	229,6025514	0,725697679	0,155599943	4,663868538	3,10E-06	4,27E-05
ENSMUSG00000003955	Fam162a	2870,091738	0,307765369	0,065992438	4,663646019	3,11E-06	4,27E-05
ENSMUSG00000079435	Rpl36a	4327,618359	0,271899692	0,058311548	4,662878977	3,12E-06	4,28E-05
ENSMUSG00000009995	Taz	521,5556932	0,640144971	0,137352679	4,660593274	3,15E-06	4,31E-05
ENSMUSG00000020647	Ncoa1	735,0950339	0,421949653	0,090550983	4,659802016	3,17E-06	4,32E-05
ENSMUSG00000070304	Scn2b	202,0904529	0,749205239	0,16088915	4,656654826	3,21E-06	4,39E-05
ENSMUSG00000036817	Sun1	1035,208374	0,327572351	0,070359134	4,655718882	3,23E-06	4,40E-05
ENSMUSG00000044197	Gpr146	47,45370884	1,118403234	0,240295527	4,654282376	3,25E-06	4,43E-05
ENSMUSG00000059040	Eno1b	118,3848215	1,087770744	0,233767148	4,653223311	3,27E-06	4,45E-05
ENSMUSG00000022419	Deptor	1564,826698	0,382043721	0,082116239	4,652474672	3,28E-06	4,46E-05
ENSMUSG00000021127	Zfp36l1	1243,326804	0,518271267	0,11145839	4,649908076	3,32E-06	4,50E-05
ENSMUSG00000006301	Tmbim1	1133,428619	0,346608027	0,074544119	4,649703162	3,32E-06	4,50E-05
ENSMUSG00000026483	Fam129a	429,3097556	0,922909301	0,198803179	4,642326679	3,45E-06	4,65E-05
ENSMUSG00000038167	Plekhg6	176,3413537	0,559758475	0,12079873	4,633810941	3,59E-06	4,83E-05
ENSMUSG00000020788	Atp2a3	1361,24745	0,523662044	0,113148561	4,628092835	3,69E-06	4,94E-05
ENSMUSG00000104960	Snhg8	312,1499175	0,520232652	0,112437924	4,626843287	3,71E-06	4,97E-05
ENSMUSG00000021846	Peli2	18,67546192	1,766009383	0,381734143	4,626280927	3,72E-06	4,98E-05
ENSMUSG00000064247	Plcxd1	134,2470974	0,776649466	0,167928344	4,624886123	3,75E-06	5,00E-05
ENSMUSG00000020894	Vamp2	263,9281226	0,779313401	0,168820279	4,616230984	3,91E-06	5,20E-05
ENSMUSG00000039007	Cpq	154,3375329	0,671331139	0,145488961	4,614309812	3,94E-06	5,23E-05
ENSMUSG00000030337	Vamp1	120,7927224	1,226088658	0,265773746	4,613279811	3,96E-06	5,25E-05
ENSMUSG00000034042	Gpbp1l1	1221,769161	0,260040647	0,056394539	4,611096215	4,01E-06	5,30E-05
ENSMUSG00000028199	Cryz	50,62955118	1,066004611	0,231206216	4,610622627	4,01E-06	5,30E-05
ENSMUSG00000029420	Rimbp2	28,30177815	1,328771772	0,288334191	4,608443313	4,06E-06	5,35E-05
ENSMUSG00000044361	BC024139	21,43098729	1,945401039	0,422836436	4,600835861	4,21E-06	5,52E-05
ENSMUSG00000031700	Gpt2	762,749751	0,445245946	0,096790336	4,600107444	4,22E-06	5,54E-05
ENSMUSG00000032353	Tmed3	481,9325953	0,428916695	0,093418084	4,591366869	4,40E-06	5,77E-05
ENSMUSG00000023175	Bsg	27170,50851	0,758397147	0,165244117	4,589556125	4,44E-06	5,81E-05
ENSMUSG00000021748	Pdhb	2483,731576	0,396206274	0,086376026	4,58699357	4,50E-06	5,88E-05
ENSMUSG00000034159	2310007B03Rik	131,1655191	0,808689348	0,176398984	4,584433143	4,55E-06	5,95E-05
ENSMUSG00000020889	Nr1d1	572,047087	0,564555193	0,123294478	4,578917081	4,67E-06	6,08E-05
ENSMUSG00000056313	1810011O10Rik	373,1144589	0,795270076	0,173731515	4,577580955	4,70E-06	6,11E-05
ENSMUSG00000070643	Sox13	335,5531731	0,594983712	0,130050274	4,575028532	4,76E-06	6,18E-05
ENSMUSG00000030123	Plxnd1	139,4428107	0,870393741	0,190496682	4,569075595	4,90E-06	6,34E-05
ENSMUSG00000037805	Rpl10a	6132,647911	0,217794765	0,047702131	4,565724022	4,98E-06	6,43E-05
ENSMUSG00000102185	5033404E19Rik	20,15763131	1,816793989	0,398187715	4,562657063	5,05E-06	6,51E-05
ENSMUSG00000026880	Stom	989,5324824	0,642595076	0,140974399	4,558239505	5,16E-06	6,63E-05
ENSMUSG00000004626	Stxbp2	1155,665584	0,282048326	0,06188654	4,557506773	5,18E-06	6,65E-05
ENSMUSG00000022389	Tef	673,8132806	0,369276572	0,081038167	4,556822883	5,19E-06	6,66E-05
ENSMUSG00000019461	Plscr3	487,445928	0,545347349	0,119820659	4,551363288	5,33E-06	6,82E-05
ENSMUSG00000070738	Dgkd	2212,310471	0,219883546	0,048310042	4,551508015	5,33E-06	6,82E-05
ENSMUSG00000029227	Fip1l1	1019,179009	0,275992758	0,060649248	4,550637797	5,35E-06	6,83E-05
ENSMUSG00000020447	Npc1l1	2326,090916	0,653497684	0,143742671	4,546302633	5,46E-06	6,96E-05
ENSMUSG00000034607	Pof1b	355,2293213	0,434093481	0,095527792	4,54415904	5,52E-06	7,02E-05
ENSMUSG00000022477	Aco2	8732,917052	0,298245044	0,065642183	4,543496706	5,53E-06	7,03E-05
ENSMUSG00000023169	Slc38a1	6761,334792	0,58157697	0,128178784	4,537232687	5,70E-06	7,23E-05
ENSMUSG00000091955	Gm9844	261,4298077	0,485620295	0,107175581	4,531072191	5,87E-06	7,44E-05
ENSMUSG00000073643	Wdfy1	1005,375631	0,330532186	0,07297273	4,529530205	5,91E-06	7,47E-05
ENSMUSG00000031163	Glod5	455,9631594	0,497757554	0,109949549	4,527145014	5,98E-06	7,54E-05
ENSMUSG00000005683	Cs	8231,70325	0,239162545	0,052882428	4,522533358	6,11E-06	7,70E-05
ENSMUSG00000033581	Igf2bp2	1590,409253	0,284682203	0,063006222	4,518318895	6,23E-06	7,83E-05
ENSMUSG00000021767	Kat6b	356,3119556	0,401375528	0,0888366	4,518132487	6,24E-06	7,83E-05
ENSMUSG00000062908	Acadm	1375,617297	0,371768686	0,082297751	4,517361406	6,26E-06	7,85E-05
ENSMUSG00000052852	Reep1	46,44720132	1,137390352	0,251870164	4,515780402	6,31E-06	7,89E-05
ENSMUSG00000042770	Hebp1	75,46570885	0,93993017	0,208277556	4,512873046	6,40E-06	8,00E-05
ENSMUSG00000020256	Aldh1l2	649,1802062	0,572598577	0,126907803	4,511925706	6,42E-06	8,02E-05
ENSMUSG00000069805	Fbp1	836,1126852	0,778522301	0,172635183	4,509638704	6,49E-06	8,09E-05
ENSMUSG00000023122	Sult1c2	617,0115804	1,641059591	0,364079477	4,507421309	6,56E-06	8,16E-05
ENSMUSG00000020101	Vsir	99,27180461	1,100017127	0,244161804	4,505279331	6,63E-06	8,23E-05
ENSMUSG00000034947	Tmem106a	405,1496156	0,570986737	0,127070263	4,493472548	7,01E-06	8,67E-05
ENSMUSG00000038150	Ormdl3	465,5514193	0,479378669	0,106684152	4,493438447	7,01E-06	8,67E-05
ENSMUSG00000020042	Btbd11	14,4809635	2,285999116	0,508782025	4,493081522	7,02E-06	8,68E-05
ENSMUSG00000032875	Arhgef17	302,2705352	0,566873833	0,126201416	4,491818339	7,06E-06	8,72E-05
ENSMUSG00000071793	2610005L07Rik	113,1303218	0,946078707	0,210647572	4,491287026	7,08E-06	8,73E-05
ENSMUSG00000030590	Fam98c	493,4475338	0,549459555	0,122526509	4,484413687	7,31E-06	8,99E-05
ENSMUSG00000031938	4931406C07Rik	2455,436125	0,509746104	0,113693085	4,483527778	7,34E-06	9,02E-05
ENSMUSG00000054428	Atpif1	2467,13543	0,326695811	0,07289975	4,481439399	7,41E-06	9,10E-05
ENSMUSG00000040007	Bahd1	389,564647	0,457306484	0,102108822	4,478618748	7,51E-06	9,21E-05
ENSMUSG00000032278	Paqr5	45,95283977	1,705323339	0,380985887	4,476080084	7,60E-06	9,30E-05
ENSMUSG00000038893	Fam117a	45,60250763	1,037120144	0,231742576	4,475311199	7,63E-06	9,33E-05
ENSMUSG00000061531	Tmem236	957,0922155	0,362424345	0,080993955	4,474708548	7,65E-06	9,35E-05
ENSMUSG00000079641	Rpl39	4207,22864	0,241743271	0,054106682	4,467900452	7,90E-06	9,58E-05
ENSMUSG00000035473	Galm	1461,839966	0,394514591	0,088315531	4,46710321	7,93E-06	9,60E-05
ENSMUSG00000026204	Ptprn	33,83903399	1,320405514	0,295675982	4,46571786	7,98E-06	9,64E-05
ENSMUSG00000012123	Crybg2	628,4152427	0,479081899	0,107292269	4,465204276	8,00E-06	9,66E-05
ENSMUSG00000021969	Zdhhc20	1117,627138	0,369671195	0,082793289	4,464989837	8,01E-06	9,66E-05
ENSMUSG00000011148	Adssl1	28,46572528	1,574152219	0,352659804	4,463656481	8,06E-06	9,70E-05
ENSMUSG00000025959	Klf7	516,5775801	0,496090865	0,111189098	4,461686222	8,13E-06	9,78E-05
ENSMUSG00000036327	Qsox2	996,2109853	0,293535266	0,065836455	4,4585521	8,25E-06	9,90E-05
ENSMUSG00000078580	E430018J23Rik	147,8253687	0,642119179	0,144120597	4,455429624	8,37E-06	0,000100131
ENSMUSG00000087231	E230016M11Rik	53,99251396	0,997002831	0,223765179	4,455576321	8,37E-06	0,000100131
ENSMUSG00000031029	Eif3f	4017,633425	0,239962633	0,053877675	4,453841616	8,43E-06	0,000100689
ENSMUSG00000027985	Lef1	20,91124346	2,473000539	0,555786588	4,449550587	8,61E-06	0,000102559
ENSMUSG00000033308	Dpyd	685,4028033	0,593366819	0,133471671	4,445638641	8,76E-06	0,000104196
ENSMUSG00000029084	Cd38	888,6397497	0,387896086	0,087318085	4,442333851	8,90E-06	0,00010558
ENSMUSG00000025809	Itgb1	3851,30963	0,229782893	0,051824871	4,433834391	9,26E-06	0,000109294
ENSMUSG00000058586	Serhl	537,4313755	0,357564551	0,080777564	4,426532972	9,58E-06	0,000112881
ENSMUSG00000036503	Rnf13	1115,559077	0,375025199	0,08498108	4,413043448	1,02E-05	0,000119219
ENSMUSG00000086844	B230206H07Rik	1007,140581	0,366209995	0,083067136	4,408602645	1,04E-05	0,000121595
ENSMUSG00000017631	Abr	1655,697534	0,262654263	0,059600902	4,406884036	1,05E-05	0,00012209
ENSMUSG00000041351	Rap1gap	494,8205954	0,893712993	0,202796301	4,406949186	1,05E-05	0,00012209
ENSMUSG00000025545	Clybl	454,0907218	0,563555975	0,127988266	4,403184692	1,07E-05	0,000123808
ENSMUSG00000027488	Snta1	63,40842752	1,091376611	0,247870453	4,403012138	1,07E-05	0,000123812
ENSMUSG00000006273	Atp6v1b2	1653,883643	0,262045166	0,05954769	4,400593283	1,08E-05	0,000125008
ENSMUSG00000024527	Afg3l2	2176,210621	0,255485962	0,058085914	4,398415098	1,09E-05	0,000126171
ENSMUSG00000000948	Gm38393	72,84403566	1,718291043	0,390782275	4,397054713	1,10E-05	0,000126867
ENSMUSG00000025572	Tmc6	354,1406079	0,407943003	0,09287419	4,39242598	1,12E-05	0,000129401
ENSMUSG00000026426	Arl8a	270,4321685	0,551892671	0,125771247	4,388067114	1,14E-05	0,000131718
ENSMUSG00000032902	Slc16a1	3574,527719	0,214612258	0,048995763	4,380220805	1,19E-05	0,000136031
ENSMUSG00000022546	Gpt	316,7131267	0,802958378	0,183445731	4,377089464	1,20E-05	0,000137685
ENSMUSG00000026153	Fam135a	1132,750203	0,289861268	0,066225191	4,376903461	1,20E-05	0,000137698
ENSMUSG00000014075	Tctex1d2	168,4005268	0,675914517	0,154500222	4,374844967	1,22E-05	0,000138755
ENSMUSG00000025875	Tspan17	95,19388715	0,733579375	0,167691835	4,374568247	1,22E-05	0,000138755
ENSMUSG00000049090	Zadh2	1144,778925	0,303073979	0,069280863	4,374569931	1,22E-05	0,000138755
ENSMUSG00000050520	Cldn8	17,0141738	1,880728777	0,430265652	4,371087411	1,24E-05	0,000140777
ENSMUSG00000061130	Ppm1b	1660,368958	0,232861481	0,053294728	4,369315474	1,25E-05	0,000141816
ENSMUSG00000039578	Ccser1	240,0848905	0,524220479	0,120042613	4,366953259	1,26E-05	0,000143142
ENSMUSG00000030650	Tmc5	396,5708821	0,431010313	0,098726604	4,365695748	1,27E-05	0,000143751
ENSMUSG00000039108	Lsm14b	616,4880122	0,363248324	0,08324651	4,363526151	1,28E-05	0,000145076
ENSMUSG00000028860	Sytl1	78,24568715	0,773353903	0,177272239	4,362521202	1,29E-05	0,000145635
ENSMUSG00000040557	Mettl27	189,0143146	0,504475342	0,11570189	4,360130527	1,30E-05	0,000147014
ENSMUSG00000066632	Pgk1-rs7	390,8056591	0,452556179	0,103799903	4,359890172	1,30E-05	0,000147065
ENSMUSG00000001288	Rarg	139,142537	0,718952465	0,164985248	4,357677266	1,31E-05	0,000148337
ENSMUSG00000090019	Gimap1	63,00275585	1,139361399	0,261519281	4,356701329	1,32E-05	0,000148888
ENSMUSG00000024029	Tff3	6325,562914	0,787782868	0,180863763	4,355670014	1,33E-05	0,000149479
ENSMUSG00000029359	Tesc	16,31442663	2,614591983	0,60069651	4,352600589	1,35E-05	0,000151301
ENSMUSG00000002346	Slc25a42	193,9274541	0,489620917	0,112514365	4,351630272	1,35E-05	0,000151806
ENSMUSG00000003072	Atp5d	4832,768789	0,193830352	0,044600314	4,345941378	1,39E-05	0,000155274
ENSMUSG00000039637	Coro7	444,5240027	0,446202228	0,102725715	4,343627368	1,40E-05	0,000156628
ENSMUSG00000031198	Fundc2	409,4626514	0,434336035	0,100119177	4,338190208	1,44E-05	0,000159959
ENSMUSG00000032715	Trib3	836,3690441	0,349610279	0,080613003	4,336896843	1,45E-05	0,000160784
ENSMUSG00000033200	Tpsg1	58,74191905	0,978255227	0,225634473	4,335575198	1,45E-05	0,000161634
ENSMUSG00000032652	Crebl2	205,9366178	0,495739652	0,11436633	4,334664325	1,46E-05	0,000162066
ENSMUSG00000051727	Kctd14	614,2827542	1,316903968	0,304032244	4,331461534	1,48E-05	0,000163838
ENSMUSG00000042207	Kdm5b	1057,597272	0,306020245	0,070678416	4,329755287	1,49E-05	0,00016487
ENSMUSG00000026571	Dcaf6	294,9995012	0,393835017	0,09098081	4,328770153	1,50E-05	0,000165488
ENSMUSG00000103270	Gm37915	231,6545622	0,483865606	0,111802847	4,327846904	1,51E-05	0,000166061
ENSMUSG00000059851	Kmt5c	722,7459368	0,585545432	0,135336907	4,326576149	1,51E-05	0,0001669
ENSMUSG00000015312	Gadd45b	184,3792931	0,908591706	0,210032663	4,325954315	1,52E-05	0,000167249
ENSMUSG00000073678	Pgap1	2953,236409	0,579205991	0,133975388	4,323226817	1,54E-05	0,000168837
ENSMUSG00000044792	Isca1	600,5977521	0,332798621	0,077165602	4,31278464	1,61E-05	0,000176244
ENSMUSG00000031533	Mrps31	696,7454709	0,330819798	0,076740131	4,310909993	1,63E-05	0,000177616
ENSMUSG00000072568	Fam84b	1830,326241	0,211563203	0,049124312	4,306690402	1,66E-05	0,000180775
ENSMUSG00000023911	Flywch2	139,1025369	0,558799559	0,129760188	4,306402194	1,66E-05	0,000180879
ENSMUSG00000026921	Egfl7	128,7059541	0,654447764	0,152140347	4,301605568	1,70E-05	0,000184573
ENSMUSG00000048572	Tmem252	25,86397937	1,352239017	0,314416359	4,30079091	1,70E-05	0,000184925
ENSMUSG00000061654	Spry3	50,0714084	1,028252404	0,239089282	4,30070472	1,70E-05	0,000184925
ENSMUSG00000060548	Tnfrsf19	194,9774547	0,695117774	0,161723558	4,298185007	1,72E-05	0,000186904
ENSMUSG00000019487	Trip10	552,5566255	0,347990796	0,081021876	4,295022692	1,75E-05	0,000189316
ENSMUSG00000040652	Oaz2	431,7941239	0,70872478	0,165024799	4,294656221	1,75E-05	0,000189492
ENSMUSG00000027447	Cst3	794,8454677	0,403830174	0,094053504	4,293621774	1,76E-05	0,000190241
ENSMUSG00000039914	Coq10a	175,8991591	0,508120421	0,118360526	4,292988882	1,76E-05	0,00019051
ENSMUSG00000097081	Gm10425	232,7428227	0,470585048	0,10961565	4,293046169	1,76E-05	0,00019051
ENSMUSG00000030499	Kctd15	73,53621673	1,017644959	0,237099961	4,292050306	1,77E-05	0,000191181
ENSMUSG00000020893	Per1	213,4769519	0,711763192	0,165850912	4,291584429	1,77E-05	0,000191445
ENSMUSG00000019998	Stx7	1650,836143	0,500444741	0,116617448	4,291336745	1,78E-05	0,000191521
ENSMUSG00000031824	6430548M08Rik	236,8929546	0,432629147	0,100862457	4,289298136	1,79E-05	0,000193011
ENSMUSG00000037022	Mmaa	128,4035121	0,566225887	0,132062245	4,287568229	1,81E-05	0,000194381
ENSMUSG00000032402	Smad3	775,0844653	0,330803222	0,077198086	4,28512204	1,83E-05	0,000196112
ENSMUSG00000028780	Sema3c	167,2809012	0,793549646	0,185420239	4,279735856	1,87E-05	0,000200702
ENSMUSG00000030397	Mark4	195,9049665	0,462309231	0,108024779	4,279659131	1,87E-05	0,000200702
ENSMUSG00000022108	Itm2b	4601,658628	0,485398675	0,113778152	4,266185253	1,99E-05	0,000212152
ENSMUSG00000003134	Tbc1d8	187,2977533	0,507965328	0,119190116	4,261807495	2,03E-05	0,000216075
ENSMUSG00000069769	Msi2	842,2193616	0,37205325	0,087300032	4,261776799	2,03E-05	0,000216075
ENSMUSG00000020062	Slc5a8	27,38952391	1,794358494	0,421259856	4,259505078	2,05E-05	0,000218128
ENSMUSG00000038642	Ctss	352,8351261	0,508653005	0,119457652	4,258019434	2,06E-05	0,000219118
ENSMUSG00000020027	Socs2	387,1521933	0,405983138	0,095389149	4,256072555	2,08E-05	0,000220878
ENSMUSG00000003344	Btbd2	788,3803797	0,382047553	0,089807037	4,254093712	2,10E-05	0,000222527
ENSMUSG00000031886	Ces2e	4889,35432	0,396839321	0,093290574	4,253798694	2,10E-05	0,000222664
ENSMUSG00000052396	Mogat2	981,3411589	0,486053346	0,11430527	4,252239155	2,12E-05	0,000224063
ENSMUSG00000002058	Unc119	71,59948446	1,021569638	0,240313814	4,250981756	2,13E-05	0,000225164
ENSMUSG00000029470	P2rx4	531,0502205	0,426884359	0,100523432	4,246615461	2,17E-05	0,000228794
ENSMUSG00000068762	Gstm6	557,7849201	0,580617973	0,136910532	4,240856881	2,23E-05	0,000233926
ENSMUSG00000043162	Pyurf	285,4920348	0,44275188	0,104618807	4,232048642	2,32E-05	0,000242603
ENSMUSG00000022965	Ifngr2	1543,05747	0,296301043	0,070033372	4,230855006	2,33E-05	0,000243565
ENSMUSG00000027765	P2ry1	442,430724	0,453664663	0,107227872	4,230846478	2,33E-05	0,000243565
ENSMUSG00000071379	Hpcal1	556,2154274	0,544470019	0,128734332	4,229408025	2,34E-05	0,000244618
ENSMUSG00000032285	Dnaja4	61,72021525	0,900051028	0,213001123	4,225569405	2,38E-05	0,000248481
ENSMUSG00000025190	Got1	1191,441232	0,394176811	0,093355114	4,222337619	2,42E-05	0,00025155
ENSMUSG00000026277	Stk25	1675,139583	0,395538636	0,093701612	4,221257555	2,43E-05	0,00025241
ENSMUSG00000090000	Ier3ip1	664,0326137	0,357213632	0,084693442	4,217724818	2,47E-05	0,000255866
ENSMUSG00000037573	Tob1	1550,651297	0,319985903	0,075873595	4,217355261	2,47E-05	0,00025611
ENSMUSG00000024425	Ndfip1	378,1897759	0,466149075	0,11055869	4,216304249	2,48E-05	0,000257129
ENSMUSG00000022750	Klhl22	555,3273918	0,314028553	0,07452996	4,213453916	2,51E-05	0,000260218
ENSMUSG00000062929	Cfl2	310,0259454	0,433224582	0,10288977	4,21057004	2,55E-05	0,000263381
ENSMUSG00000031807	Pgls	1180,09558	0,234283611	0,055648197	4,21008452	2,55E-05	0,000263767
ENSMUSG00000001270	Ckb	6686,177717	0,2587759	0,061478051	4,209240467	2,56E-05	0,000264573
ENSMUSG00000032431	Crtap	111,5619748	0,614698542	0,146080597	4,207941058	2,58E-05	0,000265734
ENSMUSG00000013523	Bcas1	74,22353391	0,991491689	0,235735998	4,20594095	2,60E-05	0,000267729
ENSMUSG00000021948	Prkcd	1501,352796	0,348928761	0,083050786	4,201390232	2,65E-05	0,000272238
ENSMUSG00000031637	Lrp2bp	123,2315886	0,711423151	0,169451385	4,198390901	2,69E-05	0,000275493
ENSMUSG00000037493	Cib2	51,47351204	0,888027242	0,21155755	4,197568189	2,70E-05	0,000276307
ENSMUSG00000050071	Bex1	10,6386875	2,742371809	0,654096758	4,192608777	2,76E-05	0,000281654
ENSMUSG00000023055	Calcoco1	160,2871261	0,582412956	0,138935507	4,19196624	2,77E-05	0,000282098
ENSMUSG00000059895	Ptp4a3	326,3633621	0,675845266	0,161276178	4,190608153	2,78E-05	0,000283572
ENSMUSG00000038013	Wipf2	609,3649902	0,299145885	0,071450205	4,186774351	2,83E-05	0,000287431
ENSMUSG00000064177	Ghrl	150,2306693	1,301298149	0,310985508	4,184433404	2,86E-05	0,000290213
ENSMUSG00000034163	Zfc3h1	565,3449418	0,566834188	0,135685371	4,177563016	2,95E-05	0,000297712
ENSMUSG00000041935	AW549877	442,2716431	0,576848872	0,138266236	4,17201545	3,02E-05	0,000303833
ENSMUSG00000100826	Snhg14	282,5739279	0,697234107	0,167192621	4,170244505	3,04E-05	0,000306
ENSMUSG00000002731	Prkra	568,8747791	0,388642384	0,093205936	4,169717095	3,05E-05	0,0003063
ENSMUSG00000054708	Ankrd24	75,3292957	1,014663117	0,243458542	4,167703902	3,08E-05	0,000308811
ENSMUSG00000055553	Kxd1	577,5256476	0,394981994	0,09478995	4,166918457	3,09E-05	0,000309464
ENSMUSG00000025868	Higd2a	712,5484887	0,411777913	0,098828706	4,166582039	3,09E-05	0,000309715
ENSMUSG00000030587	2200002D01Rik	1436,789527	0,595602301	0,143252491	4,157709895	3,21E-05	0,000320709
ENSMUSG00000047675	Rps8	7347,450543	0,221338894	0,053235282	4,157748138	3,21E-05	0,000320709
ENSMUSG00000000732	Icosl	155,4759101	0,60979248	0,146745194	4,155451126	3,25E-05	0,000323465
ENSMUSG00000024985	Tcf7l2	360,9623146	0,488414455	0,117543764	4,155171151	3,25E-05	0,000323648
ENSMUSG00000085587	Gm14493	345,6082515	0,460565439	0,110972159	4,150279154	3,32E-05	0,000329772
ENSMUSG00000044786	Zfp36	548,5644127	0,44689372	0,107794903	4,145777827	3,39E-05	0,000335875
ENSMUSG00000086813	Gm13657	162,7508075	0,660732624	0,159381101	4,14561464	3,39E-05	0,000335893
ENSMUSG00000038146	Notch3	66,30534343	1,206396213	0,291018891	4,145422345	3,39E-05	0,000335954
ENSMUSG00000066892	Fbxl12	123,5528721	0,842419202	0,203226498	4,145223231	3,39E-05	0,000336026
ENSMUSG00000038418	Egr1	783,3934626	0,530234805	0,127951887	4,144017076	3,41E-05	0,000337402
ENSMUSG00000000339	Rtca	396,5086678	0,394874652	0,09530022	4,143481036	3,42E-05	0,000337702
ENSMUSG00000039989	Cbx4	236,2865256	0,527604473	0,127381015	4,141939634	3,44E-05	0,000339535
ENSMUSG00000104011	Gm32391	32,46054349	1,128174528	0,27263245	4,138078676	3,50E-05	0,000344622
ENSMUSG00000050982	Apol10a	234,8351176	0,899358451	0,217354245	4,137754246	3,51E-05	0,000344884
ENSMUSG00000006920	Ezh1	528,897381	0,350550532	0,084739537	4,136800181	3,52E-05	0,000345869
ENSMUSG00000074093	Svip	557,9831627	0,494998936	0,119677202	4,13611721	3,53E-05	0,000346673
ENSMUSG00000031877	Ces2g	764,7495546	0,359849705	0,087116809	4,130657559	3,62E-05	0,000354088
ENSMUSG00000028413	B4galt1	1412,545472	0,367599177	0,089005087	4,130091751	3,63E-05	0,0003545
ENSMUSG00000048537	Phldb1	280,5181674	0,466653559	0,113013649	4,129178739	3,64E-05	0,000355449
ENSMUSG00000073405	H2-T-ps	52,67645713	0,930964771	0,225792124	4,123105591	3,74E-05	0,000364012
ENSMUSG00000027893	Ahcyl1	4840,780139	0,37995422	0,092158052	4,12285428	3,74E-05	0,000364174
ENSMUSG00000020747	Tmem94	1386,250694	0,263517143	0,06395911	4,120087701	3,79E-05	0,000368099
ENSMUSG00000033170	Card10	505,9379049	0,437784289	0,106393187	4,114777469	3,88E-05	0,000375224
ENSMUSG00000005225	Plekha8	701,1157057	0,30354497	0,073809655	4,112537433	3,91E-05	0,000378398
ENSMUSG00000029776	Hibadh	1035,210727	0,586143805	0,142625157	4,109680351	3,96E-05	0,000382374
ENSMUSG00000045667	Smtnl2	225,5269071	0,674740692	0,16429443	4,106899373	4,01E-05	0,000386263
ENSMUSG00000031176	Dynlt3	1022,528919	0,4373686	0,10652278	4,105869179	4,03E-05	0,000387741
ENSMUSG00000006369	Fbln1	1560,801308	0,37395017	0,091082485	4,105621062	4,03E-05	0,000387772
ENSMUSG00000014418	Hps5	360,1900225	0,387581857	0,094404239	4,105555635	4,03E-05	0,000387772
ENSMUSG00000058793	Cds2	812,1272735	0,32275413	0,078644047	4,103986791	4,06E-05	0,000389666
ENSMUSG00000073406	H2-Bl	32,7456674	1,746427121	0,425573795	4,103699853	4,07E-05	0,000389901
ENSMUSG00000038205	Prkab2	143,7700526	0,646441279	0,157649888	4,100486756	4,12E-05	0,000395104
ENSMUSG00000039652	Cpeb3	68,19549678	0,938111757	0,22879185	4,100284848	4,13E-05	0,000395197
ENSMUSG00000043705	Capn13	73,06437678	1,249814141	0,304901175	4,09907945	4,15E-05	0,000397008
ENSMUSG00000041372	B4galnt3	372,6505399	0,370703336	0,090504142	4,095981979	4,20E-05	0,000401844
ENSMUSG00000029456	Acad10	235,3905189	0,50635454	0,123685364	4,093892163	4,24E-05	0,000405228
ENSMUSG00000053216	Btn2a2	30,51840397	1,133579655	0,276944792	4,09316112	4,26E-05	0,000405821
ENSMUSG00000049791	Fzd4	108,7527618	0,60965035	0,148959578	4,092723396	4,26E-05	0,000406246
ENSMUSG00000037400	Atp11b	1979,918155	0,257126201	0,062829148	4,092466772	4,27E-05	0,000406439
ENSMUSG00000027589	Pcmtd2	365,2108865	0,405218231	0,099044246	4,091284926	4,29E-05	0,000408258
ENSMUSG00000039865	Slc44a3	659,8693528	0,323026732	0,079009689	4,088444545	4,34E-05	0,000413028
ENSMUSG00000026142	Rhbdd1	625,8653212	0,395720597	0,096798435	4,088088805	4,35E-05	0,0004134
ENSMUSG00000020099	Unc5b	760,5599328	0,646656769	0,158227899	4,086869471	4,37E-05	0,000415316
ENSMUSG00000060601	Nr1h2	968,1779867	0,310622517	0,076098148	4,081866988	4,47E-05	0,000423026
ENSMUSG00000024962	Vegfb	316,0802785	0,416034591	0,101953418	4,080634074	4,49E-05	0,000424742
ENSMUSG00000032883	Acsl3	2466,513827	0,21129088	0,051801359	4,078867541	4,53E-05	0,000427446
ENSMUSG00000034818	Celf5	50,31155152	0,942762722	0,231192064	4,077833407	4,55E-05	0,000429082
ENSMUSG00000060938	Rpl26	5626,211985	0,330943718	0,081181532	4,076588713	4,57E-05	0,000431114
ENSMUSG00000028179	Cth	3033,260949	0,354444931	0,086969193	4,075522838	4,59E-05	0,000432552
ENSMUSG00000020231	Dip2a	635,8521839	0,50275412	0,123547321	4,069324339	4,71E-05	0,000442326
ENSMUSG00000033715	Akr1c14	1157,464811	0,718176447	0,17648732	4,069280709	4,72E-05	0,000442326
ENSMUSG00000051295	9630028B13Rik	67,00067545	0,805931784	0,198058622	4,069157795	4,72E-05	0,000442326
ENSMUSG00000027605	Acss2	3290,875888	0,471469772	0,115897472	4,067990128	4,74E-05	0,000444271
ENSMUSG00000098112	Bin2	18,68362882	1,871610328	0,460099929	4,067834416	4,75E-05	0,000444292
ENSMUSG00000020986	Sec23a	1516,185057	0,358153337	0,088235161	4,059077273	4,93E-05	0,000459003
ENSMUSG00000046668	Cxxc5	46,15852639	1,192009481	0,293660945	4,059135208	4,93E-05	0,000459003
ENSMUSG00000015405	Ace2	818,2394996	0,698104888	0,172086601	4,056706816	4,98E-05	0,000463111
ENSMUSG00000034636	Zyg11b	654,1182091	0,35689176	0,088019621	4,054684138	5,02E-05	0,000466006
ENSMUSG00000020021	Fgd6	397,8472157	0,53151777	0,131210105	4,05089053	5,10E-05	0,000472151
ENSMUSG00000056536	Pign	442,2379244	0,457708326	0,113019132	4,049830483	5,13E-05	0,000474004
ENSMUSG00000087142	Gm12454	85,14430144	0,672584563	0,166135588	4,048407508	5,16E-05	0,000476018
ENSMUSG00000004789	Dlst	3240,392687	0,199667922	0,049327442	4,047806116	5,17E-05	0,000476884
ENSMUSG00000022098	Bmp1	35,23207782	1,121605956	0,277290667	4,044874529	5,24E-05	0,000482072
ENSMUSG00000055692	Tmem191c	58,89873154	0,847982786	0,209708111	4,043633708	5,26E-05	0,00048404
ENSMUSG00000074738	Fndc10	154,0812573	0,754257762	0,186669524	4,040604722	5,33E-05	0,000489737
ENSMUSG00000030246	Ldhb	5,571845501	3,939501317	0,975634137	4,037887941	5,39E-05	0,00049444
ENSMUSG00000031808	Slc27a1	170,3986296	0,515819126	0,127739344	4,038059918	5,39E-05	0,00049444
ENSMUSG00000040997	Abhd4	553,5203123	0,598452436	0,148212822	4,037791252	5,40E-05	0,00049444
ENSMUSG00000040746	Rnf167	364,9078081	0,380865999	0,094381009	4,035409282	5,45E-05	0,00049918
ENSMUSG00000008206	Cers4	793,736508	0,332131266	0,082310653	4,035094549	5,46E-05	0,000499546
ENSMUSG00000058594	Fbxo18	1017,974613	0,260172593	0,064480064	4,034930772	5,46E-05	0,000499591
ENSMUSG00000065952	C330021F23Rik	20,98423164	1,324846791	0,328420685	4,033993143	5,48E-05	0,000501285
ENSMUSG00000038569	Rad9b	139,7808555	0,580781714	0,144122019	4,029791684	5,58E-05	0,000507864
ENSMUSG00000060803	Gstp1	3376,018561	0,460364263	0,114257761	4,029172786	5,60E-05	0,000508589
ENSMUSG00000054099	Slc25a40	73,37468526	0,742232755	0,184252596	4,028343546	5,62E-05	0,000510078
ENSMUSG00000006818	Sod2	1352,526727	0,312689579	0,077663442	4,026213233	5,67E-05	0,00051379
ENSMUSG00000032842	Abcc10	300,3986906	0,405707698	0,100790483	4,025258007	5,69E-05	0,00051557
ENSMUSG00000062312	Erbb2	1781,072141	0,248312359	0,061703549	4,024280011	5,71E-05	0,000517406
ENSMUSG00000029173	Sepsecs	634,1948564	0,355688475	0,08844522	4,021568082	5,78E-05	0,000522458
ENSMUSG00000043262	Uevld	330,1628344	0,411756835	0,102391645	4,021390976	5,79E-05	0,000522538
ENSMUSG00000042363	Lgalsl	417,8627273	0,409986726	0,102015647	4,018861215	5,85E-05	0,000527547
ENSMUSG00000027901	Dennd2d	825,3155042	0,444286642	0,110625635	4,01612739	5,92E-05	0,000532743
ENSMUSG00000041560	Nop53	1937,267555	0,248196643	0,061858211	4,012347572	6,01E-05	0,000540702
ENSMUSG00000089682	Bcl2l2	447,8923198	0,345354988	0,08607832	4,012101855	6,02E-05	0,000540942
ENSMUSG00000028048	Gba	296,2568903	0,489451755	0,122002203	4,011827173	6,03E-05	0,000541249
ENSMUSG00000032584	Mst1r	400,188233	0,405728915	0,101212443	4,008686113	6,11E-05	0,000547845
ENSMUSG00000019791	Hint3	179,1514745	0,486768421	0,121438884	4,008340687	6,11E-05	0,00054832
ENSMUSG00000038007	Acer2	123,7812763	0,675559189	0,16856372	4,007737782	6,13E-05	0,000549394
ENSMUSG00000030946	Lhpp	623,5169024	0,395592807	0,098714087	4,007460521	6,14E-05	0,000549712
ENSMUSG00000029577	Ube3b	1441,362373	0,266854658	0,066673611	4,002402945	6,27E-05	0,0005606
ENSMUSG00000034908	Sidt2	1295,061893	0,27854568	0,0696101	4,001512409	6,29E-05	0,000562048
ENSMUSG00000051984	Sec31b	7,498216519	2,870443469	0,718302766	3,996147038	6,44E-05	0,000573234
ENSMUSG00000024038	Ndufv3	739,3842072	0,292193306	0,073127727	3,995656865	6,45E-05	0,000574082
ENSMUSG00000037679	Inf2	764,1764747	0,505859655	0,126607688	3,995489225	6,46E-05	0,000574149
ENSMUSG00000041028	Ghitm	8417,187042	0,444369361	0,111355719	3,990539193	6,59E-05	0,000584196
ENSMUSG00000027035	Cers6	2129,56742	0,217567558	0,054529144	3,989931675	6,61E-05	0,000584663
ENSMUSG00000058558	Rpl5	11994,63595	0,258983691	0,064922413	3,989126074	6,63E-05	0,000586308
ENSMUSG00000030589	Rasgrp4	138,9855203	0,656688059	0,164686367	3,987507113	6,68E-05	0,000589284
ENSMUSG00000003199	Mpnd	1146,988279	0,260610765	0,065361718	3,987208022	6,69E-05	0,000589606
ENSMUSG00000042599	Kdm7a	524,7303684	0,604254349	0,151557281	3,98697011	6,69E-05	0,000589606
ENSMUSG00000040234	Tm7sf3	968,1925745	0,349182726	0,087646866	3,983972737	6,78E-05	0,000596376
ENSMUSG00000022555	Dgat1	1929,463112	0,337961501	0,085025656	3,974817929	7,04E-05	0,000618342
ENSMUSG00000053647	Gper1	34,47120281	1,205802136	0,303435856	3,973828776	7,07E-05	0,000620555
ENSMUSG00000038319	Kcnh2	48,59361925	1,04762751	0,263837183	3,970734907	7,17E-05	0,000628304
ENSMUSG00000025465	Echs1	2188,107745	0,414423715	0,104389272	3,96998377	7,19E-05	0,000629921
ENSMUSG00000027953	Slc50a1	296,3840891	0,582676382	0,146779655	3,969735321	7,20E-05	0,000630212
ENSMUSG00000091811	Inafm1	184,7119157	0,485252566	0,1222661	3,968823478	7,22E-05	0,00063226
ENSMUSG00000017311	Pyy	23,38061436	1,541174347	0,388453513	3,967461479	7,26E-05	0,000635514
ENSMUSG00000003051	Elf3	4723,643565	0,28797413	0,072623925	3,965279089	7,33E-05	0,000640242
ENSMUSG00000025283	Sat1	2289,082737	0,530521733	0,133787849	3,965395493	7,33E-05	0,000640242
ENSMUSG00000029735	Tpk1	460,5490451	0,318610228	0,080424161	3,9616233	7,44E-05	0,000648622
ENSMUSG00000020079	Supv3l1	488,8703539	0,401395142	0,101361462	3,960037032	7,49E-05	0,000651815
ENSMUSG00000022337	Emc2	353,2890586	0,421202546	0,106362613	3,960062049	7,49E-05	0,000651815
ENSMUSG00000074272	Ceacam1	3267,440097	0,349072735	0,088206514	3,957448464	7,58E-05	0,000657398
ENSMUSG00000049517	Rps23	4974,012823	0,283075161	0,071535116	3,957149695	7,58E-05	0,000657703
ENSMUSG00000063428	Ddo	12,22334743	2,904590527	0,735194261	3,950779655	7,79E-05	0,000673662
ENSMUSG00000017009	Sdc4	1941,942	0,238170441	0,060299671	3,949780128	7,82E-05	0,000676093
ENSMUSG00000034687	Fras1	303,9330363	1,807591939	0,457831083	3,948163432	7,88E-05	0,000679894
ENSMUSG00000005802	Slc30a4	1196,676682	0,323664912	0,081996435	3,947304675	7,90E-05	0,000681555
ENSMUSG00000018623	Mmp7	2372,288131	0,658585412	0,166841278	3,947376927	7,90E-05	0,000681555
ENSMUSG00000052632	Asap2	500,2497512	0,374580664	0,094916494	3,946423321	7,93E-05	0,000683285
ENSMUSG00000000184	Ccnd2	6188,437475	0,252614118	0,064049435	3,94404913	8,01E-05	0,000688908
ENSMUSG00000087179	Gm14230	46,68690001	1,100654515	0,279107118	3,943484223	8,03E-05	0,000690139
ENSMUSG00000036528	Ppfibp2	438,6190977	0,412576963	0,104629612	3,943214126	8,04E-05	0,000690375
ENSMUSG00000030287	Itpr2	113,2913822	0,990123136	0,251270589	3,940465702	8,13E-05	0,000697688
ENSMUSG00000026932	Nacc2	584,1922407	0,296284351	0,075207523	3,93955739	8,16E-05	0,000699538
ENSMUSG00000028653	Trit1	228,1975257	0,409889145	0,104137073	3,936054029	8,28E-05	0,000708212
ENSMUSG00000050310	Rictor	580,2056679	0,323718153	0,082267694	3,934936521	8,32E-05	0,000711111
ENSMUSG00000022221	Ripk3	820,3690464	0,328885179	0,08363797	3,932247278	8,42E-05	0,000717488
ENSMUSG00000017132	Cyth1	257,0195798	0,417805518	0,106301152	3,930395007	8,48E-05	0,000721813
ENSMUSG00000048249	Crebrf	140,5503703	0,527734737	0,134401959	3,926540528	8,62E-05	0,000732645
ENSMUSG00000042289	Hsd3b7	385,2356116	0,381840824	0,097251234	3,926333958	8,63E-05	0,000732861
ENSMUSG00000102224	4930447F24Rik	61,74551899	1,598473625	0,407630791	3,921376058	8,80E-05	0,000746423
ENSMUSG00000064367	mt-Nd5	14389,17143	0,420404441	0,107299956	3,918029931	8,93E-05	0,000756007
ENSMUSG00000037523	Mavs	621,3828871	0,322653605	0,08245206	3,913226744	9,11E-05	0,000769481
ENSMUSG00000025656	Arhgef9	9,821243648	3,646807357	0,932142146	3,912286739	9,14E-05	0,00077205
ENSMUSG00000040563	Plppr2	46,30912007	0,910246721	0,23270228	3,911636462	9,17E-05	0,000773698
ENSMUSG00000021587	Pcsk1	146,6482386	0,913670731	0,233671408	3,910066441	9,23E-05	0,000777873
ENSMUSG00000037110	Ralgapa2	1869,240221	0,470424452	0,120311016	3,910069656	9,23E-05	0,000777873
ENSMUSG00000039879	Heca	358,0590021	0,405405847	0,103714073	3,908879833	9,27E-05	0,000780829
ENSMUSG00000000594	Gm2a	254,0794167	0,452098239	0,115675788	3,908322092	9,29E-05	0,000782196
ENSMUSG00000020592	Sdc1	4960,484699	0,430011676	0,110072063	3,906637739	9,36E-05	0,000786787
ENSMUSG00000002997	Prkar2b	34,18424451	1,188878498	0,304408474	3,905536802	9,40E-05	0,000789497
ENSMUSG00000078816	Prkcg	8,55479087	2,248446719	0,575983096	3,903667894	9,47E-05	0,000795178
ENSMUSG00000006281	Tep1	925,5226316	0,274706742	0,070376198	3,903404143	9,48E-05	0,000795243
ENSMUSG00000045294	Insig1	8364,460565	0,190684476	0,048859693	3,902694953	9,51E-05	0,000796628
ENSMUSG00000048707	Tprn	788,5245791	0,301606056	0,077302999	3,901608746	9,56E-05	0,000799303
ENSMUSG00000050708	Ftl1	8255,878266	0,277728095	0,071186396	3,901420951	9,56E-05	0,000799479
ENSMUSG00000031530	Dusp4	815,2847722	0,421957577	0,108264373	3,89747398	9,72E-05	0,000810369
ENSMUSG00000041132	N4bp2l1	41,66997516	1,090206895	0,279967383	3,894049676	9,86E-05	0,000820992
ENSMUSG00000001467	Cyp51	9592,511114	0,207106496	0,053255993	3,888886171	0,000100705	0,000837266
ENSMUSG00000044465	Fam160a2	967,9726973	0,354055362	0,091083123	3,887167556	0,000101421	0,000842749
ENSMUSG00000039670	Oxld1	103,4742256	0,712004693	0,183295383	3,884466062	0,000102555	0,000850766
ENSMUSG00000025076	Casp7	1001,578196	0,241546323	0,062189931	3,884010168	0,000102748	0,000851895
ENSMUSG00000032316	Clk3	643,8005139	0,343297156	0,088401881	3,883369343	0,000103019	0,000853674
ENSMUSG00000052040	Klf13	981,2238693	0,268011635	0,069029294	3,882578224	0,000103355	0,000855986
ENSMUSG00000097039	Pvt1	53,58486862	0,800766467	0,206287216	3,881803638	0,000103685	0,000858246
ENSMUSG00000037071	Scd1	8391,492181	0,384354667	0,099020697	3,881558883	0,000103789	0,000858639
ENSMUSG00000025733	Rhot2	346,6396579	0,359996132	0,092757661	3,881039334	0,000104011	0,000860003
ENSMUSG00000002778	Kdelr1	1677,913044	0,250466458	0,064686108	3,872028581	0,000107933	0,000889992
ENSMUSG00000097772	5430416N02Rik	94,01351544	0,648976576	0,167606247	3,872030958	0,000107932	0,000889992
ENSMUSG00000042810	Krba1	77,90959786	0,873404757	0,225703467	3,869700229	0,000108969	0,000897552
ENSMUSG00000039086	Ss18l1	135,3417036	0,499062004	0,129032265	3,867730319	0,000109853	0,000903843
ENSMUSG00000097272	Gm26649	205,9736552	0,527578684	0,136444193	3,866626138	0,000110351	0,000907448
ENSMUSG00000039461	Tcta	205,7208073	0,497299052	0,128626742	3,866218194	0,000110536	0,00090847
ENSMUSG00000085438	1700020I14Rik	1439,529894	0,356929962	0,092336432	3,865537733	0,000110845	0,000910014
ENSMUSG00000034981	Parm1	911,8921316	0,592021562	0,153212462	3,864056185	0,00011152	0,000914557
ENSMUSG00000035944	Ttc38	247,6973227	0,409698282	0,106062838	3,862788223	0,0001121	0,000918319
ENSMUSG00000021796	Bmpr1a	2914,010094	0,202465169	0,052470196	3,858669974	0,000114006	0,000932915
ENSMUSG00000009863	Sdhb	3188,587411	0,292265269	0,075769017	3,857319013	0,000114638	0,000937067
ENSMUSG00000031591	Asah1	1549,698028	0,440617681	0,114241673	3,856891013	0,000114838	0,000938199
ENSMUSG00000020153	Ndufs7	1105,691973	0,278102482	0,072124242	3,855880846	0,000115314	0,000940868
ENSMUSG00000041237	Pklr	6153,392463	0,342965499	0,088945554	3,855903783	0,000115303	0,000940868
ENSMUSG00000047728	BC025446	284,3090286	0,511815315	0,132739116	3,855798746	0,000115352	0,000940868
ENSMUSG00000002980	Bcam	227,2401343	0,846708291	0,21968558	3,854182385	0,000116117	0,000946453
ENSMUSG00000030032	Wdr54	326,4203929	0,378990617	0,098438682	3,850017174	0,00011811	0,000960572
ENSMUSG00000032841	Prr5l	8,100252113	2,631056302	0,683698679	3,848268811	0,000118955	0,000966201
ENSMUSG00000043811	Rtn4r	21,02756372	1,412466774	0,367042645	3,848236153	0,000118971	0,000966201
ENSMUSG00000038894	Irs2	254,886574	0,379100029	0,09857838	3,845671124	0,000120223	0,000973741
ENSMUSG00000094818	Defa32	35,18489302	1,963661255	0,511002245	3,842764443	0,000121656	0,000982708
ENSMUSG00000029074	Ttll10	61,83421674	1,339249519	0,348953283	3,837904907	0,000124089	0,001000211
ENSMUSG00000032198	Dock6	359,7473028	0,424195811	0,110534232	3,837687223	0,000124199	0,001000562
ENSMUSG00000055833	1700034H15Rik	55,20828953	0,800097607	0,208500216	3,837394614	0,000124347	0,001001219
ENSMUSG00000022575	Gsdmd	1546,420123	0,496360635	0,129584313	3,830406815	0,000127932	0,00102734
ENSMUSG00000041453	Rpl21	8223,807921	0,228625401	0,059761594	3,825624201	0,000130441	0,00104582
ENSMUSG00000000706	Btn1a1	77,79639635	0,875115544	0,22895518	3,822213334	0,000132259	0,001059269
ENSMUSG00000004415	Col26a1	58,14532001	1,377415271	0,360695099	3,818780116	0,000134113	0,001071839
ENSMUSG00000027341	Tmem230	284,2304489	0,550401449	0,144156362	3,818086419	0,000134491	0,001074286
ENSMUSG00000019943	Atp2b1	4866,878877	0,453958218	0,118901257	3,817942952	0,000134569	0,001074342
ENSMUSG00000028101	Pias3	138,6079292	0,575804174	0,150826299	3,817664271	0,000134721	0,001074986
ENSMUSG00000034324	Tmem132c	18,19536344	2,444805374	0,640548674	3,816736297	0,000135229	0,001078464
ENSMUSG00000085651	Gm11695	105,298424	0,570884351	0,149605687	3,815926796	0,000135673	0,001080862
ENSMUSG00000010362	Rdm1	218,1985652	0,499746644	0,131000881	3,814834217	0,000136274	0,001085081
ENSMUSG00000055980	Irs1	8,514157713	2,285920442	0,599447729	3,813377435	0,000137081	0,001090347
ENSMUSG00000040782	Rfwd2	1283,695442	0,238591338	0,062570234	3,813176351	0,000137192	0,001090659
ENSMUSG00000029095	Ablim2	25,69254697	1,190195886	0,312183501	3,812488115	0,000137575	0,001093063
ENSMUSG00000002083	Bbc3	138,541869	0,522424301	0,137128742	3,809735977	0,000139115	0,001103619
ENSMUSG00000025193	Cutc	206,4988593	0,430280347	0,112959099	3,809169445	0,000139434	0,001105568
ENSMUSG00000060002	Chpt1	1103,761585	0,451792125	0,118703039	3,80607043	0,000141192	0,001117741
ENSMUSG00000034255	Arhgap27	1251,897602	0,42341724	0,111364111	3,802097783	0,000143476	0,001132844
ENSMUSG00000024799	Tm7sf2	1004,935736	0,216178586	0,056922117	3,797795982	0,000145988	0,001151406
ENSMUSG00000039753	Fbxl5	1024,171449	0,255467651	0,067277158	3,79724204	0,000146315	0,001152842
ENSMUSG00000038658	Ric1	698,5094524	0,309085824	0,081416252	3,796365176	0,000146833	0,001156321
ENSMUSG00000032737	Inppl1	1537,537677	0,271314967	0,071510535	3,794055915	0,000148206	0,001165915
ENSMUSG00000019843	Fyn	82,41818319	0,734830454	0,193795638	3,791780162	0,000149571	0,001175426
ENSMUSG00000020875	Hoxb9	5,154342862	4,470364998	1,179312367	3,79065388	0,000150251	0,001179932
ENSMUSG00000090700	Cyp4f40	237,7094651	0,592575657	0,156328864	3,790570997	0,000150301	0,001179932
ENSMUSG00000032777	Gtf3c1	1325,512853	0,287369798	0,075817342	3,790291101	0,000150471	0,001180647
ENSMUSG00000084174	Sycn	12,69880925	1,815287672	0,478969866	3,789983049	0,000150658	0,001181497
ENSMUSG00000032501	Trib1	1007,059079	0,418086316	0,110357804	3,788461711	0,000151583	0,001187337
ENSMUSG00000024935	Slc1a1	573,3936516	0,402889929	0,106383622	3,787142427	0,00015239	0,001192598
ENSMUSG00000035064	Eef2k	635,0343447	0,28120833	0,074276391	3,785971891	0,000153109	0,001197605
ENSMUSG00000026696	Vamp4	214,0512195	0,405346404	0,107095043	3,784922199	0,000153757	0,001201423
ENSMUSG00000022562	Oplah	217,4661842	0,535983142	0,141733976	3,781613677	0,000155815	0,001215616
ENSMUSG00000001768	Rin2	694,3210407	0,335683012	0,088786708	3,780780029	0,000156338	0,001218432
ENSMUSG00000047221	Fam185a	453,8262803	0,297091726	0,078594661	3,780049726	0,000156797	0,001221379
ENSMUSG00000018476	Kdm6b	960,7219335	0,26766793	0,07085439	3,777718383	0,000158272	0,001231593
ENSMUSG00000032092	Mpzl2	2064,739346	0,352289218	0,09328259	3,776580596	0,000158996	0,001236591
ENSMUSG00000020334	Slc22a4	71,34977422	0,712752284	0,188765941	3,77585215	0,000159462	0,001239571
ENSMUSG00000020173	Cobl	676,1967698	0,325935646	0,086553897	3,765695797	0,000166086	0,001286331
ENSMUSG00000006651	Aplp1	220,6323917	0,678063799	0,180097638	3,764978851	0,000166563	0,00128879
ENSMUSG00000091055	Siglec15	15,83875667	1,449928697	0,385200576	3,764087558	0,000167158	0,001292731
ENSMUSG00000018661	Cog1	746,289179	0,280214422	0,07450038	3,761248244	0,000169068	0,001305486
ENSMUSG00000029032	Arhgef16	1339,041558	0,268676671	0,071490923	3,758192807	0,000171145	0,001318149
ENSMUSG00000032289	Thsd4	69,3865289	0,858647918	0,228503703	3,757698043	0,000171484	0,001320082
ENSMUSG00000022824	Muc13	9259,042208	0,313803042	0,083524284	3,757027622	0,000171944	0,001322271
ENSMUSG00000032340	Neo1	2535,08255	0,223816332	0,059600707	3,755263046	0,00017316	0,001329761
ENSMUSG00000017778	Cox7c	1855,747685	0,235394652	0,062704347	3,75404042	0,000174007	0,001335411
ENSMUSG00000074884	Serf2	1226,498777	0,262709617	0,070010699	3,752421016	0,000175135	0,001343385
ENSMUSG00000031996	Aplp2	5171,184999	0,351722471	0,093783049	3,750384274	0,000176564	0,001350906
ENSMUSG00000030222	Rerg	9,952763854	2,459956139	0,656507588	3,747033823	0,000178938	0,001366295
ENSMUSG00000070371	Prss36	38,40824532	1,060042344	0,283114151	3,744222388	0,000180953	0,001378888
ENSMUSG00000060126	Tpt1	19058,37993	0,224889584	0,060095062	3,742230647	0,000182394	0,00138706
ENSMUSG00000031381	Piga	456,2217421	0,433517951	0,115898717	3,740489643	0,000183662	0,001395999
ENSMUSG00000102813	Gm37795	25,17305971	2,232445803	0,597121951	3,738676494	0,000184992	0,001405395
ENSMUSG00000032855	Pkd1	182,6778777	0,431237088	0,115424076	3,736110365	0,000186889	0,001419092
ENSMUSG00000020234	4930404N11Rik	54,76955772	0,778248036	0,208418499	3,734064112	0,000188414	0,001429237
ENSMUSG00000028217	Cdh17	13019,3645	0,255502595	0,068532008	3,728222807	0,000192835	0,001460562
ENSMUSG00000026123	Plekhb2	3792,560394	0,423708413	0,113657935	3,727926365	0,000193062	0,001461336
ENSMUSG00000026415	Fcamr	14,32657904	1,594681473	0,42810554	3,724972755	0,000195336	0,001475058
ENSMUSG00000005501	Usp40	568,1691387	0,298711711	0,080205615	3,72432416	0,000195839	0,001478115
ENSMUSG00000104025	E330040D14Rik	5,822213736	3,012439863	0,809096233	3,72321578	0,000196701	0,001483878
ENSMUSG00000024603	Dctn4	769,5288096	0,237450981	0,06378179	3,722864801	0,000196975	0,001485199
ENSMUSG00000046836	Brox	754,5738297	0,293896119	0,078962545	3,721968691	0,000197676	0,001488757
ENSMUSG00000000805	Car4	14,61324698	1,551805449	0,417071829	3,720715094	0,000198659	0,001494161
ENSMUSG00000038351	Sgsm2	235,3306269	0,430181458	0,115644847	3,719849763	0,000199341	0,001498541
ENSMUSG00000074513	Arfip1	522,6371461	0,355629708	0,095608876	3,719630664	0,000199514	0,001499094
ENSMUSG00000044694	2010007H06Rik	44,5143988	1,322989919	0,355853458	3,71779419	0,00020097	0,001508526
ENSMUSG00000037492	Zmat4	15,90068746	1,499810055	0,403540585	3,716627549	0,0002019	0,001514751
ENSMUSG00000026062	Slc9a2	1209,173493	0,420693675	0,113278235	3,71380854	0,000204163	0,001528688
ENSMUSG00000021281	Tnfaip2	103,2070638	0,852917924	0,229713924	3,712957006	0,000204852	0,001532319
ENSMUSG00000020232	Hmg20b	579,7528822	0,322348734	0,086868253	3,710777211	0,000206624	0,001544042
ENSMUSG00000005682	Pan2	421,1017164	0,616040597	0,166022606	3,710582628	0,000206783	0,001544463
ENSMUSG00000086859	Snhg20	69,55252898	1,450337134	0,390952893	3,709749075	0,000207465	0,001548789
ENSMUSG00000063239	Grm4	25,71401955	1,45028548	0,390974745	3,709409623	0,000207743	0,001550099
ENSMUSG00000051007	Gatd1	257,8973127	0,417053156	0,112456904	3,708559819	0,000208441	0,00155454
ENSMUSG00000037583	Nr0b2	12,18295385	1,873720375	0,505542237	3,706357728	0,000210261	0,001565786
ENSMUSG00000005397	Nid1	21,92116241	1,403548287	0,378973104	3,703556461	0,000212598	0,001580249
ENSMUSG00000033487	Fndc3a	1068,397867	0,255413096	0,068961324	3,70371508	0,000212465	0,001580249
ENSMUSG00000070780	Rbm47	1013,851448	0,218624237	0,059031368	3,703526509	0,000212623	0,001580249
ENSMUSG00000022445	Cyp2d26	1470,889581	0,308211706	0,083265746	3,701542585	0,000214293	0,001589522
ENSMUSG00000028062	Lamtor2	668,4248487	0,345282516	0,093277964	3,701651517	0,000214201	0,001589522
ENSMUSG00000020142	Slc1a4	1679,455889	0,316283114	0,085451177	3,701331284	0,000214471	0,001590064
ENSMUSG00000019302	Atp6v0a1	866,0646482	0,352864459	0,095355563	3,700512579	0,000215164	0,001594418
ENSMUSG00000025002	Cyp2c55	3510,143961	0,484095489	0,130841297	3,699867708	0,000215712	0,001597689
ENSMUSG00000058446	Znrf2	1099,99747	0,28977612	0,078351882	3,698393849	0,000216968	0,001606203
ENSMUSG00000018554	Ybx2	71,88821468	0,672145936	0,181767648	3,697830411	0,00021745	0,001608981
ENSMUSG00000016356	Col20a1	21,93090195	1,378428655	0,372877882	3,696729474	0,000218395	0,001613474
ENSMUSG00000022270	Retreg1	359,6547811	0,501948502	0,135893082	3,693701648	0,000221013	0,00163054
ENSMUSG00000014177	Tvp23b	764,9391221	0,432657258	0,117141528	3,693457511	0,000221225	0,001631308
ENSMUSG00000014361	Mertk	138,9955707	0,648934921	0,175799013	3,691345645	0,000223071	0,001643306
ENSMUSG00000015112	Slc25a13	766,6181417	0,473280574	0,128221632	3,691113328	0,000223275	0,001644004
ENSMUSG00000028944	Prkag2	864,7254141	0,246156326	0,066698255	3,690596212	0,000223729	0,001646545
ENSMUSG00000042506	Usp22	1720,369328	0,230229618	0,06239277	3,69000478	0,00022425	0,001648767
ENSMUSG00000070777	Ceacam20	170,1435551	0,517694618	0,140346137	3,688698745	0,000225404	0,001655636
ENSMUSG00000016495	Plgrkt	1027,292789	0,287430471	0,077953855	3,687187405	0,000226746	0,001663874
ENSMUSG00000061411	Nol4l	717,224792	0,322389713	0,087446932	3,68668982	0,00022719	0,001666318
ENSMUSG00000021945	Zmym2	832,7970846	0,293304594	0,079568144	3,686206277	0,000227622	0,001668673
ENSMUSG00000070000	Fcho1	92,77585329	1,041951664	0,282744934	3,685129378	0,000228586	0,001673636
ENSMUSG00000044788	Fads6	26,08128811	1,433034213	0,388895627	3,684881273	0,000228809	0,001674119
ENSMUSG00000041737	Tmem45b	3617,140543	0,358354573	0,097277005	3,683856959	0,000229731	0,001679234
ENSMUSG00000021464	Ror2	211,6682191	0,443727751	0,120481941	3,682939926	0,00023056	0,001683654
ENSMUSG00000025227	Mfsd13a	454,3432707	0,303398733	0,082397855	3,682119313	0,000231303	0,001688266
ENSMUSG00000035000	Dpp4	1095,647269	0,391693016	0,106469112	3,678935683	0,000234209	0,001706172
ENSMUSG00000032602	Slc25a20	356,6702	0,626688075	0,170398608	3,677776968	0,000235276	0,001712283
ENSMUSG00000044475	Ascc1	426,485941	0,31028567	0,084412117	3,675842746	0,000237066	0,001723104
ENSMUSG00000007594	Hapln4	46,22936763	1,115939938	0,303634091	3,675278805	0,00023759	0,001725645
ENSMUSG00000015083	C8g	27,79220535	1,099324878	0,299121589	3,675177315	0,000237684	0,001725645
ENSMUSG00000060508	Nlrp9b	37,98842274	1,497867238	0,408114643	3,670211942	0,000242349	0,001757821
ENSMUSG00000028327	Stra6l	199,5371539	0,669813625	0,18254516	3,669303656	0,000243212	0,001763229
ENSMUSG00000020085	Aifm2	125,588673	0,513599613	0,139991331	3,668795835	0,000243696	0,001765885
ENSMUSG00000031217	Efnb1	1047,8757	0,231113912	0,062996841	3,668658739	0,000243826	0,001765982
ENSMUSG00000020681	Ace	346,7668669	0,683195803	0,186239922	3,668363887	0,000244108	0,00176717
ENSMUSG00000033400	Agl	347,7353888	0,388324656	0,105864991	3,668112121	0,000244348	0,001768061
ENSMUSG00000018796	Acsl1	869,7546503	0,295148434	0,080476046	3,667531509	0,000244903	0,001771229
ENSMUSG00000032403	2300009A05Rik	111,7063601	0,551114055	0,150296205	3,666852773	0,000245554	0,001775083
ENSMUSG00000014351	Gip	97,632033	1,168141388	0,318742284	3,664846014	0,000247487	0,001784932
ENSMUSG00000027522	Stx16	766,5774141	0,448937295	0,122503111	3,664701181	0,000247628	0,001784932
ENSMUSG00000020140	Lgr5	889,3459855	0,557123296	0,152085609	3,663221662	0,000249063	0,001791849
ENSMUSG00000038843	Gcnt1	48,60553227	1,06901567	0,291839823	3,663021925	0,000249257	0,001792391
ENSMUSG00000067818	Myl9	356,8166359	1,533612705	0,419093123	3,659360228	0,000252846	0,001815596
ENSMUSG00000087150	BC064078	6,925980628	4,298494186	1,174987291	3,658332494	0,000253862	0,001821155
ENSMUSG00000054452	Aes	4793,854719	0,317732002	0,086888444	3,656780912	0,000255402	0,001831337
ENSMUSG00000055866	Per2	302,7886558	0,565232207	0,15475061	3,65253621	0,000259663	0,001858348
ENSMUSG00000033917	Gde1	411,2281637	0,314484442	0,086252202	3,646103352	0,000266247	0,001901701
ENSMUSG00000023235	Ccl25	2088,844079	0,330344518	0,090608333	3,645851382	0,000266508	0,001901915
ENSMUSG00000022440	C1qtnf6	23,64377333	1,148158383	0,315072318	3,644110631	0,000268318	0,00191302
ENSMUSG00000045636	Mtus1	1418,627312	0,224484082	0,06161173	3,643528294	0,000268926	0,001916448
ENSMUSG00000031073	Fgf15	40,45843285	3,015258042	0,827940425	3,641878028	0,000270656	0,001925136
ENSMUSG00000001542	Ell2	331,1197483	0,444623694	0,122103465	3,641368344	0,000271193	0,001928041
ENSMUSG00000027472	Pdrg1	225,7016808	0,423438193	0,116335796	3,639792819	0,000272857	0,001938047
ENSMUSG00000058600	Rpl30	6464,905329	0,161703791	0,044439574	3,638734047	0,000273982	0,001945114
ENSMUSG00000025213	Kazald1	17,38529922	1,312853946	0,360895422	3,637768353	0,000275011	0,001950581
ENSMUSG00000057738	Sptan1	3519,749868	0,233470588	0,064267882	3,632772381	0,000280392	0,001985014
ENSMUSG00000020402	Vdac1	5584,407266	0,20640176	0,056819028	3,632616881	0,000280561	0,001985278
ENSMUSG00000026024	Als2	1004,64883	0,28342827	0,078039439	3,631859396	0,000281386	0,001990181
ENSMUSG00000004151	Etv1	11,16647541	1,817347441	0,500606415	3,630291955	0,000283101	0,001998554
ENSMUSG00000021396	Nxnl2	28,65875496	1,235715595	0,340680606	3,627196779	0,000286515	0,00201822
ENSMUSG00000050737	Ptges	67,81265761	1,545410055	0,426297314	3,62519304	0,000288746	0,002030818
ENSMUSG00000060550	H2-Q7	222,9073588	0,435935839	0,120251874	3,62518958	0,00028875	0,002030818
ENSMUSG00000031987	Egln1	1779,745387	0,227670213	0,062815473	3,624428835	0,000289601	0,002034904
ENSMUSG00000076441	Ass1	314,3131201	0,460054906	0,126949822	3,62391139	0,000290181	0,002038032
ENSMUSG00000041936	Agrn	2068,594674	0,37772918	0,104254695	3,623138298	0,00029105	0,002043183
ENSMUSG00000017760	Ctsa	1453,696038	0,325668058	0,089909447	3,622178411	0,000292133	0,002049091
ENSMUSG00000061028	Clasrp	225,3870315	0,627448285	0,173240557	3,621832523	0,000292523	0,002049705
ENSMUSG00000052415	Tchh	15,07529419	1,542402778	0,425949817	3,621090367	0,000293364	0,002054639
ENSMUSG00000033060	Lmo7	3524,865723	0,48640922	0,134402172	3,619057726	0,000295678	0,002069881
ENSMUSG00000092618	Btnl6	493,6586873	0,342718951	0,09473645	3,617603887	0,000297343	0,002080572
ENSMUSG00000097872	Gm26702	12,48929675	1,770412967	0,490041039	3,612785107	0,000302926	0,002116687
ENSMUSG00000027634	Ndrg3	1061,169685	0,295904847	0,081953828	3,610628758	0,000305456	0,002132386
ENSMUSG00000031153	Gripap1	193,9138642	0,590359386	0,163533082	3,61003033	0,000306161	0,002136322
ENSMUSG00000000088	Cox5a	3434,344346	0,256405613	0,071049626	3,608824251	0,000307588	0,00214429
ENSMUSG00000039159	Ube2h	606,1431166	0,315466225	0,087436018	3,607966498	0,000308606	0,002150395
ENSMUSG00000089774	Slc5a3	140,6114743	0,510876587	0,141604175	3,607779116	0,000308829	0,002150953
ENSMUSG00000030605	Mfge8	1507,265834	0,351650121	0,097595887	3,603124402	0,000314415	0,002185815
ENSMUSG00000028914	Casp9	333,63918	0,321677277	0,089328363	3,601065411	0,000316916	0,00220117
ENSMUSG00000021930	Spryd7	432,0205772	0,383823613	0,106663023	3,598469304	0,000320096	0,002222231
ENSMUSG00000029071	Dvl1	1058,44014	0,442866263	0,123082303	3,598131111	0,000320512	0,002224097
ENSMUSG00000093803	Ppp2r3d	284,7574718	0,43765453	0,121640942	3,597921244	0,000320771	0,002224867
ENSMUSG00000023328	Ache	43,603628	1,01027502	0,280899834	3,596566815	0,000322445	0,002235321
ENSMUSG00000035891	Cerk	817,7228695	0,225216297	0,062665821	3,593925558	0,000325733	0,002252027
ENSMUSG00000026938	Fcna	13,48550006	1,725223441	0,480078774	3,593625746	0,000326108	0,002253587
ENSMUSG00000029090	Adgra3	860,1485508	0,312881104	0,087164303	3,589555506	0,000331242	0,002284874
ENSMUSG00000027253	Lrp4	897,4573068	0,271855569	0,075743984	3,589137442	0,000331774	0,002285654
ENSMUSG00000086717	Gm15655	22,61602162	1,119272947	0,311852625	3,589108626	0,000331811	0,002285654
ENSMUSG00000087574	C030037D09Rik	20,89088097	1,168057583	0,32555901	3,587852121	0,000333413	0,002295645
ENSMUSG00000036957	Lrfn3	237,3683814	0,468150456	0,130527062	3,586616043	0,000334997	0,002303391
ENSMUSG00000016940	Kctd2	231,3410282	0,476328197	0,132897753	3,584170429	0,000338151	0,002322959
ENSMUSG00000070305	Mpzl3	1210,480261	0,461117753	0,128702869	3,582808646	0,00033992	0,002334042
ENSMUSG00000084844	Hoxb3os	13,03135395	1,514572527	0,422988196	3,580649632	0,000342741	0,002349132
ENSMUSG00000019558	Slc6a8	1193,435013	0,29758701	0,083187262	3,577314625	0,000347142	0,002376055
ENSMUSG00000004709	Cd244	39,47693917	0,883354965	0,246947369	3,577098106	0,00034743	0,002376944
ENSMUSG00000032376	Usp3	958,2948973	0,218936399	0,061208981	3,57686726	0,000347737	0,002377963
ENSMUSG00000021621	Zcchc9	267,6176495	0,369051126	0,103236812	3,574801639	0,000350494	0,002393556
ENSMUSG00000020623	Map2k6	354,4559623	0,447783364	0,125322806	3,573039717	0,000352861	0,002405361
ENSMUSG00000055401	Fbxo6	227,438136	0,434515004	0,121607333	3,573098721	0,000352782	0,002405361
ENSMUSG00000042659	Arrdc4	589,6560214	0,387684119	0,108517038	3,572564527	0,000353502	0,002406323
ENSMUSG00000026405	C4bp	79,27950523	0,69627177	0,194913302	3,572212686	0,000353978	0,002406442
ENSMUSG00000034930	Rtkn	554,2981214	0,264079851	0,073956534	3,570743997	0,000355969	0,002417794
ENSMUSG00000024456	Diaph1	1464,40895	0,231129512	0,064769367	3,568500416	0,00035903	0,002435295
ENSMUSG00000025404	R3hdm2	1040,613536	0,231383741	0,064860337	3,567414994	0,00036052	0,002443202
ENSMUSG00000025401	Myo1a	4596,316257	0,238477464	0,066907847	3,564267481	0,000364874	0,002469372
ENSMUSG00000021957	Tkt	14278,16325	0,175419919	0,049236376	3,56281136	0,000366904	0,002479773
ENSMUSG00000021771	Vdac2	6202,342781	0,27417778	0,077019811	3,559834512	0,000371089	0,002506928
ENSMUSG00000025731	Mettl26	669,4505264	0,450940837	0,126714143	3,55872537	0,000372659	0,002516408
ENSMUSG00000071847	Apcdd1	19,61944996	1,406037795	0,395145844	3,558275547	0,000373298	0,002519592
ENSMUSG00000106617	Gm36266	12,50814547	1,857082985	0,522763088	3,552437094	0,00038168	0,002571562
ENSMUSG00000054277	Arfgap3	833,2273439	0,289761888	0,081670742	3,54792768	0,000388275	0,002610156
ENSMUSG00000021704	Mtx3	208,7413488	0,657198442	0,185423817	3,544304348	0,000393651	0,002642756
ENSMUSG00000048534	Jaml	1535,728973	0,245929012	0,069389539	3,544179932	0,000393836	0,002642826
ENSMUSG00000031446	Cul4a	1396,536619	0,207839081	0,058737596	3,53843358	0,000402509	0,002695018
ENSMUSG00000034430	Zxdc	199,7105957	0,409917964	0,116003975	3,533654453	0,000409857	0,00274178
ENSMUSG00000021938	Pspc1	494,2995314	0,315905853	0,089413627	3,53308397	0,000410742	0,002746484
ENSMUSG00000029775	Klhdc10	1700,157291	0,277763374	0,078624585	3,532780163	0,000411214	0,002748422
ENSMUSG00000073802	Cdkn2b	508,1925346	0,507796925	0,143758998	3,532279238	0,000411994	0,002752413
ENSMUSG00000033685	Ucp2	9592,812845	0,166742919	0,047214172	3,531628559	0,000413009	0,00275797
ENSMUSG00000020423	Btg2	993,7808877	0,415444526	0,117668534	3,530634006	0,000414565	0,002767134
ENSMUSG00000068923	Syt11	41,8946427	0,810982487	0,229775874	3,529450126	0,000416424	0,002778313
ENSMUSG00000019088	Dnase1l1	184,449152	0,510604766	0,144699059	3,528735922	0,00041755	0,002784588
ENSMUSG00000021286	Zfyve21	473,0094894	0,294202266	0,083377789	3,528544804	0,000417851	0,002785367
ENSMUSG00000003458	Ncstn	1417,064393	0,24312865	0,068920511	3,527667578	0,000419238	0,002792142
ENSMUSG00000027340	Slc23a2	896,2636193	0,286699607	0,081271103	3,527694328	0,000419196	0,002792142
ENSMUSG00000024132	Eci1	648,9524119	0,26019784	0,073777084	3,526811134	0,000420597	0,002798714
ENSMUSG00000086389	Gm15998	37,46735611	0,881135525	0,249856112	3,52657182	0,000420977	0,002800008
ENSMUSG00000010660	Plcd1	182,1079605	0,4555381	0,129223434	3,5251973	0,000423167	0,002813335
ENSMUSG00000058655	Eif4b	8880,863994	0,143399573	0,040699935	3,523336624	0,00042615	0,00282568
ENSMUSG00000029797	Sspo	4,095739028	4,111474989	1,167157403	3,522639689	0,000427272	0,002831874
ENSMUSG00000019734	Tmc4	1859,245168	0,270773122	0,076935165	3,519497537	0,000432365	0,002855603
ENSMUSG00000047793	Sned1	15,44372387	1,363946116	0,387532381	3,519566839	0,000432252	0,002855603
ENSMUSG00000040774	Cept1	1023,090594	0,409676489	0,116412525	3,519178807	0,000432885	0,002857761
ENSMUSG00000034177	Rnf43	1460,487937	0,283496641	0,080569496	3,518659705	0,000433733	0,002862104
ENSMUSG00000079173	Zan	114,0991438	0,522380346	0,148471919	3,518378075	0,000434193	0,002863889
ENSMUSG00000086390	1810019D21Rik	38,0639839	1,146237264	0,325823193	3,517973209	0,000434856	0,002867006
ENSMUSG00000046058	Eid2	25,66516123	1,154693303	0,328283237	3,517369069	0,000435847	0,002871027
ENSMUSG00000040033	Stat2	333,5803705	0,49855563	0,141752824	3,517077224	0,000436327	0,00287293
ENSMUSG00000047139	Cd24a	4913,117517	0,225589444	0,064210853	3,513260327	0,000442644	0,002905632
ENSMUSG00000097979	Gm4691	97,47378042	0,536227745	0,152664193	3,512465734	0,000443969	0,002913065
ENSMUSG00000075543	Urad	43,46214406	0,930668808	0,265011709	3,511802595	0,000445078	0,002917801
ENSMUSG00000032531	Amotl2	124,7824235	0,601254341	0,171216894	3,511653119	0,000445329	0,002917928
ENSMUSG00000062054	Iah1	513,295921	0,337353547	0,09606943	3,511559798	0,000445485	0,002917928
ENSMUSG00000030623	Prss23os	56,32986008	0,936699761	0,266833621	3,5104263	0,000447389	0,002927851
ENSMUSG00000022848	Dirc2	274,5923171	0,382635472	0,109066863	3,508265135	0,000451039	0,002946653
ENSMUSG00000046417	Lrrc75a	393,4184213	0,354736579	0,10114273	3,507286973	0,000452701	0,002954911
ENSMUSG00000020572	Nampt	2306,903311	0,187724658	0,053537612	3,506406992	0,0004542	0,002963415
ENSMUSG00000019907	Ppp1r12a	958,1754073	0,282110672	0,080471625	3,505716114	0,000455381	0,002968546
ENSMUSG00000000631	Myo18a	1916,58572	0,278807356	0,079645874	3,500587573	0,000464234	0,003022334
ENSMUSG00000057841	Rpl32	11459,70008	0,202822328	0,057992159	3,497409485	0,0004698	0,003053295
ENSMUSG00000031583	Wrn	267,7812502	0,325252277	0,093001177	3,49729204	0,000470007	0,003053323
ENSMUSG00000074829	2010315B03Rik	102,7576281	0,500769225	0,14338645	3,492444545	0,000478621	0,003101258
ENSMUSG00000058603	Rpl28-ps1	191,7134498	0,506199364	0,144967994	3,491800842	0,000479776	0,003107405
ENSMUSG00000103622	Gm38391	7,353978026	2,309897247	0,661575576	3,491509256	0,0004803	0,003109461
ENSMUSG00000068323	Slc4a5	201,8143052	0,435150149	0,124663617	3,490594592	0,000481947	0,003118785
ENSMUSG00000024854	Pold4	393,5384378	0,653859589	0,187333187	3,490356403	0,000482377	0,003120226
ENSMUSG00000087687	Pet100	110,8113175	0,529108878	0,151609235	3,489951512	0,000483108	0,003123616
ENSMUSG00000040183	Ankrd6	15,64323925	1,298515341	0,372087814	3,48980884	0,000483366	0,003123943
ENSMUSG00000030272	Camk1	157,4202826	0,606912553	0,173986779	3,488268232	0,00048616	0,003137961
ENSMUSG00000044468	Fam46c	230,4204646	0,41838211	0,119957995	3,487738439	0,000487124	0,003142839
ENSMUSG00000031816	Mthfsd	257,820525	0,414483058	0,118913509	3,485584268	0,000491064	0,003162835
ENSMUSG00000017718	Afmid	64,86330138	0,744423541	0,213733326	3,482954931	0,000495912	0,003192567
ENSMUSG00000042333	Tnfrsf14	171,5922437	0,437376862	0,125580108	3,482851443	0,000496104	0,003192567
ENSMUSG00000028936	Rpl22	4973,550514	0,247487689	0,07107244	3,482189284	0,000497332	0,003194695
ENSMUSG00000097737	Gm26530	83,31719553	0,591247755	0,169809777	3,481823986	0,000498011	0,003196649
ENSMUSG00000069833	Ahnak	1070,956595	1,040378062	0,299064029	3,47878033	0,000503701	0,003226301
ENSMUSG00000042293	Gm5617	59,51463797	0,830288882	0,238804286	3,476859217	0,000507324	0,003246745
ENSMUSG00000039633	Lonrf1	314,8198511	0,368984648	0,106132877	3,476629079	0,00050776	0,003248153
ENSMUSG00000061171	Slc38a11	12,34162616	1,801044356	0,5182121	3,475496531	0,000509909	0,003260515
ENSMUSG00000017453	Pipox	346,0264087	0,455560969	0,131136088	3,473955753	0,000512846	0,003277904
ENSMUSG00000079523	Tmsb10	2368,366954	0,387282517	0,111492634	3,473615282	0,000513497	0,003279283
ENSMUSG00000033707	Lrrc24	221,8352515	0,36585112	0,10533788	3,473120225	0,000514445	0,003283946
ENSMUSG00000038618	Rassf7	838,4116311	0,269704766	0,077726561	3,469917642	0,000520618	0,003321944
ENSMUSG00000006241	Ccdc159	37,8825745	0,890615492	0,257035848	3,464946611	0,000530337	0,003381093
ENSMUSG00000062760	1810041L15Rik	12,34891968	1,61360219	0,466161325	3,461467312	0,000537239	0,003417798
ENSMUSG00000038274	Fau	6430,911437	0,263645634	0,076178178	3,460907573	0,000538358	0,003420226
ENSMUSG00000019087	Atp6ap1	1094,751245	0,217568481	0,062915313	3,45811648	0,000543966	0,003449011
ENSMUSG00000034903	Cobll1	302,3379236	0,356503597	0,103128872	3,456874769	0,000546479	0,003462028
ENSMUSG00000034570	Inpp5j	329,0050322	0,509937029	0,147524054	3,456636489	0,000546962	0,003463634
ENSMUSG00000030275	Etnk1	2385,769963	0,354586362	0,102597354	3,456096549	0,000548059	0,003469121
ENSMUSG00000043088	Il17re	35,87252404	1,279713762	0,370422275	3,454743006	0,000550818	0,003483655
ENSMUSG00000029060	Mib2	523,3331573	0,358506547	0,103804976	3,453654723	0,000553045	0,003493343
ENSMUSG00000042686	Jph1	8,542794675	2,046070754	0,592467407	3,45347395	0,000553416	0,00349422
ENSMUSG00000050106	Tmc8	104,1596643	0,596425211	0,172820469	3,45112599	0,000558253	0,003520335
ENSMUSG00000063179	Pstk	258,6218428	0,384703702	0,111484794	3,450728008	0,000559077	0,003524055
ENSMUSG00000025816	Sec61a2	193,8836422	0,626550182	0,18162365	3,449716942	0,000561175	0,003531368
ENSMUSG00000040123	Zmym5	232,3891524	0,377110098	0,109396254	3,447193877	0,000566442	0,003558569
ENSMUSG00000021577	Sdha	7165,269868	0,335355217	0,097364919	3,444312578	0,000572513	0,003589287
ENSMUSG00000040820	Hlcs	354,9982072	0,362943559	0,105623432	3,436203059	0,000589929	0,003690729
ENSMUSG00000074622	Mafb	32,13398297	0,907838149	0,264224101	3,435864279	0,000590667	0,003693813
ENSMUSG00000062373	Tmem65	883,5266324	0,271266916	0,078982007	3,43454066	0,000593559	0,00371036
ENSMUSG00000041841	Rpl37	4571,104526	0,227372978	0,066234353	3,432855722	0,00059726	0,003730398
ENSMUSG00000041143	Tmco4	512,4462977	0,29020171	0,084593174	3,430557068	0,000602343	0,003755919
ENSMUSG00000064307	Lrrc51	42,51197107	0,833875387	0,243110548	3,430025528	0,000603524	0,003761728
ENSMUSG00000071415	Rpl23	11691,65674	0,185259505	0,054047982	3,427685874	0,000608749	0,003790852
ENSMUSG00000064202	4430402I18Rik	229,5852165	0,42490541	0,12397846	3,427251896	0,000609723	0,003792519
ENSMUSG00000032135	Mcam	20,25759756	1,243683335	0,363305585	3,423243092	0,000618787	0,003844135
ENSMUSG00000021133	Susd6	1340,443136	0,280063356	0,081849019	3,421706946	0,000622293	0,003864324
ENSMUSG00000067629	Syngap1	122,0203954	0,510491621	0,149201506	3,421491064	0,000622788	0,0038658
ENSMUSG00000067370	B3galt4	89,43935736	0,593801118	0,173591827	3,4206744	0,000624661	0,003873613
ENSMUSG00000026170	Cyp27a1	46,06959596	0,985059477	0,28802308	3,420071329	0,000626047	0,003879638
ENSMUSG00000015882	Lcorl	555,8032153	0,276195828	0,080805599	3,418028348	0,000630765	0,003905664
ENSMUSG00000039217	Il18	161,3494916	0,621630277	0,181876001	3,417879623	0,00063111	0,003906193
ENSMUSG00000020022	Ndufa12	524,3121245	0,318845923	0,093299247	3,417454415	0,000632097	0,003909432
ENSMUSG00000004383	Large1	204,615822	0,481529042	0,140965282	3,415940689	0,000635621	0,003927226
ENSMUSG00000057530	Ece1	678,4012861	0,300854045	0,088124765	3,4139557	0,00064027	0,003949904
ENSMUSG00000020469	Myl7	561,3108893	0,54116477	0,158564542	3,412899028	0,000642758	0,003963628
ENSMUSG00000058318	Phf21a	242,0043383	0,395806079	0,116029685	3,411248422	0,000646661	0,00398444
ENSMUSG00000028416	Bag1	1388,131769	0,31190768	0,091458707	3,410366175	0,000648757	0,003995718
ENSMUSG00000021974	Fgf9	17,96712904	1,380490721	0,404933714	3,409177042	0,000651592	0,004008261
ENSMUSG00000059772	Slx1b	131,9103622	0,490066613	0,143775391	3,408556981	0,000653074	0,004015741
ENSMUSG00000028015	Ctso	120,8408704	0,581784669	0,170709244	3,40804431	0,000654303	0,004021541
ENSMUSG00000031112	Stk26	7,600050163	2,275552192	0,668108738	3,405960829	0,000659316	0,004047515
ENSMUSG00000032596	Uba7	220,747096	0,523989864	0,153928809	3,404105242	0,000663812	0,004071793
ENSMUSG00000020846	Rflnb	2244,875256	0,343006964	0,100786873	3,403290054	0,000665796	0,004080639
ENSMUSG00000047866	Lonp2	972,7696544	0,261852391	0,076975058	3,401782304	0,000669479	0,004099881
ENSMUSG00000053054	Adh6a	6516,070135	0,425504615	0,125158641	3,399722229	0,000674543	0,004125861
ENSMUSG00000102564	Gm37035	136,0610675	0,465961554	0,137066103	3,399538925	0,000674996	0,004126952
ENSMUSG00000001687	Ubl3	1065,974992	0,267960044	0,078827058	3,399340911	0,000675485	0,004128266
ENSMUSG00000005803	Sqor	1576,774925	0,247536956	0,072880581	3,396473405	0,000682602	0,004168382
ENSMUSG00000079550	Mpp4	309,8426512	0,443152975	0,13049362	3,395974266	0,000683848	0,004174298
ENSMUSG00000028228	Cpne3	1488,985356	0,31572777	0,092996829	3,395037999	0,000686191	0,004185208
ENSMUSG00000048583	Igf2	26,17679504	1,014365358	0,299000356	3,392522248	0,000692523	0,004217001
ENSMUSG00000048497	Mmgt2	162,5659124	0,415495599	0,122519383	3,391264204	0,00069571	0,004232985
ENSMUSG00000042647	Acad12	184,499338	0,46634433	0,137545215	3,390480207	0,000697703	0,004243397
ENSMUSG00000026017	Carf	78,85650842	0,623930718	0,184042294	3,390148554	0,000698548	0,00424682
ENSMUSG00000024712	Rfk	2228,127478	0,308521338	0,091075228	3,387543957	0,000705214	0,004283892
ENSMUSG00000050747	Trim15	140,5613748	0,597988433	0,176571606	3,386662473	0,000707484	0,004294215
ENSMUSG00000068270	Shroom4	13,6612981	1,729596126	0,510908442	3,385334798	0,000710915	0,004309066
ENSMUSG00000032599	Ip6k2	525,1738979	0,481803755	0,142388232	3,383732974	0,000715075	0,004327514
ENSMUSG00000005371	Fbxo11	940,0826497	0,205571395	0,060787086	3,3818268	0,000720055	0,004351237
ENSMUSG00000039100	42800	1937,495372	0,214766691	0,063532428	3,380426289	0,000723735	0,00436943
ENSMUSG00000048251	Bcl11b	562,3814661	0,278686146	0,082442989	3,380349861	0,000723936	0,00436943
ENSMUSG00000022415	Syngr1	520,2330597	0,300536622	0,088934898	3,379287852	0,000726739	0,004382834
ENSMUSG00000040345	Arhgap9	118,0347816	0,501365865	0,148420431	3,378011106	0,000730121	0,004399589
ENSMUSG00000042757	Tmem108	35,66031457	0,879940529	0,260486995	3,37805935	0,000729993	0,004399589
ENSMUSG00000051067	Lingo3	46,35892119	0,838662747	0,248294842	3,377688964	0,000730977	0,004399589
ENSMUSG00000031357	Syap1	747,3469215	0,401239534	0,118801917	3,377382657	0,000731792	0,004402732
ENSMUSG00000035778	Ggta1	29,42592927	1,515991732	0,449113542	3,375519977	0,000736763	0,004429107
ENSMUSG00000035173	Ccdc186	482,8226414	0,315708711	0,093536593	3,375242795	0,000737506	0,004431043
ENSMUSG00000060615	Ang4	1213,731117	1,093772164	0,324063339	3,375180195	0,000737674	0,004431043
ENSMUSG00000047821	Trim16	375,1745688	0,297795081	0,088465904	3,366213069	0,000762078	0,00456671
ENSMUSG00000017195	Zpbp2	10,46545235	1,584444913	0,470961654	3,364275838	0,000767448	0,004595232
ENSMUSG00000021187	Tc2n	568,6754497	0,653894487	0,194379701	3,36400604	0,000768199	0,004596607
ENSMUSG00000022280	Rnf19a	594,79008	0,24337295	0,072366178	3,363075936	0,000770792	0,004607927
ENSMUSG00000020134	Peli1	567,2945723	0,26019422	0,077392163	3,362022837	0,000773737	0,004620036
ENSMUSG00000021803	Cdhr1	33,59922832	0,980705692	0,291839948	3,360423067	0,000778232	0,004643194
ENSMUSG00000085126	Gm12589	11,26084775	1,718374701	0,511542057	3,359205126	0,00078167	0,004655469
ENSMUSG00000063659	Zbtb18	963,2001235	0,295364979	0,087940145	3,358704699	0,000783087	0,004661085
ENSMUSG00000050270	Tmem220	61,82098986	0,715960039	0,213257581	3,357254805	0,000787205	0,004683736
ENSMUSG00000050957	Insl6	114,2751346	0,662492311	0,197337933	3,357146297	0,000787514	0,004683736
ENSMUSG00000043079	Synpo	184,2919154	0,411510819	0,122599145	3,356555365	0,000789199	0,004688552
ENSMUSG00000062098	Btbd3	630,8742548	0,22508917	0,067113946	3,353836033	0,000796996	0,004725203
ENSMUSG00000000532	Acvr1b	1187,068852	0,242477724	0,072313725	3,353135574	0,000799016	0,004733452
ENSMUSG00000089635	Gm16559	136,1811362	0,493557096	0,14740889	3,348217968	0,00081333	0,004808799
ENSMUSG00000052949	Rnf157	669,0299347	0,323244403	0,096579183	3,346936618	0,000817099	0,004827292
ENSMUSG00000026223	Itm2c	532,5142636	0,49973514	0,149358538	3,345875954	0,000820231	0,004840101
ENSMUSG00000046605	B3gntl1	136,2378168	0,549785215	0,164329637	3,345624233	0,000820976	0,0048426
ENSMUSG00000035273	Hpse	558,099004	0,347786622	0,103977646	3,344821083	0,000823357	0,004852844
ENSMUSG00000028042	Zbtb7b	2045,983178	0,219915975	0,065771356	3,343643635	0,000826859	0,004871579
ENSMUSG00000019210	Atp6v1e1	930,8040124	0,292832541	0,087589144	3,343251531	0,000828028	0,004873073
ENSMUSG00000035112	Wnk4	233,3021514	0,37993398	0,113645739	3,343143211	0,000828351	0,004873073
ENSMUSG00000048003	Catsper4	5,397091663	2,618833485	0,783557672	3,342234502	0,000831068	0,004884917
ENSMUSG00000047843	Bri3	569,8101404	0,456534624	0,136667342	3,340480739	0,000836335	0,004912041
ENSMUSG00000049800	Sertad2	572,8303716	0,2736771	0,081963665	3,339005142	0,00084079	0,00493436
ENSMUSG00000047193	Dync2h1	58,50302588	0,741916885	0,222206571	3,338861146	0,000841226	0,004934996
ENSMUSG00000045838	A430105I19Rik	82,54680181	0,61275642	0,183570752	3,337985025	0,000843883	0,00494673
ENSMUSG00000026077	Npas2	729,8063608	0,450893498	0,135126904	3,336815119	0,000847443	0,004965667
ENSMUSG00000034522	Zfp395	428,4303943	0,478189998	0,143313296	3,336675746	0,000847868	0,004966226
ENSMUSG00000046056	Sbsn	12,31440172	1,403592718	0,420957362	3,334287135	0,000855183	0,005001295
ENSMUSG00000025937	Lactb2	701,3895736	0,351633661	0,105494857	3,333182964	0,000858585	0,005017291
ENSMUSG00000007034	Slc44a4	1017,672063	0,346046911	0,103871162	3,331501293	0,000863789	0,005035983
ENSMUSG00000045193	Cirbp	282,3217924	0,51112636	0,15342096	3,331528881	0,000863703	0,005035983
ENSMUSG00000030087	Klf15	7,412871803	1,981370946	0,59476033	3,331377104	0,000864174	0,005036282
ENSMUSG00000020097	Sgpl1	1363,266403	0,244694105	0,073534216	3,327622426	0,000875905	0,005094372
ENSMUSG00000020868	Xylt2	169,5648057	0,414240027	0,124487143	3,327572768	0,000876061	0,005094372
ENSMUSG00000032050	Rdx	16,23289737	1,237322967	0,371855416	3,327430269	0,000876509	0,005094372
ENSMUSG00000029168	Dpysl5	67,89352555	0,706216086	0,212383742	3,325189021	0,000883586	0,00512759
ENSMUSG00000022865	Cxadr	2540,1766	0,443421905	0,133403939	3,323904126	0,000887667	0,005145253
ENSMUSG00000087476	Rap1gapos	14,66892424	1,510747096	0,45452395	3,32380086	0,000887996	0,005145253
ENSMUSG00000027439	Gzf1	444,4347658	0,284692481	0,08572359	3,321051777	0,000896789	0,005186229
ENSMUSG00000047213	Ythdf3	1302,41499	0,201282375	0,060619679	3,320413097	0,000898843	0,00519014
ENSMUSG00000056899	Immp2l	144,0815258	0,471727685	0,142131778	3,318945917	0,000903579	0,005210513
ENSMUSG00000001750	Tcirg1	317,7788853	0,637706872	0,192176235	3,318344071	0,000905529	0,005217959
ENSMUSG00000021947	Cryl1	1347,625641	0,275146375	0,082918394	3,318279114	0,000905739	0,005217959
ENSMUSG00000058254	Tspan7	1322,172362	0,21754885	0,065581338	3,317237144	0,000909124	0,005235457
ENSMUSG00000029377	Ereg	174,0517719	1,468745485	0,44292393	3,316021977	0,000913086	0,005250247
ENSMUSG00000032330	Cox7a2	1867,046484	0,279275061	0,084239634	3,315245422	0,000915627	0,005258834
ENSMUSG00000024140	Epas1	473,9345683	0,522903653	0,157787058	3,313983151	0,00091977	0,005279376
ENSMUSG00000044221	Grsf1	1486,139165	0,224155821	0,067640228	3,313942405	0,000919905	0,005279376
ENSMUSG00000032788	Pdxk	1541,293569	0,22593803	0,068205838	3,312590767	0,000924361	0,005300914
ENSMUSG00000038365	Fbxo25	572,6929009	0,318867879	0,096308099	3,310914466	0,000929916	0,005326688
ENSMUSG00000078899	Gm4631	114,1874694	0,537333037	0,16234685	3,309784178	0,000933679	0,005344179
ENSMUSG00000026878	Rab14	2085,629109	0,158389924	0,047865014	3,309095948	0,000935978	0,005348033
ENSMUSG00000030718	Ppme1	1433,174871	0,222950593	0,067378912	3,3089076	0,000936607	0,005348033
ENSMUSG00000102752	Gm7694	100,3725772	0,652447018	0,197171685	3,309029985	0,000936198	0,005348033
ENSMUSG00000036769	Wdr44	135,602891	0,436155019	0,131841641	3,308173469	0,000939066	0,005358725
ENSMUSG00000082953	Gm13217	36,08302984	0,859953818	0,259991319	3,307625124	0,000940907	0,005365162
ENSMUSG00000002257	Def6	14,88819425	1,477636977	0,446969634	3,305900145	0,000946718	0,005395519
ENSMUSG00000086606	Gm13205	21,62562901	1,056392311	0,31955409	3,305832542	0,000946947	0,005395519
ENSMUSG00000006360	Crip1	2005,00879	0,244171962	0,073894483	3,304332771	0,000952028	0,005422418
ENSMUSG00000024014	Pim1	280,0406915	0,48782359	0,147677274	3,30330848	0,000955512	0,005438153
ENSMUSG00000062328	Rpl17	7579,473355	0,256097005	0,077538382	3,302841744	0,000957104	0,005443099
ENSMUSG00000062901	Klhl24	241,7626087	0,373612749	0,11312713	3,302591956	0,000957957	0,005444684
ENSMUSG00000021745	Ptprg	893,0119398	0,283884624	0,085962401	3,302427811	0,000958518	0,005444973
ENSMUSG00000051550	Zfp579	82,5395717	0,990704699	0,300635679	3,295366348	0,000982934	0,005564791
ENSMUSG00000030967	Zranb1	509,3933792	0,277129784	0,084122447	3,29436189	0,000986454	0,005582619
ENSMUSG00000022414	Tab1	385,0708338	0,348673097	0,10589268	3,292702543	0,000992294	0,005609347
ENSMUSG00000021792	Fam213a	965,3270849	0,436678465	0,132696725	3,290800613	0,000999027	0,005641057
ENSMUSG00000097060	Gm26759	240,4748076	0,57157469	0,173795474	3,288777771	0,001006234	0,005677499
ENSMUSG00000027680	Fxr1	983,5594233	0,225785532	0,06871508	3,285822138	0,001016852	0,005730967
ENSMUSG00000000531	Grasp	125,5987941	0,621126756	0,189099886	3,284649024	0,001021095	0,005752728
ENSMUSG00000022594	Lynx1	57,9528604	1,252814617	0,381768093	3,28161164	0,001032157	0,005804195
ENSMUSG00000037710	Cisd1	854,836892	0,295592936	0,090106309	3,280491003	0,001036266	0,005818615
ENSMUSG00000042246	Tmc7	42,72300321	1,225002439	0,373475458	3,280007861	0,001038042	0,005826416
ENSMUSG00000024376	Epb41l4a	26,47831836	1,574602071	0,480124471	3,279570542	0,001039652	0,005833281
ENSMUSG00000022861	Dgkg	42,91862882	1,079952058	0,329426106	3,278283168	0,001044406	0,005851235
ENSMUSG00000052423	B4galt3	478,4645403	0,337258297	0,10287569	3,278308956	0,00104431	0,005851235
ENSMUSG00000074259	Gramd2	321,7518155	0,539382727	0,164528927	3,278345858	0,001044174	0,005851235
ENSMUSG00000063065	Mapk3	3144,89985	0,251493743	0,07674393	3,27705062	0,001048976	0,005870289
ENSMUSG00000039307	Hexdc	179,8916623	0,381090931	0,116301965	3,276736822	0,001050142	0,005874634
ENSMUSG00000058454	Dhcr7	2485,4761	0,211518695	0,064557876	3,276419652	0,001051322	0,005879053
ENSMUSG00000022223	Sdr39u1	689,887745	0,230590809	0,070383209	3,276219031	0,001052069	0,005881048
ENSMUSG00000024871	Doc2g	26,1569996	1,395789284	0,426788393	3,270448086	0,001073772	0,005991253
ENSMUSG00000020376	Rnf130	153,68903	0,810712451	0,247916233	3,270106358	0,001075071	0,005994055
ENSMUSG00000035640	Cbarp	93,46840338	0,551281327	0,168596852	3,269819812	0,00107616	0,005995692
ENSMUSG00000037106	Fer1l6	45,47187872	1,282241362	0,392366318	3,267970016	0,001083218	0,006026102
ENSMUSG00000063488	Zkscan7	30,65611123	0,888944676	0,27200941	3,2680659	0,001082851	0,006026102
ENSMUSG00000022620	Arsa	292,3829133	0,326560581	0,099944972	3,267403799	0,001085387	0,006035091
ENSMUSG00000052837	Junb	1684,136027	0,419738234	0,128564893	3,264796668	0,001095427	0,006087276
ENSMUSG00000026259	Ngef	517,0793129	0,328965613	0,100862056	3,261539831	0,001108089	0,006146302
ENSMUSG00000034107	Ano7	85,08547423	0,682275848	0,209187164	3,261556948	0,001108022	0,006146302
ENSMUSG00000037622	Wdtc1	765,026321	0,32115957	0,098472195	3,261423888	0,001108542	0,006146553
ENSMUSG00000025314	Ptprj	935,9754787	0,268493294	0,08233287	3,261070499	0,001109924	0,006149691
ENSMUSG00000037152	Ndufc1	658,1026028	0,272384174	0,083552131	3,260050598	0,001113923	0,006167312
ENSMUSG00000021240	Abcd4	267,0795293	0,322490525	0,098932024	3,25971825	0,001115229	0,006170008
ENSMUSG00000026475	Rgs16	6,593868604	1,999742171	0,613619598	3,258928131	0,00111834	0,006178141
ENSMUSG00000053898	Ech1	1845,439032	0,294875348	0,090489483	3,258669823	0,001119359	0,006181502
ENSMUSG00000028229	Rmdn1	157,8452771	0,639168162	0,196222557	3,257363334	0,001124524	0,006203205
ENSMUSG00000031119	Gpc4	392,4104212	0,272450899	0,083639457	3,257444595	0,001124202	0,006203205
ENSMUSG00000038271	Iffo1	20,57901631	2,010978787	0,617432309	3,257002842	0,001125953	0,006208815
ENSMUSG00000041119	Pde9a	246,2768953	0,359255547	0,110306391	3,256887863	0,001126409	0,006209058
ENSMUSG00000022528	Hes1	660,7987746	0,230583873	0,070847705	3,254641377	0,001135356	0,0062538
ENSMUSG00000062980	Cped1	79,16828489	0,560978211	0,172372348	3,254455939	0,001136098	0,006255597
ENSMUSG00000061013	Mkx	3,998330175	3,446480666	1,059177627	3,253921324	0,001138238	0,006265091
ENSMUSG00000039110	Mycbpap	25,83077242	1,183852507	0,36397853	3,252533895	0,00114381	0,006293459
ENSMUSG00000052397	Ezr	6927,668225	0,41129792	0,12647276	3,252067248	0,001145689	0,006301499
ENSMUSG00000052146	Rps10	8143,942242	0,206843856	0,063685775	3,24788159	0,001162676	0,00638328
ENSMUSG00000040268	Plekha1	543,2356768	0,23794288	0,073285994	3,246771524	0,001167221	0,00640356
ENSMUSG00000028019	Pdgfc	19,03504375	1,329210995	0,409654642	3,244711174	0,001175698	0,006443031
ENSMUSG00000002409	Dyrk1b	82,13071455	0,531643446	0,163936788	3,242978292	0,001182872	0,006479989
ENSMUSG00000000881	Dlg3	637,6328768	0,279714621	0,086281911	3,241868652	0,001187487	0,006502907
ENSMUSG00000024725	Ostf1	1057,528366	0,315729173	0,097418516	3,240956515	0,001191294	0,00652138
ENSMUSG00000020794	Ube2g1	1017,998304	0,2257826	0,069710302	3,238869893	0,001200043	0,006562123
ENSMUSG00000066621	Tecpr1	477,2602991	0,274202126	0,084675089	3,238285642	0,001202503	0,006573191
ENSMUSG00000035139	Secisbp2	274,7081622	0,367079476	0,113367004	3,237974587	0,001203815	0,006576352
ENSMUSG00000022283	Pabpc1	16928,40568	0,172776871	0,053366259	3,237567597	0,001205534	0,00658259
ENSMUSG00000061414	Cracr2a	28,01220945	0,985554458	0,304502814	3,236602136	0,001209619	0,006600114
ENSMUSG00000003031	Cdkn1b	791,0812429	0,228822888	0,070740581	3,234676385	0,001217807	0,006639978
ENSMUSG00000040428	Plekha4	8,843362311	1,942539256	0,600517754	3,234774064	0,00121739	0,006639978
ENSMUSG00000036820	Amdhd2	546,6114266	0,360563097	0,111558348	3,232058417	0,001229019	0,006693845
ENSMUSG00000024661	Fth1	31696,6415	0,44856351	0,138822155	3,231209827	0,001232674	0,006706477
ENSMUSG00000028517	Plpp3	76,32496338	0,622893082	0,193053535	3,226530305	0,00125301	0,006809737
ENSMUSG00000021054	Sgpp1	608,0798909	0,315806928	0,097914504	3,22533348	0,00125826	0,006835805
ENSMUSG00000071711	Mpst	501,6518607	0,342144794	0,106092281	3,224973499	0,001259843	0,006841939
ENSMUSG00000029815	Malsu1	343,54424	0,38728093	0,120113938	3,224279696	0,0012629	0,006856067
ENSMUSG00000001918	Slc1a5	3263,314377	0,407185703	0,12636368	3,222331791	0,001271518	0,006895399
ENSMUSG00000039063	Echdc3	54,36814601	1,000833321	0,310652048	3,221718081	0,001274244	0,006907698
ENSMUSG00000022092	Ppp3cc	53,58331914	0,866257733	0,26908884	3,219225788	0,001285372	0,006958007
ENSMUSG00000030247	Kcnj8	3,31016177	7,649495546	2,377042975	3,218072045	0,001290554	0,00698104
ENSMUSG00000040828	Catsperd	10,26313784	1,549616276	0,481717068	3,216859809	0,001296019	0,007003059
ENSMUSG00000079174	Gm3054	57,62009462	0,818284511	0,254368127	3,216930203	0,001295701	0,007003059
ENSMUSG00000030094	Xpc	252,0977121	0,437864799	0,136168553	3,215608823	0,001301681	0,007031133
ENSMUSG00000006717	Acot13	588,1266303	0,365953286	0,113812735	3,215398395	0,001302636	0,007033767
ENSMUSG00000027770	Dhx36	532,2381587	0,259282056	0,080693809	3,213159237	0,001312835	0,007073625
ENSMUSG00000024079	Eif2ak2	306,6025351	0,317211644	0,098750744	3,212245624	0,001317017	0,007093623
ENSMUSG00000033900	Map9	14,24196534	1,460349101	0,454930395	3,210049532	0,001327121	0,007140385
ENSMUSG00000027784	Ppm1l	297,4484556	0,412548786	0,128528826	3,20977635	0,001328383	0,007144623
ENSMUSG00000000811	Txnrd3	253,7086772	0,376030279	0,11725034	3,207071972	0,001340934	0,007206984
ENSMUSG00000023393	Slc17a9	13,65888233	1,416804751	0,442180861	3,204129523	0,001354715	0,007278454
ENSMUSG00000035248	Zcchc6	970,0248183	0,254616772	0,079489393	3,203154068	0,001359312	0,007300549
ENSMUSG00000023982	Guca1a	22,18270349	1,19685614	0,373933559	3,200718711	0,001370853	0,007355066
ENSMUSG00000058761	Rnf169	223,8918794	0,433866023	0,135571519	3,200274103	0,001372969	0,007363398
ENSMUSG00000029646	Cdx2	3083,397821	0,246133989	0,076920026	3,199868759	0,001374902	0,00736554
ENSMUSG00000032422	Snx14	607,0030345	0,248623416	0,077701592	3,199721004	0,001375607	0,00736554
ENSMUSG00000041798	Gck	28,80903052	1,017404858	0,317965937	3,199729087	0,001375568	0,00736554
ENSMUSG00000095440	Fignl2	13,9873831	1,389528342	0,434220978	3,20004885	0,001374043	0,00736554
ENSMUSG00000022199	Slc22a17	3,674922293	3,324079234	1,039210701	3,198657625	0,00138069	0,007389023
ENSMUSG00000034771	Tle2	27,78359479	1,063791364	0,33265306	3,197900428	0,001384321	0,007401343
ENSMUSG00000052117	D630039A03Rik	353,1484457	0,420881597	0,131648889	3,197000752	0,001388646	0,007413163
ENSMUSG00000078706	Gm53	3,201366123	7,640256595	2,389799098	3,197028822	0,001388511	0,007413163
ENSMUSG00000051319	1500011K16Rik	258,009477	0,423188255	0,132405279	3,196158476	0,001392706	0,007432205
ENSMUSG00000042579	4632404H12Rik	69,7338403	0,938259864	0,293595294	3,19575921	0,001394634	0,007439861
ENSMUSG00000026994	Galnt3	1055,701112	0,349472152	0,10942439	3,193731796	0,001404465	0,007487003
ENSMUSG00000071103	1700029J07Rik	13,7317935	1,437235258	0,450148103	3,192805321	0,001408979	0,007508408
ENSMUSG00000019872	Smpdl3a	928,6667183	0,620286112	0,194398745	3,190792777	0,00141883	0,007552889
ENSMUSG00000022938	Fam3b	244,7625763	0,416684268	0,130593831	3,190688758	0,001419341	0,007552939
ENSMUSG00000002428	Hltf	315,0196458	0,317481222	0,099531407	3,189759207	0,001423914	0,007574598
ENSMUSG00000097445	Gm26631	255,3660882	0,393148947	0,123267136	3,189406028	0,001425655	0,007581182
ENSMUSG00000078716	Tmem8b	36,87469206	0,774383005	0,242941589	3,187527534	0,001434948	0,007622529
ENSMUSG00000014353	Tmem87b	809,5047314	0,256178458	0,080409785	3,185911508	0,001442987	0,007659832
ENSMUSG00000035896	Rnase1	413,4185121	0,493611251	0,154974959	3,185103289	0,001447024	0,007672606
ENSMUSG00000029925	Tbxas1	5,085005424	2,281306893	0,716343031	3,184657062	0,001449256	0,007679581
ENSMUSG00000015542	Nat9	185,9337955	0,425547394	0,13362876	3,184549462	0,001449795	0,007679735
ENSMUSG00000041773	Enc1	395,2860366	0,337535351	0,106063414	3,182391916	0,00146064	0,007723603
ENSMUSG00000089917	Uckl1	457,591949	0,315062834	0,099000232	3,182445418	0,00146037	0,007723603
ENSMUSG00000102018	K230010J24Rik	16,07400713	1,364958274	0,428901368	3,182452604	0,001460334	0,007723603
ENSMUSG00000035559	Mpv17l2	266,1180958	0,445130505	0,13988317	3,182159123	0,001461815	0,007727102
ENSMUSG00000097296	Gm26532	6,160619897	2,497686435	0,785147181	3,181169715	0,001466817	0,007748104
ENSMUSG00000031145	Prickle3	166,8128807	0,42819384	0,134791683	3,176708163	0,001489568	0,007857265
ENSMUSG00000031788	Kifc3	970,3438241	0,435888574	0,137265703	3,175509708	0,001495735	0,007884272
ENSMUSG00000020823	Sec14l1	1002,870241	0,273077517	0,086041246	3,173797796	0,001504585	0,007925374
ENSMUSG00000092274	Neat1	3974,608988	2,051462716	0,648034929	3,165666887	0,001547279	0,008130364
ENSMUSG00000015243	Abca1	75,07862253	0,761756746	0,240742062	3,16420297	0,001555083	0,008168524
ENSMUSG00000046658	Zfp316	113,2212379	0,45083429	0,142518171	3,16334604	0,001559668	0,008189753
ENSMUSG00000022305	Lrp12	111,7469112	0,467953476	0,147984299	3,162183288	0,00156591	0,008211913
ENSMUSG00000024083	Pja2	706,7380102	0,330362019	0,104473738	3,162153719	0,001566069	0,008211913
ENSMUSG00000079164	Tlr5	7,481256101	1,746080884	0,552969954	3,157641517	0,00159051	0,008325586
ENSMUSG00000040969	Arhgef38	688,3937918	0,228409192	0,072343939	3,157267814	0,00159255	0,008333368
ENSMUSG00000025647	Shisa5	900,8991485	0,522835345	0,165747818	3,154402589	0,001608271	0,008392309
ENSMUSG00000028943	Espn	478,175856	0,377054822	0,119584042	3,153053003	0,001615725	0,008425369
ENSMUSG00000073968	Trim68	42,58855019	0,717591247	0,227966	3,147799437	0,001645045	0,008569366
ENSMUSG00000042179	Pnliprp1	11,76746106	1,385952164	0,440395133	3,147065124	0,001649182	0,008584701
ENSMUSG00000031818	Cox4i1	6040,696191	0,242698805	0,07713795	3,146295751	0,001653527	0,008595716
ENSMUSG00000034616	Ssh3	488,8063543	0,319216268	0,101464857	3,146077135	0,001654764	0,008599177
ENSMUSG00000030990	Pgap2	938,2304671	0,314863049	0,100097989	3,145548209	0,001657759	0,008611771
ENSMUSG00000030616	Sytl2	121,5434303	0,666513186	0,211964672	3,144454119	0,00166397	0,008635104
ENSMUSG00000040410	Fbxl4	236,364794	0,366158571	0,116461196	3,144039243	0,001666331	0,008644379
ENSMUSG00000054252	Fgfr3	207,7665779	0,407333143	0,129595401	3,143114176	0,001671606	0,008668676
ENSMUSG00000023960	Enpp5	256,9357101	0,497762801	0,158381074	3,14281743	0,001673302	0,008671583
ENSMUSG00000098037	Gm7765	42,4848911	0,836378364	0,266297533	3,140766474	0,001685063	0,008723532
ENSMUSG00000097222	1010001N08Rik	63,63913954	0,695691296	0,22153653	3,140300598	0,001687746	0,008734417
ENSMUSG00000001794	Capns1	1507,568081	0,304356736	0,096944337	3,139499892	0,001692365	0,008755314
ENSMUSG00000025648	Pfkfb4	473,3147983	0,350401761	0,111618552	3,13927888	0,001693642	0,008755907
ENSMUSG00000057229	Atp5sl	289,3357248	0,343157061	0,109309988	3,139301984	0,001693508	0,008755907
ENSMUSG00000036186	Fam69b	115,2970248	0,545152505	0,173875895	3,135296609	0,001716804	0,008851124
ENSMUSG00000063652	Slc22a21	89,19071485	0,482351231	0,153907983	3,134023462	0,001724271	0,008877696
ENSMUSG00000033159	Cnppd1	527,0983234	0,308406701	0,098421333	3,133535108	0,001727143	0,008889444
ENSMUSG00000022435	Upk3a	8,300772883	1,706779395	0,545241402	3,130318773	0,001746167	0,008978159
ENSMUSG00000034341	Wbp2	1211,62461	0,218640254	0,069866299	3,129409432	0,001751581	0,008996017
ENSMUSG00000031378	Abcd1	245,6181969	0,328241672	0,104901846	3,129036167	0,001753807	0,00900208
ENSMUSG00000027900	Dram2	1147,042047	0,350284345	0,111957785	3,128718074	0,001755707	0,009008761
ENSMUSG00000038122	Tbc1d32	160,7287724	0,457478563	0,146442084	3,12395557	0,001784374	0,00914029
ENSMUSG00000097885	5031434O11Rik	17,38530992	1,255701806	0,402030014	3,123403135	0,001787727	0,009154353
ENSMUSG00000097048	1600020E01Rik	56,52095526	0,982790889	0,314674546	3,123197928	0,001788974	0,00915559
ENSMUSG00000024866	Acy3	191,1686272	0,448245627	0,143686795	3,119602086	0,001810955	0,009257562
ENSMUSG00000041801	Phlda3	271,3984445	0,461527902	0,147952007	3,119443331	0,001811931	0,00925941
ENSMUSG00000054161	Fam83e	1781,318389	0,242910312	0,077891541	3,11857113	0,001817303	0,009280565
ENSMUSG00000000915	Hip1r	1079,838197	0,253571845	0,081322446	3,118103995	0,001820186	0,009290285
ENSMUSG00000090576	Gm17055	31,32318485	1,067708248	0,342589098	3,116585599	0,001829586	0,009327481
ENSMUSG00000031604	Msmo1	5439,756281	0,156059135	0,050091658	3,115471511	0,001836511	0,009350131
ENSMUSG00000034353	Ramp1	44,96236	1,122465528	0,36033242	3,115083367	0,001838929	0,009356119
ENSMUSG00000068250	Amn1	70,58746631	0,556207391	0,17857855	3,114637172	0,001841713	0,009367119
ENSMUSG00000097258	Gm26767	12,17367416	1,872084035	0,601664858	3,111506367	0,001861355	0,009457439
ENSMUSG00000037386	Rims2	19,13878111	1,456953523	0,468267124	3,111372653	0,001862198	0,009458533
ENSMUSG00000020610	Amz2	716,8072876	0,207498243	0,066696833	3,111065918	0,001864133	0,009465173
ENSMUSG00000029672	Fam3c	849,9346741	0,309886015	0,099659909	3,109435045	0,001874455	0,009507968
ENSMUSG00000022843	Clcn2	623,9162561	0,252534307	0,081236357	3,108636521	0,001879528	0,009527284
ENSMUSG00000034892	Rps29	5951,001414	0,175530308	0,056491184	3,107215945	0,001888584	0,009563535
ENSMUSG00000018427	Ypel2	93,59077805	0,531152753	0,170957279	3,106932648	0,001890395	0,009564865
ENSMUSG00000071176	Arhgef10	47,25961299	0,858474152	0,276432358	3,105548707	0,001899263	0,009604701
ENSMUSG00000026797	Stxbp1	64,36130042	1,024045053	0,330003783	3,103131254	0,001914847	0,009680258
ENSMUSG00000027309	4930402H24Rik	616,6105681	0,460696576	0,148541645	3,101464073	0,001925662	0,009721885
ENSMUSG00000042302	Ehbp1	142,474239	0,404134756	0,130367696	3,099960869	0,001935462	0,009755014
ENSMUSG00000026319	2310035C23Rik	595,6203603	0,262524555	0,084723282	3,09861173	0,001944296	0,009792988
ENSMUSG00000015647	Lama5	617,2773481	0,544412493	0,175737993	3,097864523	0,001949205	0,009811151
ENSMUSG00000029313	Aff1	949,3589807	0,191888741	0,061951427	3,097406339	0,001952221	0,009823048
ENSMUSG00000037010	Apln	29,98674873	0,936687822	0,30268993	3,094545707	0,001971146	0,00990504
ENSMUSG00000033061	Resp18	16,68364763	1,555326115	0,502674304	3,094103088	0,001974089	0,009913216
ENSMUSG00000042857	Gm9776	57,035077	0,694890674	0,224579273	3,094188813	0,001973518	0,009913216
ENSMUSG00000038670	Mybpc2	18,35775756	1,410491143	0,455941955	3,093576117	0,001977598	0,009924223
ENSMUSG00000082901	Gm14323	1411,299189	0,206452351	0,06673501	3,093613857	0,001977347	0,009924223
ENSMUSG00000026029	Casp8	1712,024164	0,307077582	0,099290903	3,092706104	0,001983405	0,009942892
ENSMUSG00000018415	Gid4	796,5166005	0,205187192	0,066376656	3,091255353	0,001993122	0,009980546
ENSMUSG00000079057	Cyp4v3	539,7512301	0,453778457	0,146796622	3,091205037	0,001993459	0,009980546
ENSMUSG00000039968	Rsbn1l	352,5746183	0,299744855	0,097010733	3,089811265	0,002002837	0,010020838
ENSMUSG00000015980	Lrrc27	24,7247948	0,914623218	0,296038868	3,089537612	0,002004683	0,010026744
ENSMUSG00000028070	Naxe	444,4523854	0,290134809	0,093991728	3,086812165	0,002023154	0,010109059
ENSMUSG00000038292	Ccdc155	5,216837396	2,24694719	0,728042823	3,086284377	0,002026749	0,010120672
ENSMUSG00000040543	Pitpnm3	43,4070903	0,945195268	0,306277312	3,086076675	0,002028165	0,010120672
ENSMUSG00000024782	Ak3	2967,251062	0,255759185	0,082899901	3,085156688	0,002034449	0,01014531
ENSMUSG00000021038	Vipas39	591,7844833	0,274625253	0,08905612	3,083732529	0,002044213	0,010190625
ENSMUSG00000011832	Evi5l	55,57902967	0,608184306	0,197237008	3,083520238	0,002045672	0,010194525
ENSMUSG00000092389	Gm20483	32,42485808	0,882122796	0,286118117	3,083072139	0,002048755	0,010206512
ENSMUSG00000051335	Gfod1	64,67144615	0,572015611	0,185627445	3,081524989	0,002059432	0,010256311
ENSMUSG00000003382	Etv3	1062,892062	0,289827704	0,094116248	3,079465141	0,002073726	0,010320676
ENSMUSG00000087331	1810021B22Rik	10,89489284	1,44926798	0,470768957	3,078512207	0,00208037	0,010346905
ENSMUSG00000025290	Rps24	9569,648893	0,194673103	0,063243717	3,078141374	0,002082961	0,010352954
ENSMUSG00000021376	Tpmt	218,1841205	0,395002698	0,128358727	3,07733418	0,00208861	0,010370768
ENSMUSG00000022744	Cldnd1	850,2700327	0,277769836	0,090291376	3,07637173	0,002095364	0,010397883
ENSMUSG00000037661	Gpr160	118,0007453	0,495331392	0,1610122	3,076359378	0,002095451	0,010397883
ENSMUSG00000033653	Vps8	293,7122912	0,315793195	0,102731008	3,073981265	0,002112227	0,010477675
ENSMUSG00000018677	Slc25a39	3200,752351	0,227109915	0,073894287	3,073443498	0,002116038	0,01048967
ENSMUSG00000021171	Esyt2	1053,85903	0,252101686	0,082087256	3,071142798	0,002132411	0,010563886
ENSMUSG00000027792	Bche	843,7787518	0,381192075	0,124152757	3,070347247	0,0021381	0,010588587
ENSMUSG00000042632	Pla2g6	248,535437	0,33600958	0,109448397	3,070027423	0,002140391	0,010596449
ENSMUSG00000023909	Paqr4	1291,68588	0,283468794	0,092339499	3,069854162	0,002141633	0,010599114
ENSMUSG00000043833	2900005J15Rik	20,46923121	1,664150253	0,542467341	3,067742751	0,002156822	0,010663775
ENSMUSG00000014602	Kif1a	26,42958433	1,02760132	0,335222405	3,065431503	0,002173562	0,010735969
ENSMUSG00000022742	Cpox	2491,01654	0,168662115	0,055029836	3,064921284	0,002177273	0,010747253
ENSMUSG00000046876	Atxn1	170,8286397	0,356702032	0,116438433	3,063438961	0,002188088	0,010793566
ENSMUSG00000034853	Acot11	576,4256455	0,258805175	0,084532943	3,061589549	0,002201651	0,010849812
ENSMUSG00000037395	Rcor3	264,0572941	0,370497706	0,121014696	3,061592669	0,002201628	0,010849812
ENSMUSG00000056602	Fry	40,10714867	0,767929114	0,25095449	3,060033374	0,002213123	0,010900951
ENSMUSG00000078607	1810010H24Rik	8,062046525	1,665919713	0,544438168	3,059887812	0,002214199	0,010900951
ENSMUSG00000047617	Paxx	69,548985	0,601254951	0,196534037	3,059291723	0,00221861	0,010919098
ENSMUSG00000005615	Pcyt1a	2109,669386	0,333875485	0,109159837	3,058592757	0,002223792	0,010941029
ENSMUSG00000030110	Ret	44,11660735	0,799127389	0,261370196	3,057454141	0,002232258	0,010968352
ENSMUSG00000068921	Dap3	1465,811098	0,228010264	0,074574143	3,057497595	0,002231934	0,010968352
ENSMUSG00000007891	Ctsd	5186,692316	0,34913644	0,114274657	3,055239451	0,002248809	0,011028095
ENSMUSG00000024851	Pitpnm1	297,0852373	0,356424157	0,116729194	3,05342773	0,002262432	0,011086568
ENSMUSG00000032267	Usp28	267,094857	0,307688616	0,10077049	3,053360324	0,00226294	0,011086568
ENSMUSG00000021876	Rnase4	1069,305919	0,318401353	0,104325251	3,052006578	0,002273171	0,01112409
ENSMUSG00000027673	Ndufb5	1179,416586	0,239600714	0,078515925	3,051619324	0,002276106	0,011129351
ENSMUSG00000034157	Cipc	529,4082628	0,268655413	0,088049414	3,051189095	0,00227937	0,011138081
ENSMUSG00000006304	Arpc2	4565,29694	0,196826128	0,064585676	3,047519831	0,002307383	0,011264007
ENSMUSG00000002949	Timm44	1264,64882	0,169254057	0,055546282	3,047081628	0,002310749	0,011276787
ENSMUSG00000004044	Cavin1	237,8237108	0,64928105	0,21314742	3,046159556	0,002317848	0,011300447
ENSMUSG00000044477	Zfand3	560,9136668	0,254766787	0,083642547	3,045899432	0,002319854	0,011306568
ENSMUSG00000002504	Slc9a3r2	17,86336159	1,140910936	0,374738313	3,044553747	0,002330258	0,011353601
ENSMUSG00000097203	4732419C18Rik	38,51433476	0,797018768	0,261896811	3,043254958	0,00234034	0,011391669
ENSMUSG00000081343	Gm16071	4,990348703	2,712227644	0,891342329	3,042857448	0,002343433	0,011403043
ENSMUSG00000022623	Shank3	7,295433299	2,425505702	0,797610555	3,0409649	0,002358213	0,011463853
ENSMUSG00000036908	Unc93b1	508,4442996	0,34848521	0,114619782	3,040358333	0,002362968	0,011483264
ENSMUSG00000087030	Gm16143	3,748776432	3,368401724	1,108132826	3,03970936	0,002368066	0,011500615
ENSMUSG00000039671	Zmynd8	1481,794499	0,223395304	0,07350492	3,039188428	0,002372164	0,011513098
ENSMUSG00000028822	Tmem50a	631,7479541	0,211676308	0,069651765	3,039065942	0,002373129	0,011514071
ENSMUSG00000020553	Pctp	323,748305	0,298787364	0,098379995	3,037074409	0,002388865	0,011582957
ENSMUSG00000000346	Dazap2	4357,527596	0,133432408	0,043959861	3,035323705	0,002402776	0,011646663
ENSMUSG00000037742	Eef1a1	102520,7885	0,163729624	0,053955885	3,034509074	0,002409275	0,011670652
ENSMUSG00000020806	Rhbdf2	430,6430854	0,324095134	0,106850726	3,033157994	0,002420089	0,0117155
ENSMUSG00000096917	2500002B13Rik	29,19080155	0,925412185	0,305137107	3,03277498	0,002423162	0,011721899
ENSMUSG00000031860	Pbx4	18,37255297	1,119979488	0,369522362	3,030884197	0,002438387	0,011762506
ENSMUSG00000072653	Zfp783	113,7958013	0,796227704	0,262716451	3,030749313	0,002439477	0,011763995
ENSMUSG00000025150	Cbr2	8,973790578	1,716369672	0,566397566	3,030326709	0,002442893	0,011772933
ENSMUSG00000028557	Rnf11	646,0359287	0,272262825	0,089863531	3,029736572	0,002447671	0,011788417
ENSMUSG00000079260	Tmppe	220,8811171	0,394701701	0,130562969	3,023075414	0,002502199	0,012027959
ENSMUSG00000053253	Ndfip2	2420,041066	0,383735703	0,126981992	3,021969481	0,002511359	0,01206814
ENSMUSG00000042675	Ypel3	116,8145017	0,687678275	0,22773747	3,019609701	0,002531006	0,012139321
ENSMUSG00000017831	Rab5a	1002,554083	0,216028023	0,071612115	3,016640753	0,002555925	0,012247142
ENSMUSG00000050390	C77080	3049,734167	0,232696646	0,077144785	3,016362611	0,002558271	0,012254485
ENSMUSG00000060579	Fhit	66,46548282	0,702979909	0,233163458	3,014966044	0,00257008	0,01229932
ENSMUSG00000036985	Zdhhc9	1171,799376	0,168378196	0,055856161	3,014496401	0,002574063	0,012312028
ENSMUSG00000097184	4632428C04Rik	16,01411066	1,11990973	0,371512535	3,014460148	0,00257437	0,012312028
ENSMUSG00000025102	3110040N11Rik	220,1870546	0,436881429	0,144948189	3,014052339	0,002577833	0,012324677
ENSMUSG00000097088	Gm26615	6,289797685	2,000242014	0,66370274	3,013761876	0,002580302	0,012332569
ENSMUSG00000005951	Shpk	202,6200363	0,414760274	0,137670189	3,012709402	0,002589267	0,012367569
ENSMUSG00000027536	Chmp4c	1337,200947	0,254021637	0,084330001	3,012233285	0,002593332	0,012379135
ENSMUSG00000021676	Iqgap2	1181,12315	0,243038615	0,080705317	3,011432498	0,002600182	0,012388281
ENSMUSG00000024225	Clps	409,7540186	0,688341034	0,228559212	3,011652993	0,002598294	0,012388281
ENSMUSG00000024968	Rcor2	424,9694455	0,461323416	0,153185989	3,011524867	0,002599391	0,012388281
ENSMUSG00000039967	Zfp292	1142,086695	0,204285023	0,067843831	3,011106821	0,002602973	0,012397655
ENSMUSG00000067212	H2-T23	782,6639069	0,376496936	0,125140806	3,008586484	0,002624661	0,012477285
ENSMUSG00000022043	Trim35	103,9346049	0,851600687	0,283070881	3,008436202	0,002625959	0,01247952
ENSMUSG00000029338	Antxr2	551,6047998	0,461731958	0,153535968	3,007321119	0,002635612	0,012521442
ENSMUSG00000031840	Rab3a	70,28933652	0,545263502	0,181425097	3,005446937	0,002651909	0,012579031
ENSMUSG00000041912	Tdrkh	33,00991035	0,918599451	0,305759563	3,004319605	0,002661756	0,0126189
ENSMUSG00000074441	Gm15292	5,685009004	2,149756834	0,715561659	3,004292933	0,002661989	0,0126189
ENSMUSG00000050730	Arhgap42	467,3801323	0,268779595	0,089480486	3,003778906	0,00266649	0,012628317
ENSMUSG00000051435	Fhad1	67,66108917	0,576251194	0,191873344	3,003289475	0,002670783	0,01264467
ENSMUSG00000056763	Cspp1	198,4775015	0,467781426	0,155764998	3,003122856	0,002672245	0,01264762
ENSMUSG00000002910	Arrdc2	159,5412164	0,516809541	0,172129848	3,002440001	0,002678248	0,012672048
ENSMUSG00000034574	Daam1	767,0426565	0,273825338	0,091269801	3,000174583	0,002698249	0,012754666
ENSMUSG00000036459	Wtip	143,8341396	0,467846565	0,15598591	2,99928733	0,00270612	0,012783849
ENSMUSG00000034457	Eda2r	122,8713716	0,546264696	0,182147105	2,999030341	0,002708403	0,012790476
ENSMUSG00000074594	Wfdc9	2,769414862	7,427403273	2,477919066	2,997435782	0,002722612	0,012841626
ENSMUSG00000028789	Azin2	59,48648354	1,092589459	0,364677396	2,996043825	0,002735071	0,012888285
ENSMUSG00000022436	Sh3bp1	208,0667534	0,360848804	0,120461597	2,995550557	0,002739499	0,012905113
ENSMUSG00000024663	Rab3il1	21,86523842	1,048695787	0,350119523	2,995250818	0,002742193	0,012913764
ENSMUSG00000025428	Atp5a1	24567,36948	0,131006099	0,043782079	2,992231153	0,002769465	0,013029977
ENSMUSG00000075590	Nrbp2	55,82990557	0,744989872	0,249004566	2,991872331	0,002772722	0,013041229
ENSMUSG00000020829	Slc46a1	700,3471292	0,297442904	0,09945497	2,990729404	0,00278312	0,013081502
ENSMUSG00000023010	Tmbim6	9775,796283	0,118627613	0,039666231	2,990644964	0,00278389	0,013081502
ENSMUSG00000039099	Wdr93	13,95066638	1,358304	0,454214386	2,990446895	0,002785696	0,013084458
ENSMUSG00000058076	Sdhc	3112,953429	0,250580412	0,083795354	2,990385493	0,002786256	0,013084458
ENSMUSG00000024556	Me2	3160,566104	0,340194533	0,113808927	2,989172651	0,00279734	0,013128327
ENSMUSG00000039163	Cmc1	290,32274	0,323028089	0,108094967	2,988373074	0,00280467	0,013154529
ENSMUSG00000055707	Klhl26	294,4895632	0,265494625	0,08884896	2,988156823	0,002806655	0,013159744
ENSMUSG00000045095	Magi1	693,5018239	0,248456315	0,083153973	2,987906718	0,002808953	0,01316642
ENSMUSG00000031618	Nr3c2	320,8106455	0,396786446	0,133008317	2,983170197	0,002852793	0,013342852
ENSMUSG00000048216	Gpr85	5,205129834	2,099150752	0,703816467	2,982525775	0,002858806	0,013366825
ENSMUSG00000032763	Ilvbl	481,5695907	0,289822009	0,097246497	2,980282251	0,002879829	0,013440094
ENSMUSG00000024646	Cyb5a	4048,301292	0,288923989	0,096992394	2,978831392	0,0028935	0,013491356
ENSMUSG00000103183	Gm37090	10,34921855	1,530548782	0,513903917	2,978278098	0,002898728	0,013507375
ENSMUSG00000020661	Dnmt3a	709,0859059	0,228180102	0,07665861	2,976574994	0,002914878	0,01357423
ENSMUSG00000024036	Slc37a1	1008,267685	0,209248025	0,070352913	2,974262415	0,002936938	0,013668511
ENSMUSG00000034105	Tldc1	175,5480146	0,411147322	0,1382844	2,973201035	0,002947114	0,013711632
ENSMUSG00000087047	1700110K17Rik	14,66983651	1,279369086	0,430374674	2,972686736	0,002952056	0,013730386
ENSMUSG00000055633	Zfp580	7,45491422	1,76455018	0,593938222	2,970932184	0,002968973	0,013787788
ENSMUSG00000063856	Gpx1	2892,543926	0,55844283	0,187963236	2,971021581	0,002968109	0,013787788
ENSMUSG00000048058	Ldlrad3	31,11791096	0,764478669	0,257355596	2,970515046	0,002973008	0,01379802
ENSMUSG00000031980	Agt	13,95267741	1,169006102	0,39404388	2,966690161	0,003010241	0,013957922
ENSMUSG00000041309	Nkx6-2	22,32656742	1,032720342	0,348205051	2,965839633	0,003018578	0,013992272
ENSMUSG00000031089	Slc6a14	2,36942455	7,211608216	2,431813988	2,96552625	0,003021656	0,013997922
ENSMUSG00000035504	Reep6	1977,209642	0,258917359	0,087312902	2,965396335	0,003022932	0,01399953
ENSMUSG00000024457	Trim26	586,0695463	0,286753071	0,096715337	2,964918287	0,003027633	0,014016993
ENSMUSG00000034648	Lrrn1	6,669216658	2,174359746	0,734037003	2,962193645	0,003054556	0,014128612
ENSMUSG00000085214	#N/A	169,700438	0,53895605	0,181972654	2,961741978	0,00305904	0,014140669
ENSMUSG00000024921	Smarca2	414,7934965	0,246496305	0,08325444	2,960758677	0,003068823	0,014172844
ENSMUSG00000053470	Kdm3a	2536,80339	0,279152173	0,094413381	2,956701366	0,003109491	0,014334298
ENSMUSG00000075595	Zfp652	1061,895697	0,180749225	0,061179391	2,954413622	0,003132638	0,01443217
ENSMUSG00000024143	Rhoq	488,6532148	0,343099029	0,116161888	2,953628206	0,003140621	0,014460104
ENSMUSG00000029068	Ccnl2	853,8834738	1,091839989	0,369649979	2,953713108	0,003139757	0,014460104
ENSMUSG00000026107	Nabp1	449,1936694	0,28136026	0,095266663	2,953396826	0,003142977	0,014466526
ENSMUSG00000057894	Zfp329	91,42789996	0,715822183	0,242486953	2,952002882	0,0031572	0,014523119
ENSMUSG00000031442	Mcf2l	143,9592902	0,505426712	0,171382515	2,949114796	0,003186856	0,01464612
ENSMUSG00000022505	Emp2	1152,287673	0,547916877	0,186007595	2,945669377	0,003222567	0,014792189
ENSMUSG00000043789	Vwce	106,0148477	0,912293834	0,309728801	2,945460133	0,003224747	0,014797689
ENSMUSG00000003721	Insig2	708,1942805	0,267952878	0,090975434	2,94533222	0,003226081	0,014799301
ENSMUSG00000020190	Mknk2	2352,911431	0,191693804	0,065105728	2,944346207	0,003236377	0,014832987
ENSMUSG00000037773	Pced1a	142,9710953	0,552057077	0,187494665	2,944388195	0,003235938	0,014832987
ENSMUSG00000000325	Arvcf	160,8667765	0,420115554	0,142764165	2,94272413	0,003253382	0,014901854
ENSMUSG00000028161	Ppp3ca	1134,12396	0,267487767	0,090958385	2,940770849	0,003273966	0,014982474
ENSMUSG00000047656	Trpt1	26,45798141	1,00505167	0,341860705	2,939944996	0,003282705	0,015011219
ENSMUSG00000087153	Gm6483	69,23980696	0,655447433	0,22294998	2,939885585	0,003283335	0,015011219
ENSMUSG00000024558	Mapk4	27,31552175	0,815471176	0,277452934	2,939133366	0,003291314	0,01503902
ENSMUSG00000063972	Nr6a1	142,8675879	0,395421377	0,134597822	2,937799213	0,00330551	0,015094729
ENSMUSG00000074862	BC025920	26,43923691	1,182912977	0,402645965	2,937848825	0,003304981	0,015094729
ENSMUSG00000025142	Aspscr1	517,2858497	0,218299736	0,074325324	2,937084224	0,003313141	0,015124991
ENSMUSG00000036617	Etl4	1164,968274	0,237531998	0,080889094	2,936514493	0,003319233	0,015148212
ENSMUSG00000023800	Tiam2	82,76944848	0,531314382	0,180992299	2,935563483	0,003329425	0,015185524
ENSMUSG00000078201	Tmem203	127,4995465	0,391279417	0,133287037	2,935614944	0,003328873	0,015185524
ENSMUSG00000028137	Celf3	58,56218897	0,688527515	0,234661593	2,934129554	0,003344846	0,015228196
ENSMUSG00000025512	Chid1	791,4316097	0,273716843	0,093324682	2,932952337	0,003357554	0,015272209
ENSMUSG00000060739	Nsa2	2684,384773	0,221590469	0,075624936	2,930124393	0,003388263	0,015384023
ENSMUSG00000090086	AI480526	66,22091547	2,242872371	0,765804318	2,928780003	0,003402952	0,01543211
ENSMUSG00000033644	Piwil2	84,42753659	1,070006976	0,365527503	2,927295396	0,00341924	0,015496644
ENSMUSG00000020605	Hs1bp3	390,8857383	0,33254682	0,113619941	2,926835003	0,003424305	0,015514934
ENSMUSG00000024479	Mal2	2550,615207	0,240495559	0,082175074	2,926624198	0,003426627	0,015520785
ENSMUSG00000043439	Epop	418,3886694	0,505481179	0,172749696	2,926090118	0,003432515	0,015538112
ENSMUSG00000055538	Zcchc24	2,910663923	3,640052603	1,244073586	2,925914225	0,003434456	0,01554223
ENSMUSG00000091985	Gm17354	27,36452037	0,896157251	0,306598694	2,922899767	0,003467881	0,015679361
ENSMUSG00000040600	Eps8l3	2507,539299	0,177200487	0,060653348	2,921528545	0,003483184	0,0157391
ENSMUSG00000020483	Dynll2	4120,84654	0,160232577	0,054944856	2,916243444	0,00354274	0,015970995
ENSMUSG00000004771	Rab11a	1453,258469	0,307749462	0,105555752	2,915515796	0,003551011	0,015997603
ENSMUSG00000028397	Kdm4c	288,0012259	0,30927217	0,106143608	2,913714496	0,003571564	0,016080576
ENSMUSG00000039985	Fam60a	908,614596	0,209438669	0,071931047	2,911658861	0,00359515	0,016177103
ENSMUSG00000028630	Dyrk2	612,7137155	0,249858653	0,08582472	2,911266738	0,003599666	0,016192584
ENSMUSG00000030282	Cmas	3866,600394	0,25972304	0,089253781	2,909938804	0,003614995	0,016251837
ENSMUSG00000020263	Appl2	468,7550944	0,438042295	0,150560162	2,909417004	0,003621035	0,016264429
ENSMUSG00000028278	Rragd	860,7530824	0,302480065	0,103962755	2,909504129	0,003620026	0,016264429
ENSMUSG00000028381	Ugcg	967,3846798	0,274138855	0,09421902	2,909591444	0,003619015	0,016264429
ENSMUSG00000034792	Gna15	14,10998183	1,288275255	0,44300889	2,908012197	0,003637342	0,016323071
ENSMUSG00000052139	Babam2	485,9773808	0,307490676	0,10577906	2,906914429	0,00365013	0,016360968
ENSMUSG00000025780	Itih5	216,9133006	0,514814235	0,177250935	2,904437341	0,003679138	0,016461604
ENSMUSG00000026659	Dusp12	232,6325464	0,331587138	0,114193381	2,903733432	0,00368742	0,016493758
ENSMUSG00000032245	Cln6	497,547539	0,349423931	0,120400564	2,902178509	0,003705773	0,016561101
ENSMUSG00000026730	Pter	296,4248063	0,434197222	0,149694555	2,900554543	0,00372503	0,01663729
ENSMUSG00000026303	Mlph	563,0297583	0,487905953	0,168255537	2,899791364	0,003734111	0,016671041
ENSMUSG00000027709	Mccc1	485,1175986	0,330188921	0,113898146	2,898984152	0,003743738	0,016696896
ENSMUSG00000046364	Rpl27a	7159,02408	0,191935543	0,06621212	2,898797728	0,003745965	0,016696896
ENSMUSG00000028959	Fastk	972,9079615	0,23063056	0,079568759	2,898506425	0,003749446	0,016706716
ENSMUSG00000030629	Zfand6	943,7209333	0,246558611	0,085110514	2,896923083	0,003768421	0,016776379
ENSMUSG00000000317	Bcl6b	17,94310155	0,984043148	0,340064356	2,893696824	0,003807356	0,016939698
ENSMUSG00000028412	Slc44a1	2912,313743	0,194142584	0,067100425	2,893313763	0,003812003	0,016950361
ENSMUSG00000056758	Hmga2	462,0511424	0,274319769	0,094809852	2,893367771	0,003811347	0,016950361
ENSMUSG00000096940	Gm4755	22,0412982	1,015877901	0,35126255	2,892075742	0,003827057	0,017007259
ENSMUSG00000046070	Igfals	12,17530049	1,518470096	0,525310326	2,890615361	0,003844884	0,017076408
ENSMUSG00000025348	Itga7	38,09486396	0,900323969	0,311479494	2,890475895	0,00384659	0,017078952
ENSMUSG00000000282	Mnt	434,5381219	0,363792185	0,12590066	2,889517685	0,003858333	0,017110918
ENSMUSG00000097458	Gm26697	45,58486546	0,624753521	0,216235716	2,889224471	0,003861933	0,017121842
ENSMUSG00000060147	Serpinb6a	3308,466099	0,215067271	0,074447127	2,888859248	0,003866421	0,017136697
ENSMUSG00000041298	Katnal1	28,00620619	0,914651703	0,316655168	2,888478684	0,003871103	0,0171524
ENSMUSG00000017781	Pitpna	2858,152608	0,155127209	0,053723395	2,887516872	0,003882958	0,017199572
ENSMUSG00000028159	Dapp1	300,6207138	0,272414685	0,094392312	2,885983829	0,003901922	0,017258501
ENSMUSG00000102163	Gm36945	66,90469557	0,50653116	0,17551257	2,886010726	0,003901589	0,017258501
ENSMUSG00000038387	Rras	503,3480317	0,497152968	0,172374617	2,884142557	0,00392481	0,017354643
ENSMUSG00000009633	G0s2	22,22749189	1,133928266	0,393181528	2,883981531	0,003926818	0,017358424
ENSMUSG00000032846	Zswim6	163,3047555	0,385068928	0,133567578	2,882952092	0,003939674	0,017399936
ENSMUSG00000086968	4933431E20Rik	1121,094083	0,275786538	0,095741682	2,880527392	0,003970105	0,017513799
ENSMUSG00000041236	Vps41	770,1336037	0,190026808	0,066021364	2,878262399	0,003998724	0,017624568
ENSMUSG00000051177	Plcb1	25,60777721	0,906222773	0,315065026	2,876303933	0,004023621	0,017713573
ENSMUSG00000037234	Hook3	124,4566538	0,43330118	0,150673892	2,87575487	0,004030626	0,017734048
ENSMUSG00000027603	Ggt7	67,58558627	0,631562057	0,219698504	2,874676188	0,00404442	0,017784353
ENSMUSG00000074818	Pdzd7	23,73405137	0,861914323	0,299984953	2,873191857	0,004063473	0,017852498
ENSMUSG00000106086	Gm43352	7,768277314	1,98008511	0,689207949	2,872986465	0,004066115	0,0178589
ENSMUSG00000036257	Pnpla8	679,449034	0,293937188	0,102319901	2,872727438	0,00406945	0,017868339
ENSMUSG00000044037	Als2cl	729,084257	0,359878177	0,125362751	2,870694649	0,004095709	0,017962697
ENSMUSG00000030257	Srgap3	18,03920751	1,25554771	0,437384524	2,870581011	0,004097182	0,017963925
ENSMUSG00000041881	Ndufa7	787,6651941	0,409778927	0,14279617	2,869677291	0,004108909	0,018007846
ENSMUSG00000086583	Gm15500	932,4980147	0,227813252	0,079387816	2,869624882	0,00410959	0,018007846
ENSMUSG00000050912	Tmem123	514,2276054	0,273007588	0,095146415	2,869341828	0,00411327	0,01801873
ENSMUSG00000041842	Fhdc1	588,2701096	0,281592335	0,098155389	2,868842349	0,004119771	0,018041962
ENSMUSG00000033530	Ttc7b	70,78138122	0,575832912	0,200760812	2,868253546	0,004127446	0,018065072
ENSMUSG00000026113	Inpp4a	188,7698074	0,394687536	0,137852564	2,863113496	0,004195003	0,01832349
ENSMUSG00000034647	Ankrd12	181,3260058	0,327087628	0,114330994	2,86088327	0,004224626	0,018442187
ENSMUSG00000074909	Ranbp6	189,9759266	0,400041831	0,139869532	2,860107024	0,004234981	0,018476682
ENSMUSG00000027162	Lin7c	2122,684672	0,189273778	0,06620029	2,859107992	0,004248341	0,018529607
ENSMUSG00000024277	Mapre2	558,1359438	0,225130074	0,078771309	2,85802124	0,004262919	0,018577052
ENSMUSG00000015806	Qdpr	1805,153565	0,203662594	0,07126259	2,85791738	0,004264314	0,018577759
ENSMUSG00000059743	Fdps	2678,925905	0,15977425	0,055917329	2,857329805	0,004272217	0,018606807
ENSMUSG00000031534	Smim19	172,9448833	0,435151466	0,152312882	2,85695773	0,004277228	0,018623248
ENSMUSG00000027411	Vps16	577,0596341	0,339017135	0,118723845	2,855510082	0,004296776	0,018697553
ENSMUSG00000105881	4932422M17Rik	46,84119578	2,104195074	0,738456375	2,849450752	0,004379479	0,019029952
ENSMUSG00000026209	Dnpep	1113,50264	0,264347879	0,092778694	2,849230427	0,004382513	0,019037645
ENSMUSG00000047810	Ccdc88b	99,73747297	0,58373972	0,204905517	2,84882383	0,004388117	0,019051004
ENSMUSG00000025544	Tm9sf2	4255,93083	0,145097007	0,050936963	2,848560218	0,004391754	0,019061301
ENSMUSG00000026879	Gsn	794,6689493	0,460481296	0,161738871	2,847066344	0,004412417	0,019139953
ENSMUSG00000030309	Caprin2	91,59655522	0,549551307	0,193081263	2,846217695	0,004424194	0,019174476
ENSMUSG00000026544	Dusp23	73,56815975	0,596633569	0,209656605	2,845765668	0,004430479	0,019196192
ENSMUSG00000038773	Kdm3b	1094,306043	0,167237218	0,058769808	2,845631497	0,004432345	0,019198759
ENSMUSG00000002846	Timmdc1	293,0689675	0,272580028	0,095814335	2,844877319	0,004442853	0,019238742
ENSMUSG00000062604	Srpk2	329,3030606	0,261254831	0,091865806	2,843874577	0,004456859	0,019293844
ENSMUSG00000070056	Mfhas1	27,70723122	0,990010859	0,34818157	2,843375248	0,004463848	0,01931855
ENSMUSG00000078247	Airn	18,12404643	0,987896266	0,347468319	2,843126157	0,004467338	0,019328102
ENSMUSG00000020000	Moxd1	376,6366285	0,43318218	0,152390701	2,842576207	0,004475053	0,019350366
ENSMUSG00000070498	Tmem132b	3,520074418	2,82795074	0,995096678	2,84188542	0,004484761	0,019381216
ENSMUSG00000105140	Gm43127	71,45655599	0,666537327	0,234836936	2,838298518	0,004535474	0,019555501
ENSMUSG00000086607	4930511M06Rik	12,47660164	1,527665605	0,538548964	2,836632704	0,004559203	0,019635331
ENSMUSG00000001948	Spa17	19,30314143	0,996854229	0,351478814	2,836171601	0,004565791	0,019652468
ENSMUSG00000095457	Gm8989	80,5293421	0,983478902	0,346873609	2,835265864	0,004578756	0,019691397
ENSMUSG00000085457	1110046J04Rik	38,65278622	0,920273771	0,32468837	2,834329334	0,004592198	0,019737935
ENSMUSG00000022054	Nefm	35,27160491	0,692568577	0,244516674	2,832398153	0,004620028	0,019834917
ENSMUSG00000103527	Gm37261	19,21788977	1,691685634	0,597256683	2,832426462	0,004619619	0,019834917
ENSMUSG00000102349	Gm37376	26,23874648	1,274370828	0,449966561	2,832145626	0,004623679	0,019844934
ENSMUSG00000048772	Tmem53	63,0860203	0,599127056	0,211640986	2,830864982	0,004642231	0,019901882
ENSMUSG00000098274	Rpl24	1127,315899	0,200336345	0,070767372	2,83091401	0,00464152	0,019901882
ENSMUSG00000045314	Sowahb	668,7999631	0,264109302	0,093307534	2,83052492	0,004647169	0,019911719
ENSMUSG00000029273	Sult1d1	732,8933247	0,37969247	0,134174468	2,829841452	0,004657108	0,019948628
ENSMUSG00000021134	Srsf5	3722,009852	0,432088798	0,152789505	2,828000513	0,004683973	0,020051663
ENSMUSG00000053559	Smagp	686,3436705	0,326314689	0,115390363	2,827919769	0,004685155	0,020051663
ENSMUSG00000037686	Aspg	21,24031531	1,407011887	0,497918676	2,825786528	0,004716468	0,020174218
ENSMUSG00000059713	Rcan3	222,528844	0,417210688	0,147739678	2,823958296	0,004743456	0,020272386
ENSMUSG00000025127	Gcgr	2,911254681	3,690666548	1,307559497	2,822561081	0,004764175	0,020349388
ENSMUSG00000047604	Frat2	463,0507055	0,225074435	0,079811656	2,820069719	0,004801322	0,020502242
ENSMUSG00000030872	Gga2	548,0849876	0,266607832	0,094579918	2,818862996	0,004819408	0,020573643
ENSMUSG00000038020	Rapgefl1	111,1050789	0,472219411	0,167530572	2,818705887	0,004821768	0,020577884
ENSMUSG00000070473	Cldn3	4123,99865	0,208085204	0,073875665	2,816694838	0,00485206	0,020689581
ENSMUSG00000038816	Ctnnal1	331,5905936	0,241386864	0,08582754	2,812463963	0,004916353	0,020934104
ENSMUSG00000037953	A4gnt	11,37451685	1,488900047	0,529493747	2,811931311	0,004924502	0,020956955
ENSMUSG00000040466	Blvrb	264,0958994	0,426788969	0,151855027	2,810502744	0,004946417	0,021032393
ENSMUSG00000000125	Wnt3	147,3020263	0,423860194	0,150979796	2,807396792	0,004994368	0,021224303
ENSMUSG00000035357	Pdzrn3	16,49383092	1,064999804	0,379403115	2,807040222	0,0049999	0,021241819
ENSMUSG00000036046	5031439G07Rik	1476,312095	0,15979712	0,056950464	2,80589674	0,005017677	0,021293325
ENSMUSG00000015981	Stk32c	10,81535651	1,422684177	0,507383636	2,803961492	0,005047893	0,021409491
ENSMUSG00000027438	Napb	7,532746123	1,642818164	0,586432107	2,801378274	0,005088483	0,021563432
ENSMUSG00000027215	Cd82	1394,486774	0,276051935	0,098551984	2,801079416	0,005093198	0,021571277
ENSMUSG00000024124	Prss30	54,39661595	0,973891507	0,347766384	2,800418764	0,005103635	0,0215912
ENSMUSG00000032607	Amt	63,08369714	0,621919012	0,222176366	2,799213179	0,00512273	0,021636936
ENSMUSG00000047230	Cldn2	6398,905805	0,1367057	0,048837554	2,799192201	0,005123063	0,021636936
ENSMUSG00000021585	Cast	1107,127148	0,368105722	0,131593632	2,797291311	0,005153305	0,021730486
ENSMUSG00000032456	Nmnat3	132,6298361	0,422832343	0,151157467	2,7972971	0,005153212	0,021730486
ENSMUSG00000101599	Gm20342	8,514339039	2,125453284	0,759972428	2,79675052	0,005161938	0,021752332
ENSMUSG00000030281	Il17rc	567,0510231	0,251309258	0,089967292	2,793340265	0,005216679	0,021952308
ENSMUSG00000034768	Asb16	78,76098718	0,472439999	0,169178144	2,792559302	0,005229288	0,021986946
ENSMUSG00000032577	Mapkapk3	742,7695678	0,243530009	0,087297871	2,789644317	0,005276597	0,022142602
ENSMUSG00000000711	Rab5b	789,6997309	0,216472137	0,077624821	2,788697407	0,005292048	0,022195075
ENSMUSG00000070490	Gm10293	19,04237431	0,983551654	0,352741372	2,788308182	0,005298411	0,022215577
ENSMUSG00000040938	Slc16a11	66,64918609	0,588249716	0,211274241	2,784294541	0,00536443	0,022448648
ENSMUSG00000023266	Frs3	33,38195666	0,861631859	0,309534219	2,783640083	0,005375265	0,022469023
ENSMUSG00000048550	Thnsl1	215,2063669	0,404815331	0,145514598	2,781956837	0,005403223	0,022566381
ENSMUSG00000027854	Sike1	389,6298834	0,279744061	0,100623724	2,780100458	0,005434208	0,022677659
ENSMUSG00000039197	Adk	761,374593	0,219812215	0,079124903	2,778040893	0,005468774	0,022809267
ENSMUSG00000033318	Gstt2	576,3653559	0,272112493	0,097968934	2,777538565	0,005477234	0,022838231
ENSMUSG00000068290	Ddrgk1	816,4149568	0,183174083	0,065992758	2,775669454	0,005508818	0,022963572
ENSMUSG00000054381	Zfp747	185,1249978	0,333173364	0,120054566	2,775182791	0,005517069	0,022991603
ENSMUSG00000049044	Rapgef4	18,44574388	1,006813669	0,362970891	2,773813805	0,005540338	0,023050315
ENSMUSG00000050229	Pigm	313,1431034	0,258543114	0,093200061	2,774065941	0,005536046	0,023050315
ENSMUSG00000097082	4933440J02Rik	3,278987335	2,728885538	0,983873437	2,773614407	0,005543734	0,023058078
ENSMUSG00000035780	Ugt2a3	242,8812063	0,665343109	0,239912863	2,773269851	0,005549608	0,023076137
ENSMUSG00000031691	Tnpo2	1565,944441	0,192406201	0,069443886	2,770671558	0,005594082	0,023235415
ENSMUSG00000015290	Ubl4a	610,5269291	0,197767939	0,071406161	2,769620114	0,005612171	0,023304121
ENSMUSG00000021431	Snrnp48	227,2348177	0,343814894	0,124229728	2,767573423	0,005647532	0,023431582
ENSMUSG00000027423	Snx5	2891,550816	0,143741967	0,051944406	2,767227074	0,005653536	0,023450034
ENSMUSG00000028403	Zdhhc21	1549,784173	0,218284484	0,078894622	2,766785353	0,005661202	0,023468905
ENSMUSG00000028879	Stx12	1206,533486	0,213344996	0,077126255	2,766178583	0,005671747	0,023506152
ENSMUSG00000032177	Pde4a	59,26483387	0,770089894	0,278423218	2,76589682	0,005676649	0,02352
ENSMUSG00000008682	Rpl10	8818,406559	0,136395031	0,049316306	2,765718744	0,00567975	0,023526376
ENSMUSG00000053749	Gm9920	22,97068604	0,850951766	0,307726518	2,765285781	0,005687295	0,023544681
ENSMUSG00000078384	#N/A	227,3873447	0,408864896	0,147921485	2,764067015	0,005708581	0,023606857
ENSMUSG00000019647	Sema6a	213,1297793	0,374156403	0,135434924	2,762628668	0,005733796	0,023691616
ENSMUSG00000034789	Rab24	518,7348848	0,238557386	0,086351285	2,762638523	0,005733623	0,023691616
ENSMUSG00000024242	Map4k3	651,931607	0,211846782	0,076693864	2,762239003	0,005740644	0,023713408
ENSMUSG00000025505	Tmem80	73,87517801	0,59682517	0,216088656	2,761945871	0,0057458	0,023728202
ENSMUSG00000038371	Sbf2	1229,16519	0,222996263	0,080773042	2,760775826	0,005766424	0,023806846
ENSMUSG00000029714	Gigyf1	196,2230262	0,726033582	0,263078281	2,759762533	0,005784339	0,023867726
ENSMUSG00000097614	Gm26508	72,55430948	0,546707741	0,198255148	2,7575967	0,005822799	0,024006695
ENSMUSG00000044548	Dact1	4,006708754	2,646069679	0,959626258	2,757396076	0,005826373	0,024014859
ENSMUSG00000051579	Tceal8	3,164427824	3,036903789	1,101514676	2,757025263	0,005832984	0,024023966
ENSMUSG00000060036	Rpl3	14906,33868	0,132958058	0,048225561	2,757003843	0,005833367	0,024023966
ENSMUSG00000093553	Gm20633	8,807309636	1,46834682	0,532584962	2,757018927	0,005833098	0,024023966
ENSMUSG00000091575	2010016I18Rik	80,04308379	1,621794841	0,588442603	2,756079918	0,00584987	0,024072192
ENSMUSG00000021112	Mpp5	787,6836828	0,29041677	0,105518702	2,752277699	0,005918231	0,024326917
ENSMUSG00000075225	Ccdc162	16,08805338	1,029878159	0,374214361	2,752107521	0,005921308	0,024332924
ENSMUSG00000024810	Il33	361,8228673	0,681216272	0,247621314	2,751040534	0,005940629	0,024402559
ENSMUSG00000029123	Stk32b	8,806140678	1,469417284	0,534833388	2,747429982	0,006006433	0,024615592
ENSMUSG00000023034	Nr4a1	77,70191492	0,775555113	0,282403008	2,746270722	0,0060277	0,024675897
ENSMUSG00000037428	Vgf	10,07380668	1,362455154	0,496159312	2,746003392	0,006032614	0,024682599
ENSMUSG00000015501	Hivep2	310,6840328	0,335128812	0,122185957	2,742776837	0,006092207	0,024899377
ENSMUSG00000035109	Shc4	43,38980425	0,75403377	0,275026994	2,74167186	0,006112737	0,024969737
ENSMUSG00000027381	Bcl2l11	268,3224075	0,307932553	0,112373386	2,740262297	0,006139017	0,025056703
ENSMUSG00000099083	Atf7	398,6366441	0,234467608	0,085605627	2,738927525	0,006163996	0,025151842
ENSMUSG00000025898	Cwf19l2	214,6271792	0,295242775	0,107811913	2,738498626	0,006172042	0,025164225
ENSMUSG00000046330	Rpl37a	4434,835966	0,181572044	0,066301656	2,738574809	0,006170612	0,025164225
ENSMUSG00000035486	Plk5	20,16184194	0,881512718	0,321986573	2,737731293	0,00618646	0,025202548
ENSMUSG00000034793	G6pc3	575,8080299	0,222120085	0,081143013	2,737390165	0,00619288	0,025221879
ENSMUSG00000039813	Tbc1d2	241,0167661	0,353494301	0,129196464	2,736098884	0,006217234	0,025314224
ENSMUSG00000036995	Asap3	16,30811363	1,30901754	0,478524417	2,73552925	0,006228005	0,025351229
ENSMUSG00000027249	F2	3,076704622	3,118623184	1,140366093	2,734756149	0,00624265	0,025378025
ENSMUSG00000046516	Cox17	385,2751959	0,243931153	0,089235393	2,733569538	0,006265189	0,025454443
ENSMUSG00000037579	Kcnh3	42,30120229	0,623291017	0,228134007	2,732126728	0,006292693	0,025535861
ENSMUSG00000067851	Arfgef1	4192,451332	0,211327464	0,07737148	2,731335429	0,006307824	0,025586258
ENSMUSG00000026179	Pnkd	358,2786086	0,323173729	0,118381834	2,729926707	0,006334841	0,025675108
ENSMUSG00000018899	Irf1	923,3653106	0,21646171	0,079295785	2,729800965	0,006337257	0,025677994
ENSMUSG00000034216	Vps18	429,9225623	0,23473293	0,08602803	2,728563349	0,006361087	0,02576762
ENSMUSG00000022822	Abcc5	384,8281239	0,324259701	0,118867227	2,727915067	0,006373602	0,025797504
ENSMUSG00000043639	Rbm20	43,87460295	0,623560688	0,22860495	2,727677977	0,006378184	0,025809117
ENSMUSG00000050592	Fam78a	95,14729891	0,5412611	0,198456766	2,727350198	0,006384524	0,025827834
ENSMUSG00000038984	Tspyl5	5,348076302	1,95609659	0,717794831	2,725147222	0,006427282	0,025979878
ENSMUSG00000024594	Prrc1	577,3018253	0,236032897	0,086618059	2,724984843	0,006430444	0,025985686
ENSMUSG00000085615	A330035P11Rik	28,53610393	0,737256582	0,27079429	2,722570631	0,006477619	0,026162285
ENSMUSG00000094114	#N/A	284,8846073	0,64451316	0,236802683	2,721730814	0,006494102	0,026214802
ENSMUSG00000050910	Cdr2l	110,8962741	0,427610884	0,157142545	2,72116557	0,006505217	0,026252637
ENSMUSG00000005078	Jkamp	196,9689953	0,332092332	0,122053008	2,720886093	0,006510719	0,026257879
ENSMUSG00000021892	Sh3bp5	69,62081973	0,692413591	0,254579515	2,719832315	0,006531503	0,026323459
ENSMUSG00000035172	Plekhh3	376,5816535	0,287737924	0,105803266	2,719556172	0,006536959	0,026334287
ENSMUSG00000053613	Notumos	4,761637657	2,64464761	0,972468733	2,719519424	0,006537686	0,026334287
ENSMUSG00000021716	Srek1ip1	386,4712042	0,26276857	0,096725333	2,716646828	0,006594694	0,026519449
ENSMUSG00000086189	Gm15462	79,29809894	0,461729658	0,169972631	2,716494149	0,006597736	0,026519449
ENSMUSG00000016409	Nkap	263,4990544	0,299683051	0,11034895	2,715776196	0,00661206	0,026548689
ENSMUSG00000031834	Pik3r2	899,2581183	0,186202206	0,068566714	2,715635553	0,006614869	0,026552892
ENSMUSG00000025759	Mfsd8	101,2498013	0,409888365	0,150953047	2,715336804	0,00662084	0,02656978
ENSMUSG00000069170	Adgrv1	14,03274031	1,397329218	0,514679831	2,714948466	0,006628608	0,026593871
ENSMUSG00000074579	Lekr1	33,31833405	0,808742709	0,297961532	2,714252086	0,00664256	0,026628569
ENSMUSG00000042115	Klhdc8a	12,84521098	1,260033861	0,464349567	2,713545898	0,006656735	0,026671199
ENSMUSG00000027997	Casp6	612,0853484	0,232637039	0,085740437	2,713270984	0,00666226	0,026676873
ENSMUSG00000047777	Phf13	254,6450322	0,318609911	0,117428951	2,713214327	0,006663399	0,026676873
ENSMUSG00000064109	Hcst	9,604131897	1,570923567	0,579274659	2,711880353	0,006690274	0,026755767
ENSMUSG00000099931	Gm29358	11,30367166	1,607944047	0,593133021	2,710933283	0,006709412	0,026818068
ENSMUSG00000025794	Rpl14	7123,581378	0,116715122	0,043055772	2,71078924	0,006712328	0,026822604
ENSMUSG00000038072	Galnt11	177,0738346	0,375005902	0,138448575	2,708629556	0,006756173	0,026990651
ENSMUSG00000070960	Gm19680	78,89524614	0,490674132	0,181183356	2,708163397	0,00676567	0,027014266
ENSMUSG00000031712	Il15	46,31484511	0,615117294	0,227155487	2,707912984	0,006770777	0,027027493
ENSMUSG00000026082	Rev1	296,5995302	0,303950393	0,112307174	2,706420089	0,006801295	0,027121146
ENSMUSG00000055976	Cldn23	266,104984	0,625942325	0,231281154	2,706413016	0,00680144	0,027121146
ENSMUSG00000031320	Rps4x	13588,86782	0,141321342	0,052248108	2,704812634	0,006834293	0,02723773
ENSMUSG00000028470	Hint2	286,5861265	0,265128002	0,098045971	2,704119302	0,00684857	0,027280196
ENSMUSG00000025140	Pycr1	376,8844247	0,276860221	0,102444879	2,702528654	0,006881425	0,027403825
ENSMUSG00000021238	Aldh6a1	277,739558	0,347108156	0,128478482	2,701683202	0,006898946	0,027462344
ENSMUSG00000042508	Dmtf1	472,7962039	0,245904545	0,091020346	2,701643699	0,006899766	0,027462344
ENSMUSG00000028779	Pef1	744,2708881	0,224446684	0,083113827	2,700473468	0,006924086	0,027537316
ENSMUSG00000040412	5330417C22Rik	382,9954214	0,316306108	0,117225244	2,698276398	0,006969954	0,027683196
ENSMUSG00000020385	Clk4	285,675391	0,535697593	0,198557054	2,697952961	0,00697673	0,027702803
ENSMUSG00000032105	Pdzd3	113,0740911	0,391419865	0,145119429	2,697225778	0,006991985	0,02775606
ENSMUSG00000029221	Slc30a9	1295,657301	0,188599934	0,069950388	2,696195688	0,007013645	0,027820053
ENSMUSG00000023073	Slc10a2	32,40444864	1,314299746	0,487497346	2,696014155	0,007017468	0,027820569
ENSMUSG00000069237	Fam8a1	1122,985839	0,211120049	0,078307037	2,696054627	0,007016616	0,027820569
ENSMUSG00000047123	Ticam1	584,0897984	0,252617004	0,093729116	2,695181767	0,007035024	0,027875497
ENSMUSG00000001946	Esam	79,26635747	0,488138475	0,181134084	2,694901285	0,007040949	0,027891636
ENSMUSG00000037826	Ppm1k	62,9251797	0,538108919	0,199745128	2,693977691	0,007060489	0,027951593
ENSMUSG00000027882	Stxbp3	662,0745069	0,189396817	0,070354033	2,692053458	0,007101356	0,028079247
ENSMUSG00000041515	Irf8	1063,420796	0,172079953	0,063932948	2,691569197	0,007111674	0,028112667
ENSMUSG00000017119	Nbr1	1624,880563	0,164105113	0,060992718	2,690568948	0,007133029	0,028173715
ENSMUSG00000048458	Fam212b	30,05238913	0,746316214	0,277380893	2,690582635	0,007132737	0,028173715
ENSMUSG00000053536	Cstf2t	225,3390507	0,328572	0,122123227	2,690495563	0,007134598	0,028173715
ENSMUSG00000073147	5031425E22Rik	80,79085122	0,539708784	0,200580919	2,690728436	0,00712962	0,028173715
ENSMUSG00000054793	Cadm4	54,17770902	0,732276792	0,272223098	2,689987724	0,007145465	0,028201841
ENSMUSG00000024248	Cox7a2l	2779,745054	0,190884057	0,07098623	2,689029362	0,007166012	0,028261648
ENSMUSG00000024276	Zfp397	344,3533426	0,37896923	0,140943552	2,688801474	0,007170905	0,028272621
ENSMUSG00000028248	Pnisr	687,7885401	0,903356912	0,336080476	2,687918451	0,007189895	0,028340077
ENSMUSG00000019179	Mdh2	15264,15404	0,244590445	0,091020308	2,687207381	0,00720522	0,028363377
ENSMUSG00000040435	Ppp1r15a	251,3176007	0,336892646	0,125368968	2,687209226	0,00720518	0,028363377
ENSMUSG00000059456	Ptk2b	573,7260324	0,218243614	0,081221292	2,687024648	0,007209163	0,028371485
ENSMUSG00000031833	Mast3	575,1630527	0,504215331	0,187703923	2,686226914	0,007226399	0,028424466
ENSMUSG00000023186	Vwa5a	163,7577475	0,466138536	0,173626764	2,684715915	0,007259148	0,028530932
ENSMUSG00000041168	Lonp1	5323,464311	0,159189754	0,059303833	2,684308024	0,007268011	0,02855087
ENSMUSG00000085342	Gm12254	90,01441348	0,449369338	0,167462561	2,683401803	0,007287737	0,028591084
ENSMUSG00000054364	Rhob	966,9082012	0,481062844	0,179342077	2,682375786	0,007310129	0,028656544
ENSMUSG00000073702	Rpl31	5998,226682	0,185640971	0,069217092	2,682010543	0,007318115	0,028672928
ENSMUSG00000026276	42980	2380,381666	0,187288495	0,069875693	2,680309643	0,007355409	0,028804063
ENSMUSG00000002032	Tmem25	60,95667855	0,504313471	0,188206461	2,679575759	0,007371552	0,028859779
ENSMUSG00000028992	Nmnat1	138,2413118	0,356859119	0,133342417	2,67626106	0,007444863	0,029093868
ENSMUSG00000096954	Gdap10	19,18807912	1,684467877	0,629770952	2,674730983	0,007478924	0,029196679
ENSMUSG00000099764	Rps10-ps2	167,1979911	0,46255595	0,172944477	2,674592198	0,00748202	0,0292012
ENSMUSG00000085042	Abhd11os	801,5156237	0,248576716	0,09297712	2,673525653	0,007505854	0,029263893
ENSMUSG00000044156	Hepacam2	248,7932209	0,356807247	0,13350067	2,672700038	0,00752435	0,02932083
ENSMUSG00000022550	Adck5	578,7944258	0,300471718	0,112447042	2,672117577	0,007537423	0,02936418
ENSMUSG00000019718	L3hypdh	11,71018171	1,156354874	0,433398045	2,668112804	0,007627864	0,029678145
ENSMUSG00000032393	Dpp8	1470,838559	0,170956696	0,064089555	2,667465807	0,007642567	0,02972767
ENSMUSG00000090622	A930033H14Rik	6,660752184	1,758859921	0,659405237	2,667342966	0,007645361	0,029730862
[truncated: 8,107 more rows]
