# Supplementary material for: ATG16L1 orchestrates interleukin-22 signaling in the intestinal epithelium via cGAS–STING
Source: J Exp Med. 2018 Nov 5;215(11):2868–86. doi: 10.1084/jem.20171029 (PMC6219748; doi:10.1084/jem.20171029)
Supplement: Table S2 [file JEM_20171029_TableS2.txt]

	gene name	baseMean	log2FoldChange	lfcSE	stat	pvalue	padj
ENSMUSG00000045136	Tubb2b	444,1104985	-1,739399477	0,099695034	-17,44720289	3,62E-68	1,36E-64
ENSMUSG00000031765	Mt1	4253,737881	-0,787737899	0,058669864	-13,42661886	4,22E-41	6,36E-38
ENSMUSG00000026193	Fn1	111,8011838	-2,917324817	0,23845422	-12,23431826	2,04E-34	1,81E-31
ENSMUSG00000078812	Eif5a	8479,87813	-0,414524448	0,035942566	-11,53296773	9,00E-31	4,84E-28
ENSMUSG00000042808	Gpx2	4076,232576	-1,030654066	0,089438285	-11,52363407	1,00E-30	5,21E-28
ENSMUSG00000056220	Pla2g4a	186,0154101	-1,610301129	0,140632925	-11,45038495	2,34E-30	1,10E-27
ENSMUSG00000009378	Slc16a12	200,5436252	-1,459986642	0,127580296	-11,44366874	2,53E-30	1,15E-27
ENSMUSG00000053931	Cnn3	1099,298123	-0,775967628	0,068138676	-11,38806438	4,80E-30	2,12E-27
ENSMUSG00000025492	Ifitm3	774,2158174	-1,167960637	0,103524894	-11,28193029	1,61E-29	6,74E-27
ENSMUSG00000025934	Gsta3	2203,976548	-0,727947596	0,068183784	-10,67625693	1,31E-26	4,19E-24
ENSMUSG00000072949	Acot1	103,0986157	-2,208215072	0,212872465	-10,37341808	3,28E-25	9,31E-23
ENSMUSG00000021235	Coq6	468,1092639	-0,835709502	0,081288797	-10,28074639	8,61E-25	2,36E-22
ENSMUSG00000025487	Psmd13	1235,008225	-0,579809184	0,059473645	-9,749010423	1,86E-22	4,19E-20
ENSMUSG00000020869	Lrrc59	3367,517457	-0,487003604	0,050113808	-9,717952513	2,53E-22	5,60E-20
ENSMUSG00000022557	Bop1	942,3602668	-0,65100338	0,070676153	-9,211075504	3,23E-20	6,08E-18
ENSMUSG00000027533	Fabp5	266,0980729	-1,064884353	0,116989895	-9,102361822	8,84E-20	1,59E-17
ENSMUSG00000040263	Klhdc4	544,8445304	-0,898854163	0,098813022	-9,096515263	9,33E-20	1,65E-17
ENSMUSG00000023272	Creld2	389,9024016	-0,825035131	0,092746917	-8,895553187	5,81E-19	9,32E-17
ENSMUSG00000032033	Barx2	130,8018466	-1,396932537	0,157312416	-8,879989087	6,69E-19	1,06E-16
ENSMUSG00000026202	Tuba4a	1652,046736	-0,498945539	0,056841922	-8,777773885	1,67E-18	2,49E-16
ENSMUSG00000033590	Myo5c	577,224955	-0,804587742	0,09293258	-8,657757555	4,81E-18	6,84E-16
ENSMUSG00000022769	Sdf2l1	575,6296353	-0,688237854	0,079885165	-8,615339939	6,97E-18	9,73E-16
ENSMUSG00000032487	Ptgs2	145,5245549	-1,748109494	0,205375233	-8,511783363	1,71E-17	2,28E-15
ENSMUSG00000035165	Kcne3	1406,598742	-0,655466017	0,07714368	-8,49669107	1,95E-17	2,58E-15
ENSMUSG00000020422	Tns3	1384,351994	-0,561899388	0,066536463	-8,444984393	3,04E-17	3,92E-15
ENSMUSG00000032786	Alas1	1108,439123	-0,537472122	0,063722058	-8,434632216	3,32E-17	4,24E-15
ENSMUSG00000009585	Apobec3	299,8619067	-1,103839821	0,131068164	-8,421875948	3,71E-17	4,54E-15
ENSMUSG00000001056	Nhp2	1277,494981	-0,523694485	0,063530961	-8,243138103	1,68E-16	1,89E-14
ENSMUSG00000030342	Cd9	1001,976085	-0,62159236	0,076817446	-8,091812336	5,88E-16	6,11E-14
ENSMUSG00000026309	Ilkap	508,4778246	-0,869702459	0,10806398	-8,048032813	8,41E-16	8,45E-14
ENSMUSG00000041203	Trir	642,044662	-0,616895922	0,077937276	-7,915287193	2,47E-15	2,34E-13
ENSMUSG00000032026	Rexo2	371,5347952	-0,744545107	0,094467717	-7,881476669	3,24E-15	3,05E-13
ENSMUSG00000005087	Cd44	943,0692465	-0,835134324	0,106756789	-7,822774845	5,17E-15	4,78E-13
ENSMUSG00000047180	Neurl3	1200,160708	-0,478842881	0,06139641	-7,799199998	6,23E-15	5,69E-13
ENSMUSG00000032091	Tmprss4	1681,720046	-0,411747339	0,054103177	-7,610409586	2,73E-14	2,37E-12
ENSMUSG00000047517	Dmbt1	7182,462593	-1,835827955	0,242148347	-7,5814185	3,42E-14	2,91E-12
ENSMUSG00000026134	Prim2	230,7490732	-0,91024648	0,120292525	-7,566941319	3,82E-14	3,20E-12
ENSMUSG00000022096	Hr	166,63145	-1,374644456	0,183491707	-7,491589019	6,80E-14	5,28E-12
ENSMUSG00000004268	Emg1	1253,728686	-0,490863212	0,065688506	-7,472589118	7,86E-14	6,07E-12
ENSMUSG00000009248	Ascl2	330,9944664	-1,112877365	0,148973069	-7,470325817	8,00E-14	6,15E-12
ENSMUSG00000028322	Exosc3	371,6994646	-0,665999688	0,089166298	-7,469186298	8,07E-14	6,17E-12
ENSMUSG00000022774	Ncbp2	363,7172544	-0,703543368	0,094262934	-7,463626851	8,42E-14	6,37E-12
ENSMUSG00000030062	Rpn1	4511,583708	-0,341586812	0,046057288	-7,416563664	1,20E-13	8,88E-12
ENSMUSG00000008373	Prpf31	634,398681	-0,639098838	0,086251435	-7,409718364	1,27E-13	9,30E-12
ENSMUSG00000001416	Cct3	3691,357069	-0,449540218	0,060960531	-7,374283135	1,65E-13	1,20E-11
ENSMUSG00000026676	Ccdc3	98,58946989	-1,422268347	0,193147584	-7,36363519	1,79E-13	1,29E-11
ENSMUSG00000052429	#N/A	1813,366607	-0,499433287	0,068411001	-7,300482061	2,87E-13	1,99E-11
ENSMUSG00000028851	Nudc	1527,037553	-0,37535577	0,051442018	-7,29667666	2,95E-13	2,03E-11
ENSMUSG00000013822	Elof1	468,4776169	-0,601829806	0,082515813	-7,293508738	3,02E-13	2,07E-11
ENSMUSG00000021037	Ahsa1	1309,815042	-0,477669398	0,067056714	-7,123364244	1,05E-12	6,48E-11
ENSMUSG00000047945	Marcksl1	262,0662498	-0,811860771	0,113963316	-7,123878103	1,05E-12	6,48E-11
ENSMUSG00000004460	Dnajb11	1104,924149	-0,577453392	0,081764925	-7,062360651	1,64E-12	9,79E-11
ENSMUSG00000031226	Pbdc1	391,4708778	-0,655040169	0,093222551	-7,02662779	2,12E-12	1,25E-10
ENSMUSG00000040152	Thbs1	78,54712914	-1,789328375	0,25471908	-7,024712772	2,15E-12	1,27E-10
ENSMUSG00000032380	Dapk2	384,7541976	-0,626613278	0,089326709	-7,014847937	2,30E-12	1,35E-10
ENSMUSG00000032575	Manf	1139,998293	-0,400110352	0,057209515	-6,993772898	2,68E-12	1,54E-10
ENSMUSG00000030301	Ccdc91	633,463782	-0,52076412	0,074493497	-6,990732595	2,73E-12	1,57E-10
ENSMUSG00000005481	Ddx39	1570,629167	-0,767281636	0,110929074	-6,916866882	4,62E-12	2,53E-10
ENSMUSG00000020708	Psmc5	1337,565153	-0,448747133	0,064902835	-6,914137563	4,71E-12	2,57E-10
ENSMUSG00000021131	Erh	1280,899801	-0,558286848	0,081066772	-6,886753121	5,71E-12	3,06E-10
ENSMUSG00000037601	Nme1	856,2330353	-0,673179258	0,098003312	-6,868943945	6,47E-12	3,44E-10
ENSMUSG00000031400	G6pdx	1739,006205	-0,5063964	0,074185063	-6,826123469	8,72E-12	4,58E-10
ENSMUSG00000019889	Ptprk	1342,729447	-0,431786957	0,063384447	-6,81219094	9,61E-12	5,03E-10
ENSMUSG00000060288	Ppih	258,5248391	-0,890104021	0,130850411	-6,802454899	1,03E-11	5,35E-10
ENSMUSG00000074797	Itpa	479,7034085	-0,592232864	0,087328265	-6,781685904	1,19E-11	6,11E-10
ENSMUSG00000048578	Mlec	9795,511537	-0,40171042	0,059396424	-6,763208844	1,35E-11	6,85E-10
ENSMUSG00000024007	Ppil1	756,53932	-0,718545144	0,106332073	-6,75755793	1,40E-11	7,07E-10
ENSMUSG00000006442	Srm	595,6535188	-0,522162576	0,07751271	-6,736476801	1,62E-11	8,07E-10
ENSMUSG00000033880	Lgals3bp	3495,28128	-0,411108624	0,061230979	-6,714062589	1,89E-11	9,17E-10
ENSMUSG00000032382	Snx1	1103,761896	-0,465862768	0,069956219	-6,659347477	2,75E-11	1,29E-09
ENSMUSG00000001380	Hars	707,598899	-0,526578907	0,079119791	-6,655463862	2,82E-11	1,32E-09
ENSMUSG00000014859	E2f4	1330,341774	-0,475298263	0,071426626	-6,654356872	2,85E-11	1,32E-09
ENSMUSG00000032115	Hyou1	2455,380836	-0,43019241	0,064995583	-6,618794536	3,62E-11	1,66E-09
ENSMUSG00000025364	Pa2g4	3924,581087	-0,376031234	0,056840659	-6,615532565	3,70E-11	1,69E-09
ENSMUSG00000035960	Apex1	1099,161056	-0,615410808	0,093062086	-6,612905816	3,77E-11	1,72E-09
ENSMUSG00000039395	Mreg	93,49776826	-1,493499366	0,226720757	-6,587395804	4,48E-11	2,02E-09
ENSMUSG00000051323	Pcdh19	50,27721711	-1,708054085	0,259401199	-6,584603653	4,56E-11	2,05E-09
ENSMUSG00000020116	Pno1	642,0839657	-0,489429143	0,074531237	-6,566765321	5,14E-11	2,29E-09
ENSMUSG00000031328	Flna	933,4213975	-1,025149305	0,156426656	-6,553546125	5,62E-11	2,49E-09
ENSMUSG00000026020	Nop58	1739,843528	-0,447287045	0,06840835	-6,538486112	6,21E-11	2,71E-09
ENSMUSG00000001482	Def8	298,1431474	-0,642200621	0,098400419	-6,526401298	6,74E-11	2,92E-09
ENSMUSG00000032313	Tmem266	111,628858	-1,030669653	0,157919657	-6,526544386	6,73E-11	2,92E-09
ENSMUSG00000037455	Slc18b1	321,663203	-0,628047033	0,096266746	-6,524028877	6,84E-11	2,96E-09
ENSMUSG00000039529	Atp8b1	3758,336988	-0,364573233	0,056055786	-6,503757354	7,83E-11	3,38E-09
ENSMUSG00000016382	Pls3	261,5569876	-0,689268618	0,106176711	-6,491711868	8,49E-11	3,62E-09
ENSMUSG00000078348	Sf3b5	708,6058366	-0,438938538	0,067695956	-6,483969849	8,93E-11	3,76E-09
ENSMUSG00000030082	Sec61a1	3631,227508	-0,308135678	0,047731847	-6,455557461	1,08E-10	4,46E-09
ENSMUSG00000010911	Apip	62,56251484	-1,298461804	0,201622044	-6,44007856	1,19E-10	4,90E-09
ENSMUSG00000024165	Hn1l	1209,252687	-0,425474944	0,066210055	-6,426137905	1,31E-10	5,36E-09
ENSMUSG00000061360	Phf5a	805,8892361	-0,572580829	0,089345895	-6,408585773	1,47E-10	6,00E-09
ENSMUSG00000029762	Akr1b8	905,1689797	-0,521522116	0,081476005	-6,400928883	1,54E-10	6,29E-09
ENSMUSG00000023277	Twf2	232,0285337	-0,733857171	0,114794977	-6,392763807	1,63E-10	6,62E-09
ENSMUSG00000073771	Btbd19	54,7023253	-1,46774872	0,229630504	-6,391784592	1,64E-10	6,64E-09
ENSMUSG00000011254	Thg1l	174,6030363	-0,810930668	0,126902012	-6,390211289	1,66E-10	6,69E-09
ENSMUSG00000001569	Nom1	702,215645	-0,457058967	0,071583619	-6,384965949	1,71E-10	6,91E-09
ENSMUSG00000029311	Hsd17b11	1092,904312	-0,682221599	0,107107962	-6,369476033	1,90E-10	7,60E-09
ENSMUSG00000021270	Hsp90aa1	4521,052263	-0,456681329	0,071726518	-6,366980314	1,93E-10	7,68E-09
ENSMUSG00000030224	Strap	2395,379841	-0,414023378	0,065034418	-6,366219444	1,94E-10	7,70E-09
ENSMUSG00000028729	Ebna1bp2	737,5313294	-0,519529006	0,082106623	-6,327492084	2,49E-10	9,70E-09
ENSMUSG00000052833	Sae1	1916,624584	-0,427494312	0,067564918	-6,327163924	2,50E-10	9,70E-09
ENSMUSG00000090231	Cfb	230,5159715	-0,697595905	0,110291343	-6,325028681	2,53E-10	9,81E-09
ENSMUSG00000074088	Snrnp40	699,5460959	-0,508228704	0,080539821	-6,310278555	2,79E-10	1,07E-08
ENSMUSG00000002102	Psmc3	1549,069793	-0,420855841	0,066798701	-6,300359675	2,97E-10	1,14E-08
ENSMUSG00000073775	Kti12	343,6611788	-0,736594356	0,117135689	-6,28838538	3,21E-10	1,22E-08
ENSMUSG00000030056	Isy1	568,2625513	-0,613014832	0,097897836	-6,261781248	3,81E-10	1,43E-08
ENSMUSG00000078713	Tomm5	1001,447387	-0,460421878	0,073780265	-6,240447634	4,36E-10	1,62E-08
ENSMUSG00000034593	Myo5a	90,84692535	-1,131967965	0,181639835	-6,231936773	4,61E-10	1,70E-08
ENSMUSG00000025534	Gusb	755,3321569	-0,584656036	0,094123996	-6,211551345	5,25E-10	1,90E-08
ENSMUSG00000029430	Ran	5400,216182	-0,403067804	0,064965089	-6,204375427	5,49E-10	1,97E-08
ENSMUSG00000009013	Dynll1	934,1845096	-0,621659699	0,100211252	-6,203491996	5,52E-10	1,98E-08
ENSMUSG00000032667	Pon2	1326,569019	-0,370845549	0,059847156	-6,196544194	5,77E-10	2,05E-08
ENSMUSG00000029761	Cald1	30,49019501	-1,806197553	0,293165549	-6,161015704	7,23E-10	2,54E-08
ENSMUSG00000026421	Csrp1	543,0131091	-0,786337329	0,127660666	-6,15958977	7,29E-10	2,56E-08
ENSMUSG00000024732	Ccdc86	290,4156536	-0,623527814	0,101484794	-6,144051657	8,04E-10	2,79E-08
ENSMUSG00000028889	Yrdc	486,8804962	-0,464239129	0,075559015	-6,144060142	8,04E-10	2,79E-08
ENSMUSG00000025580	Eif4a3	1385,834949	-0,338324074	0,055155828	-6,133967819	8,57E-10	2,96E-08
ENSMUSG00000030079	Ruvbl1	460,7402946	-0,620638321	0,101268683	-6,128630295	8,86E-10	3,06E-08
ENSMUSG00000007880	Arid1a	1500,152954	-0,362829552	0,059212631	-6,127570155	8,92E-10	3,06E-08
ENSMUSG00000028609	Magoh	753,3837865	-0,451468544	0,073677224	-6,127654112	8,92E-10	3,06E-08
ENSMUSG00000029447	Cct6a	2730,864026	-0,342026287	0,055892269	-6,119384564	9,39E-10	3,22E-08
ENSMUSG00000062203	Gspt1	2445,817462	-0,356669086	0,058484707	-6,098501769	1,07E-09	3,65E-08
ENSMUSG00000024735	Prpf19	2417,953263	-0,485924033	0,079965171	-6,076695955	1,23E-09	4,14E-08
ENSMUSG00000020075	Ddx21	2762,118163	-0,450391796	0,074228841	-6,067611884	1,30E-09	4,37E-08
ENSMUSG00000034875	Nudt19	687,4111583	-0,542157987	0,089566074	-6,053162376	1,42E-09	4,73E-08
ENSMUSG00000005732	Ranbp1	1738,670631	-0,471131428	0,077842985	-6,05232996	1,43E-09	4,75E-08
ENSMUSG00000030409	Dmpk	71,18640053	-1,615381009	0,267330349	-6,042639802	1,52E-09	4,98E-08
ENSMUSG00000049932	H2afx	982,0382656	-0,596244983	0,098738773	-6,038610441	1,55E-09	5,09E-08
ENSMUSG00000006998	Psmd2	3268,157426	-0,288947211	0,047887448	-6,033881967	1,60E-09	5,23E-08
ENSMUSG00000028772	Zcchc17	314,6393465	-0,632483721	0,10487844	-6,030636259	1,63E-09	5,33E-08
ENSMUSG00000005299	Letm1	1760,761976	-0,406526901	0,067431013	-6,028782391	1,65E-09	5,38E-08
ENSMUSG00000035585	Tsen34	624,5886924	-0,466165251	0,077622677	-6,005529159	1,91E-09	6,16E-08
ENSMUSG00000066861	Oas1g	19,88441451	-2,720963374	0,453093527	-6,005301801	1,91E-09	6,16E-08
ENSMUSG00000019832	Rab32	97,26664242	-1,061869069	0,177434709	-5,984562305	2,17E-09	6,97E-08
ENSMUSG00000071470	Ccnb1ip1	34,12267591	-2,146204171	0,358784534	-5,981874817	2,21E-09	7,06E-08
ENSMUSG00000020737	Jpt1	2621,114897	-0,304058906	0,051013027	-5,960416815	2,52E-09	7,98E-08
ENSMUSG00000002068	Ccne1	288,6176894	-0,663211926	0,111358751	-5,955633673	2,59E-09	8,20E-08
ENSMUSG00000028976	Slc2a5	755,9689379	-1,12859444	0,189818594	-5,945647465	2,75E-09	8,66E-08
ENSMUSG00000032849	Abcc4	311,8825641	-0,627434286	0,105695309	-5,936254819	2,92E-09	9,10E-08
ENSMUSG00000033732	Sf3b3	2565,167595	-0,599075483	0,100934811	-5,935271246	2,93E-09	9,13E-08
ENSMUSG00000024312	Wdr46	476,0576793	-0,452719973	0,07636747	-5,928178201	3,06E-09	9,51E-08
ENSMUSG00000032932	Hspa13	393,5971907	-0,545713056	0,092096018	-5,9254794	3,11E-09	9,65E-08
ENSMUSG00000028330	Ncbp1	1196,286081	-0,473582137	0,080207826	-5,904438043	3,54E-09	1,09E-07
ENSMUSG00000029147	Ppm1g	2486,517134	-0,413011972	0,06997631	-5,90216851	3,59E-09	1,10E-07
ENSMUSG00000046691	Chtf8	1655,869165	-0,339878369	0,057628558	-5,897742017	3,69E-09	1,12E-07
ENSMUSG00000063445	Nmral1	191,1669868	-1,030189741	0,174683605	-5,89746095	3,69E-09	1,12E-07
ENSMUSG00000022210	Dhrs4	1393,282036	-0,690786678	0,117553304	-5,876369711	4,19E-09	1,26E-07
ENSMUSG00000057388	Mrpl18	710,2448311	-0,495400127	0,084335197	-5,874179992	4,25E-09	1,28E-07
ENSMUSG00000020638	Cmpk2	53,15864013	-1,628234481	0,27784697	-5,860184404	4,62E-09	1,38E-07
ENSMUSG00000020358	Hnrnpab	8087,88362	-0,525970075	0,089771776	-5,858969227	4,66E-09	1,39E-07
ENSMUSG00000030983	Bccip	660,5439442	-0,534121612	0,091357557	-5,846496212	5,02E-09	1,49E-07
ENSMUSG00000035351	Nup37	333,5987371	-0,567075034	0,097282556	-5,829154319	5,57E-09	1,63E-07
ENSMUSG00000031257	Nox1	421,7640647	-2,002472111	0,344387975	-5,81458198	6,08E-09	1,76E-07
ENSMUSG00000026413	Pkp1	871,0590292	-0,51423438	0,088444316	-5,814216284	6,09E-09	1,76E-07
ENSMUSG00000026864	Hspa5	9168,39008	-0,287188958	0,049412082	-5,812120187	6,17E-09	1,78E-07
ENSMUSG00000028961	Pgd	5596,661564	-0,63858467	0,110038199	-5,80329991	6,50E-09	1,87E-07
ENSMUSG00000030303	Far2	1767,902509	-0,357939382	0,061877734	-5,784623277	7,27E-09	2,08E-07
ENSMUSG00000001642	Akr1b3	399,7019014	-0,491079195	0,085186147	-5,764777656	8,18E-09	2,31E-07
ENSMUSG00000044030	Irf2bp1	680,7707829	-0,490198612	0,085037775	-5,764480673	8,19E-09	2,31E-07
ENSMUSG00000052776	Oas1a	66,8552939	-1,849405637	0,32083399	-5,764369407	8,20E-09	2,31E-07
ENSMUSG00000021871	Pnp	1126,306136	-0,388610902	0,06743963	-5,762352264	8,29E-09	2,33E-07
ENSMUSG00000029623	Pdap1	1481,897414	-0,338163553	0,058813674	-5,749743733	8,94E-09	2,50E-07
ENSMUSG00000021400	Wrnip1	710,8894398	-0,447079196	0,077779191	-5,748056674	9,03E-09	2,52E-07
ENSMUSG00000028896	Rcc1	1166,365101	-0,621625152	0,10823664	-5,743204434	9,29E-09	2,58E-07
ENSMUSG00000028262	Clca3a2	46,55748147	-1,365833482	0,237910588	-5,740952907	9,41E-09	2,61E-07
ENSMUSG00000074476	Spc24	260,6676309	-0,835111869	0,145770635	-5,728944451	1,01E-08	2,78E-07
ENSMUSG00000032221	Mns1	71,09223574	-1,34114105	0,234464662	-5,720013573	1,07E-08	2,92E-07
ENSMUSG00000025747	Tyms	522,5003266	-0,902858504	0,157979043	-5,71505236	1,10E-08	3,00E-07
ENSMUSG00000020018	Snrpf	936,7211051	-0,41764589	0,073112447	-5,71237743	1,11E-08	3,04E-07
ENSMUSG00000075232	Amd1	570,5210715	-0,663700719	0,116319898	-5,705822717	1,16E-08	3,15E-07
ENSMUSG00000031545	Gpat4	728,0478576	-0,46949761	0,082395526	-5,698095931	1,21E-08	3,28E-07
ENSMUSG00000032357	Tinag	244,5983357	-0,777009985	0,136865119	-5,67719511	1,37E-08	3,69E-07
ENSMUSG00000025134	Alyref	733,5469702	-0,546464006	0,096408525	-5,668212507	1,44E-08	3,86E-07
ENSMUSG00000031171	Ftsj1	236,8497398	-0,703097842	0,124432284	-5,650445529	1,60E-08	4,23E-07
ENSMUSG00000012519	Mlkl	164,4236328	-0,758267255	0,13438424	-5,642531123	1,68E-08	4,41E-07
ENSMUSG00000045752	Tssc4	225,2057894	-0,761372218	0,13506372	-5,637133496	1,73E-08	4,52E-07
ENSMUSG00000029066	Mrpl20	670,1309677	-0,58282729	0,103414034	-5,635862616	1,74E-08	4,55E-07
ENSMUSG00000039356	Exosc2	547,9687451	-0,668395861	0,118601265	-5,635655417	1,74E-08	4,55E-07
ENSMUSG00000024925	Rnaseh2c	491,7509651	-0,526465907	0,093479435	-5,631890118	1,78E-08	4,64E-07
ENSMUSG00000029434	Vps33a	392,7018469	-0,492763498	0,087727299	-5,616991548	1,94E-08	5,02E-07
ENSMUSG00000049577	Zfpm1	1312,660115	-0,378158807	0,067382844	-5,612093312	2,00E-08	5,14E-07
ENSMUSG00000089715	Cbx6	346,6812482	-0,667466531	0,11896279	-5,610716854	2,01E-08	5,17E-07
ENSMUSG00000028698	Pik3r3	164,8879174	-0,984524216	0,175699494	-5,603455033	2,10E-08	5,37E-07
ENSMUSG00000021373	Cap2	32,7562396	-2,046871826	0,366377094	-5,58678984	2,31E-08	5,86E-07
ENSMUSG00000029146	Snx17	931,7067103	-0,357858588	0,064106028	-5,582292294	2,37E-08	6,00E-07
ENSMUSG00000027067	Ssrp1	3190,438571	-0,511440033	0,091693878	-5,577690076	2,44E-08	6,14E-07
ENSMUSG00000028394	Pole3	558,7931076	-0,755263781	0,135588867	-5,570249236	2,54E-08	6,39E-07
ENSMUSG00000028882	Ppp1r8	649,0952831	-0,414087102	0,074397398	-5,565881536	2,61E-08	6,52E-07
ENSMUSG00000038374	Rbm8a	973,0744743	-0,341205515	0,061439714	-5,553501021	2,80E-08	6,93E-07
ENSMUSG00000022799	Arhgap31	90,96387232	-0,996846344	0,180018115	-5,53747797	3,07E-08	7,53E-07
ENSMUSG00000030603	Psmc4	1188,018042	-0,345343398	0,062368977	-5,537102125	3,08E-08	7,53E-07
ENSMUSG00000059436	Max	611,407102	-0,49114359	0,088762443	-5,533236485	3,14E-08	7,68E-07
ENSMUSG00000014226	Cacybp	1162,513128	-0,443861041	0,080251048	-5,530906448	3,19E-08	7,77E-07
ENSMUSG00000059208	Hnrnpm	3491,197861	-0,564380768	0,102068666	-5,529422385	3,21E-08	7,82E-07
ENSMUSG00000021277	Traf3	606,5622878	-0,39845874	0,072139092	-5,523478761	3,32E-08	8,06E-07
ENSMUSG00000040767	Snrnp25	173,8992095	-0,833946665	0,151056052	-5,52077624	3,38E-08	8,16E-07
ENSMUSG00000000976	Heatr6	305,9350662	-0,517939622	0,093988944	-5,510644104	3,58E-08	8,60E-07
ENSMUSG00000019188	H13	1239,040795	-0,33421723	0,060648481	-5,510727127	3,57E-08	8,60E-07
ENSMUSG00000033323	Ctdp1	428,5952991	-0,551462523	0,100146382	-5,506564588	3,66E-08	8,76E-07
ENSMUSG00000074994	Qser1	702,7356525	-0,518887264	0,094252469	-5,505290962	3,69E-08	8,81E-07
ENSMUSG00000040681	Hmgn1	2647,727427	-0,34214664	0,062159439	-5,504339277	3,71E-08	8,83E-07
ENSMUSG00000020534	Shmt1	1193,671667	-0,411520327	0,075116724	-5,478411505	4,29E-08	1,01E-06
ENSMUSG00000029246	Ppat	637,00965	-0,476460678	0,087057099	-5,472967567	4,43E-08	1,04E-06
ENSMUSG00000037740	Mrps26	495,3569012	-0,49530244	0,090527877	-5,471269822	4,47E-08	1,05E-06
ENSMUSG00000024066	Xdh	522,490302	-0,582515762	0,106611489	-5,463911717	4,66E-08	1,09E-06
ENSMUSG00000027160	Ccdc34	576,3283199	-0,404271999	0,074050516	-5,459408302	4,78E-08	1,11E-06
ENSMUSG00000029034	Ints11	767,56691	-0,346149326	0,063412951	-5,458653472	4,80E-08	1,12E-06
ENSMUSG00000026565	Pou2f1	400,0723794	-0,537656778	0,098697543	-5,44751937	5,11E-08	1,19E-06
ENSMUSG00000031827	Cotl1	4093,424657	-0,258664974	0,047489671	-5,446762865	5,13E-08	1,19E-06
ENSMUSG00000051396	Gm45902	860,5177762	-0,459545739	0,084387415	-5,445666738	5,16E-08	1,19E-06
ENSMUSG00000056201	Cfl1	5912,128333	-0,285811468	0,05254297	-5,439575782	5,34E-08	1,23E-06
ENSMUSG00000021213	Akr1c13	1370,2161	-0,604439117	0,111167061	-5,437214176	5,41E-08	1,25E-06
ENSMUSG00000024841	Eif1ad	932,7482558	-0,490580571	0,090303467	-5,432577339	5,55E-08	1,28E-06
ENSMUSG00000030697	Ppp4c	1155,934391	-0,318522333	0,058666937	-5,429332906	5,66E-08	1,30E-06
ENSMUSG00000020706	Ftsj3	1127,222162	-0,495833896	0,091532807	-5,417007434	6,06E-08	1,38E-06
ENSMUSG00000020974	Pole2	163,917469	-0,699445441	0,129117264	-5,417133384	6,06E-08	1,38E-06
ENSMUSG00000041781	Cpsf2	1018,641877	-0,389987079	0,071991057	-5,417160064	6,06E-08	1,38E-06
ENSMUSG00000030849	Fgfr2	179,3736279	-0,794922836	0,146974914	-5,408561337	6,35E-08	1,45E-06
ENSMUSG00000090551	A730015C16Rik	161,1864788	-0,773978516	0,143158968	-5,406427057	6,43E-08	1,46E-06
ENSMUSG00000050244	Heatr1	693,200647	-0,5260579	0,097490609	-5,395985366	6,81E-08	1,54E-06
ENSMUSG00000028633	Ctps	850,289131	-0,516972631	0,095817552	-5,395385492	6,84E-08	1,54E-06
ENSMUSG00000025499	Hras	558,8520923	-0,458345463	0,08500274	-5,39212576	6,96E-08	1,57E-06
ENSMUSG00000064068	Mtx1	410,6254675	-0,444459445	0,082490677	-5,387996103	7,12E-08	1,60E-06
ENSMUSG00000029270	Fam69a	295,0899866	-0,517077351	0,095985711	-5,387024241	7,16E-08	1,61E-06
ENSMUSG00000001383	Zmat2	741,6785589	-0,374774476	0,069655548	-5,38039662	7,43E-08	1,66E-06
ENSMUSG00000019997	Ctgf	57,18499305	-1,461554397	0,271894196	-5,375452733	7,64E-08	1,71E-06
ENSMUSG00000035704	Alg8	393,5289941	-0,713561774	0,132775101	-5,374213764	7,69E-08	1,71E-06
ENSMUSG00000024889	Rce1	353,4424658	-0,481790177	0,089657788	-5,373656747	7,72E-08	1,72E-06
ENSMUSG00000032171	Pin1	416,9113364	-0,419269681	0,078285233	-5,355667526	8,52E-08	1,87E-06
ENSMUSG00000052534	Pbx1	390,2480919	-0,498688824	0,09319971	-5,350755098	8,76E-08	1,92E-06
ENSMUSG00000072582	Ptrh2	360,1382612	-0,561218501	0,10493873	-5,348058823	8,89E-08	1,94E-06
ENSMUSG00000020929	Eftud2	1544,883755	-0,529390946	0,098997601	-5,347512879	8,92E-08	1,95E-06
ENSMUSG00000011179	Odc1	3964,129506	-0,293121376	0,054835028	-5,34551343	9,02E-08	1,96E-06
ENSMUSG00000012483	Rpa3	256,7683143	-0,554128993	0,103724247	-5,342328399	9,18E-08	1,99E-06
ENSMUSG00000029201	Ugdh	3358,925202	-0,580772967	0,108845418	-5,335759453	9,51E-08	2,06E-06
ENSMUSG00000020392	Cdkn2aipnl	825,7330813	-0,393134266	0,073707104	-5,333736408	9,62E-08	2,07E-06
ENSMUSG00000024619	Cdx1	1299,032197	-0,518893524	0,097349864	-5,330192573	9,81E-08	2,10E-06
ENSMUSG00000022962	Gart	1882,430134	-0,385678196	0,072412756	-5,326108489	1,00E-07	2,14E-06
ENSMUSG00000038759	Nup205	1348,714823	-0,521446897	0,098033252	-5,319081925	1,04E-07	2,22E-06
ENSMUSG00000042699	Dhx9	3184,981414	-0,558969388	0,105102101	-5,318346481	1,05E-07	2,23E-06
ENSMUSG00000051234	Rnf7	717,5973275	-0,36415674	0,068622904	-5,306635509	1,12E-07	2,36E-06
ENSMUSG00000001440	Kpnb1	6213,645406	-0,360816091	0,068029694	-5,303802954	1,13E-07	2,40E-06
ENSMUSG00000024590	Lmnb1	1903,677079	-0,57563431	0,108635857	-5,298750554	1,17E-07	2,46E-06
ENSMUSG00000039067	Psmd7	1565,981945	-0,308437946	0,0582092	-5,298783426	1,17E-07	2,46E-06
ENSMUSG00000024640	Psat1	3859,201516	-0,303571979	0,057300293	-5,297913231	1,17E-07	2,46E-06
ENSMUSG00000024800	Rpp30	151,8543238	-0,747827613	0,141276591	-5,293358287	1,20E-07	2,52E-06
ENSMUSG00000007656	Arpp19	997,1326783	-0,321393424	0,06077185	-5,288524632	1,23E-07	2,59E-06
ENSMUSG00000030031	Kbtbd8	125,3886243	-0,95395658	0,180403538	-5,287903957	1,24E-07	2,59E-06
ENSMUSG00000062075	Lmnb2	995,3071179	-0,519273601	0,098278403	-5,283700021	1,27E-07	2,65E-06
ENSMUSG00000033166	Dis3	460,3809848	-0,603499849	0,114372412	-5,276620788	1,32E-07	2,74E-06
ENSMUSG00000028163	Nfkb1	1118,492643	-0,363221032	0,068918699	-5,270282775	1,36E-07	2,81E-06
ENSMUSG00000033294	Noc4l	508,8383273	-0,591982249	0,112327592	-5,270140989	1,36E-07	2,81E-06
ENSMUSG00000026049	Tex30	231,3796902	-0,653727681	0,124086823	-5,26830863	1,38E-07	2,83E-06
ENSMUSG00000028044	Cks1b	480,4185922	-0,505827819	0,096145664	-5,261057008	1,43E-07	2,93E-06
ENSMUSG00000039982	Dtx4	511,5742161	-0,52907292	0,100879533	-5,244601217	1,57E-07	3,18E-06
ENSMUSG00000038879	Nipal2	234,1922271	-0,657134542	0,125391314	-5,240670341	1,60E-07	3,24E-06
ENSMUSG00000036109	Mbnl3	280,4527494	-0,63264426	0,120888246	-5,233298379	1,67E-07	3,37E-06
ENSMUSG00000022978	Mis18a	286,9773805	-0,685467462	0,131207428	-5,224303777	1,75E-07	3,51E-06
ENSMUSG00000058013	42989	1196,382557	-0,421004836	0,080586364	-5,224268891	1,75E-07	3,51E-06
ENSMUSG00000048776	Pthlh	30,84025025	-1,67573395	0,32080617	-5,2235091	1,76E-07	3,52E-06
ENSMUSG00000020182	Ddc	473,961167	-0,790388728	0,151365207	-5,221733222	1,77E-07	3,55E-06
ENSMUSG00000030086	Chchd6	99,47544065	-0,858626354	0,164571643	-5,217340825	1,82E-07	3,63E-06
ENSMUSG00000028741	Mrto4	610,8217511	-0,539806957	0,103705399	-5,205196291	1,94E-07	3,85E-06
ENSMUSG00000023944	Hsp90ab1	31020,29779	-0,247646338	0,047582528	-5,204564543	1,94E-07	3,85E-06
ENSMUSG00000028426	Rad23b	3488,692708	-0,241504484	0,046420749	-5,202511554	1,97E-07	3,89E-06
ENSMUSG00000031245	Hmgn5	537,3894108	-0,408655012	0,078643885	-5,196271908	2,03E-07	3,99E-06
ENSMUSG00000025439	Clns1a	955,5522178	-0,3602813	0,06937972	-5,192890693	2,07E-07	4,06E-06
ENSMUSG00000040220	Gas8	97,97378577	-0,813632871	0,156678531	-5,193008039	2,07E-07	4,06E-06
ENSMUSG00000034021	Pds5b	407,2887875	-0,475567711	0,09159845	-5,191875086	2,08E-07	4,07E-06
ENSMUSG00000028953	Abcf2	1229,376394	-0,499158996	0,096167882	-5,190495889	2,10E-07	4,10E-06
ENSMUSG00000026234	Ncl	9872,593447	-0,438240323	0,08447434	-5,1878514	2,13E-07	4,15E-06
ENSMUSG00000021111	Papola	3099,49746	-0,270984695	0,052272705	-5,184057261	2,17E-07	4,22E-06
ENSMUSG00000026127	Imp4	836,6633696	-0,41904641	0,080968573	-5,175420461	2,27E-07	4,40E-06
ENSMUSG00000037797	Adh4	191,4998872	-0,828852675	0,160211883	-5,173478151	2,30E-07	4,44E-06
ENSMUSG00000044502	Bod1	459,2446745	-0,430247636	0,083168218	-5,173221782	2,30E-07	4,44E-06
ENSMUSG00000022394	L3mbtl2	518,9942567	-0,553453275	0,106995242	-5,172690544	2,31E-07	4,45E-06
ENSMUSG00000038372	Gmds	2241,62563	-0,436025935	0,084358688	-5,168714066	2,36E-07	4,54E-06
ENSMUSG00000053801	Grwd1	364,0561223	-0,503803296	0,097603893	-5,161713147	2,45E-07	4,69E-06
ENSMUSG00000017999	Ddx27	1063,868106	-0,340132017	0,065908795	-5,160646895	2,46E-07	4,71E-06
ENSMUSG00000039183	Nubp2	419,7831732	-0,468607065	0,090858399	-5,157553611	2,50E-07	4,78E-06
ENSMUSG00000036918	Ttc7	1338,355003	-0,273163477	0,053038129	-5,150322674	2,60E-07	4,95E-06
ENSMUSG00000035021	Baz1a	708,9954319	-0,601751738	0,116850545	-5,149755505	2,61E-07	4,96E-06
ENSMUSG00000001016	Ilf2	706,1272707	-0,560013298	0,108793332	-5,147496539	2,64E-07	5,00E-06
ENSMUSG00000021018	Polr2h	341,440646	-0,499174563	0,09724882	-5,132962685	2,85E-07	5,35E-06
ENSMUSG00000005262	Ufd1	389,9288035	-0,574368669	0,111917163	-5,132087466	2,87E-07	5,37E-06
ENSMUSG00000034192	Lsm3	413,7753338	-0,531501803	0,103626522	-5,129013254	2,91E-07	5,45E-06
ENSMUSG00000029446	Psph	489,6570534	-0,406261143	0,079274575	-5,124734402	2,98E-07	5,57E-06
ENSMUSG00000002984	Tomm40	1597,088445	-0,326141815	0,063650589	-5,12394027	2,99E-07	5,59E-06
ENSMUSG00000039844	Rapgef1	735,4357335	-0,440943138	0,08606351	-5,123462191	3,00E-07	5,59E-06
ENSMUSG00000060860	Ube2s	1234,736751	-0,413989109	0,080877972	-5,118688075	3,08E-07	5,72E-06
ENSMUSG00000037286	Stag1	676,7679868	-0,581054118	0,113655059	-5,112435147	3,18E-07	5,88E-06
ENSMUSG00000028243	Ubxn2b	114,2753379	-0,807151283	0,158108777	-5,105037807	3,31E-07	6,06E-06
ENSMUSG00000066357	Wdr6	491,7752989	-0,406005153	0,079625288	-5,098947343	3,42E-07	6,24E-06
ENSMUSG00000033031	C330027C09Rik	611,4354955	-0,632844515	0,124130358	-5,098225162	3,43E-07	6,26E-06
ENSMUSG00000029136	Rbks	97,60244234	-0,968024249	0,190013158	-5,094511656	3,50E-07	6,36E-06
ENSMUSG00000029014	Dnajc2	1083,923563	-0,411631061	0,080815062	-5,093494351	3,52E-07	6,39E-06
ENSMUSG00000026229	Psmd1	1912,418323	-0,368942892	0,072489851	-5,089579955	3,59E-07	6,48E-06
ENSMUSG00000054766	Set	3498,80973	-0,392202391	0,07706012	-5,089563753	3,59E-07	6,48E-06
ENSMUSG00000056305	Usp39	738,880557	-0,344207003	0,067621381	-5,090209602	3,58E-07	6,48E-06
ENSMUSG00000033216	Eefsec	338,7802171	-0,533572278	0,105033492	-5,080020355	3,77E-07	6,78E-06
ENSMUSG00000038722	Bud31	503,1335641	-0,443307904	0,087289067	-5,078618913	3,80E-07	6,83E-06
ENSMUSG00000032892	Rangrf	377,5512902	-0,490276284	0,096712643	-5,069412511	3,99E-07	7,13E-06
ENSMUSG00000018697	Aatf	357,3776121	-0,509456941	0,100577389	-5,065322803	4,08E-07	7,26E-06
ENSMUSG00000026914	Psmd14	1495,398929	-0,297506094	0,058794487	-5,060101876	4,19E-07	7,43E-06
ENSMUSG00000001123	Lgals9	5357,670464	-0,267583696	0,053008927	-5,047898748	4,47E-07	7,86E-06
ENSMUSG00000097770	Gm26776	62,03002289	-1,32738094	0,263535344	-5,036823214	4,73E-07	8,29E-06
ENSMUSG00000033096	Apmap	345,9701427	-0,527356214	0,104752071	-5,034327351	4,80E-07	8,38E-06
ENSMUSG00000022322	Shcbp1	390,2843334	-0,716826815	0,142424008	-5,033047629	4,83E-07	8,41E-06
ENSMUSG00000028282	Casp8ap2	404,5061007	-0,684354027	0,135967308	-5,03322479	4,82E-07	8,41E-06
ENSMUSG00000071078	Nr2c2ap	327,2945011	-0,461236043	0,091635219	-5,03339271	4,82E-07	8,41E-06
ENSMUSG00000021178	Psmc1	1565,726327	-0,281934728	0,056069288	-5,028327224	4,95E-07	8,61E-06
ENSMUSG00000021811	Dnajc9	570,0574851	-0,524340846	0,10432597	-5,02598582	5,01E-07	8,69E-06
ENSMUSG00000020496	Rnf187	1411,80155	-0,278464409	0,05544205	-5,022621113	5,10E-07	8,83E-06
ENSMUSG00000024966	Stip1	2125,946484	-0,361529905	0,072030419	-5,019128167	5,19E-07	8,98E-06
ENSMUSG00000037405	Icam1	20,02142807	-2,314743735	0,461977512	-5,010511708	5,43E-07	9,35E-06
ENSMUSG00000057604	Lmcd1	55,58965153	-1,071329343	0,214346987	-4,998107769	5,79E-07	9,93E-06
ENSMUSG00000005958	Ephb3	569,0793991	-0,390321068	0,078113428	-4,996849838	5,83E-07	9,99E-06
ENSMUSG00000037033	Clca3b	4493,567721	-1,717064358	0,344056503	-4,99064643	6,02E-07	1,03E-05
ENSMUSG00000019373	Cops3	923,3259529	-0,395266479	0,079251017	-4,987525653	6,12E-07	1,04E-05
ENSMUSG00000052395	Rft1	238,8035278	-0,516304999	0,103528673	-4,987072505	6,13E-07	1,04E-05
ENSMUSG00000031819	Emc8	462,1782835	-0,430853698	0,086400616	-4,986697078	6,14E-07	1,04E-05
ENSMUSG00000032508	Myd88	202,0595752	-0,600093445	0,120430996	-4,982882043	6,26E-07	1,06E-05
ENSMUSG00000066037	Hnrnpr	1104,982499	-0,380222877	0,076373133	-4,978489944	6,41E-07	1,08E-05
ENSMUSG00000051223	Bzw1	4921,396547	-0,410143949	0,082392469	-4,977930076	6,43E-07	1,08E-05
ENSMUSG00000022111	Uchl3	487,632714	-0,454120965	0,091346314	-4,971420774	6,65E-07	1,12E-05
ENSMUSG00000031403	Dkc1	1093,700412	-0,441235182	0,088758275	-4,971200499	6,65E-07	1,12E-05
ENSMUSG00000019715	Gle1	362,6282953	-0,598198768	0,120372387	-4,969568066	6,71E-07	1,13E-05
ENSMUSG00000019982	Myb	889,9445585	-0,816161417	0,164288232	-4,967862919	6,77E-07	1,13E-05
ENSMUSG00000063802	Hspbp1	409,314048	-0,532274902	0,107145493	-4,967776855	6,77E-07	1,13E-05
ENSMUSG00000030741	Spns1	439,8838619	-0,429225251	0,086431273	-4,966087335	6,83E-07	1,14E-05
ENSMUSG00000002845	Tmem39a	277,3371944	-0,460146064	0,092772033	-4,959965312	7,05E-07	1,18E-05
ENSMUSG00000040521	Tsfm	534,6164989	-0,416385128	0,084107266	-4,950643941	7,40E-07	1,23E-05
ENSMUSG00000028886	Eya3	700,0497084	-0,369459594	0,074633613	-4,950310993	7,41E-07	1,23E-05
ENSMUSG00000046179	E2f8	569,4160251	-0,688918896	0,139260666	-4,946974005	7,54E-07	1,25E-05
ENSMUSG00000030652	Coq7	304,7966734	-0,460713321	0,093185044	-4,944069391	7,65E-07	1,26E-05
ENSMUSG00000027540	Ptpn1	454,6666004	-0,388536372	0,078612514	-4,942423922	7,72E-07	1,27E-05
ENSMUSG00000041645	Ddx24	974,0382536	-0,292691363	0,059250542	-4,939893405	7,82E-07	1,29E-05
ENSMUSG00000026036	Nif3l1	375,0723097	-0,423322531	0,085817795	-4,932805939	8,11E-07	1,33E-05
ENSMUSG00000024829	Mrpl21	529,0631517	-0,427317462	0,086735366	-4,92668079	8,36E-07	1,37E-05
ENSMUSG00000025823	Pdia4	1669,928634	-0,281490312	0,057156212	-4,924929468	8,44E-07	1,38E-05
ENSMUSG00000038046	Mrm3	163,0092525	-0,645869043	0,131159374	-4,924307149	8,47E-07	1,38E-05
ENSMUSG00000030431	Tmem238	502,6394067	-0,40167947	0,081581909	-4,923634114	8,50E-07	1,39E-05
ENSMUSG00000020897	Aurkb	749,3805283	-0,573299977	0,116496317	-4,921185427	8,60E-07	1,40E-05
ENSMUSG00000041625	Ggact	479,7882133	-0,389888885	0,079260048	-4,919109886	8,69E-07	1,41E-05
ENSMUSG00000047649	Cd3eap	144,2962962	-0,771043871	0,156864248	-4,915357591	8,86E-07	1,44E-05
ENSMUSG00000026005	Rpe	1338,455909	-0,422528527	0,085996802	-4,913305123	8,96E-07	1,45E-05
ENSMUSG00000021737	Psmd6	909,585236	-0,418946987	0,085366823	-4,907608968	9,22E-07	1,49E-05
ENSMUSG00000022427	Tomm22	994,0204867	-0,433474266	0,088332929	-4,907278308	9,23E-07	1,49E-05
ENSMUSG00000041926	Rnpep	1262,223091	-0,411183464	0,083819342	-4,905591655	9,31E-07	1,50E-05
ENSMUSG00000024269	Tpgs2	69,2432312	-0,96408581	0,19656906	-4,904565401	9,36E-07	1,51E-05
ENSMUSG00000015605	Srf	605,3526333	-0,410351212	0,083695856	-4,902885646	9,44E-07	1,52E-05
ENSMUSG00000015461	Atf6b	596,4325076	-0,366461109	0,074761832	-4,901713902	9,50E-07	1,52E-05
ENSMUSG00000023143	Nagpa	196,102592	-0,560763418	0,114409496	-4,901371291	9,52E-07	1,52E-05
ENSMUSG00000036202	Rif1	816,6784827	-0,486160524	0,099276499	-4,897035348	9,73E-07	1,55E-05
ENSMUSG00000078453	Abracl	439,9331065	-0,418265979	0,085431447	-4,895925239	9,78E-07	1,56E-05
ENSMUSG00000026201	Stk16	695,0332974	-0,433941744	0,088748746	-4,889553534	1,01E-06	1,60E-05
ENSMUSG00000030980	Knop1	662,5395186	-0,476997777	0,097566414	-4,8889547	1,01E-06	1,60E-05
ENSMUSG00000020721	Helz	492,9825992	-0,42835216	0,08765686	-4,886692965	1,03E-06	1,62E-05
ENSMUSG00000029093	Sorcs2	278,8937913	-0,659820512	0,135203554	-4,880200941	1,06E-06	1,66E-05
ENSMUSG00000036112	Metap2	2588,107533	-0,253170923	0,05191478	-4,876663713	1,08E-06	1,69E-05
ENSMUSG00000031207	Msn	25,99232265	-1,643902428	0,337428582	-4,871852934	1,11E-06	1,73E-05
ENSMUSG00000030172	Erc1	316,544229	-0,446958925	0,091817535	-4,867903747	1,13E-06	1,76E-05
ENSMUSG00000028932	Psmc2	1345,412722	-0,295795198	0,060802247	-4,864872831	1,15E-06	1,78E-05
ENSMUSG00000020074	Ccar1	1105,543961	-0,491153854	0,101008092	-4,862519861	1,16E-06	1,80E-05
ENSMUSG00000039697	Ncoa7	112,752646	-0,675160876	0,138848393	-4,862576105	1,16E-06	1,80E-05
ENSMUSG00000020462	Cfap36	91,19252837	-0,952099629	0,195909338	-4,85989917	1,17E-06	1,81E-05
ENSMUSG00000028899	Taf12	252,3105742	-0,492592153	0,101463165	-4,854886522	1,20E-06	1,85E-05
ENSMUSG00000040331	Nsmce4a	691,7967319	-0,412704333	0,08500796	-4,854890471	1,20E-06	1,85E-05
ENSMUSG00000007050	Lsm2	343,8098733	-0,555508627	0,114464498	-4,853108509	1,22E-06	1,87E-05
ENSMUSG00000003438	Timm50	765,9589396	-0,430754953	0,088783614	-4,851739354	1,22E-06	1,88E-05
ENSMUSG00000022026	Olfm4	3996,107911	-2,048003501	0,423396721	-4,837079263	1,32E-06	2,01E-05
ENSMUSG00000020180	Snrpd3	1409,729251	-0,325454556	0,067287179	-4,836798933	1,32E-06	2,01E-05
ENSMUSG00000041084	Ostc	1287,836969	-0,40337209	0,083446769	-4,833885047	1,34E-06	2,04E-05
ENSMUSG00000026187	Xrcc5	174,7473751	-0,679599975	0,140643285	-4,832082631	1,35E-06	2,06E-05
ENSMUSG00000022193	Psmb5	962,4553996	-0,329546289	0,068221796	-4,830513247	1,36E-06	2,07E-05
ENSMUSG00000010025	Aldh3a2	1095,305502	-0,363680345	0,075341042	-4,82712125	1,39E-06	2,10E-05
ENSMUSG00000028132	Tmem56	206,2164521	-0,699194115	0,144841605	-4,827301632	1,38E-06	2,10E-05
ENSMUSG00000029554	Mad1l1	294,0563414	-0,644088563	0,13343041	-4,827149709	1,39E-06	2,10E-05
ENSMUSG00000027079	Clp1	222,2202983	-0,52288369	0,108442832	-4,821745071	1,42E-06	2,14E-05
ENSMUSG00000001767	Crnkl1	383,2592424	-0,520422053	0,107943441	-4,821247551	1,43E-06	2,15E-05
ENSMUSG00000010554	Mettl16	439,2581468	-0,496476948	0,103167568	-4,812335502	1,49E-06	2,24E-05
ENSMUSG00000030048	Gkn3	59,59143193	-0,9394077	0,195485234	-4,805517429	1,54E-06	2,31E-05
ENSMUSG00000021645	Smn1	391,6520231	-0,397769638	0,082788509	-4,804647899	1,55E-06	2,32E-05
ENSMUSG00000027193	Api5	1855,632971	-0,293695108	0,061209341	-4,798207317	1,60E-06	2,39E-05
ENSMUSG00000038696	Mapkap1	945,8300837	-0,307005185	0,064026832	-4,794945701	1,63E-06	2,43E-05
ENSMUSG00000025151	Maged1	419,2759092	-0,584569854	0,12192433	-4,794529959	1,63E-06	2,43E-05
ENSMUSG00000027248	Pdia3	7177,508541	-0,306018297	0,063838469	-4,79363469	1,64E-06	2,44E-05
ENSMUSG00000003038	Hmgn2	1024,344783	-0,679944382	0,141870915	-4,792697515	1,65E-06	2,45E-05
ENSMUSG00000020087	Tysnd1	436,5102753	-0,450451911	0,094036813	-4,790165639	1,67E-06	2,47E-05
ENSMUSG00000029250	Polr2b	1242,403642	-0,379518516	0,079230052	-4,790082881	1,67E-06	2,47E-05
ENSMUSG00000002748	Baz1b	1980,68257	-0,447071991	0,093336789	-4,789879718	1,67E-06	2,47E-05
ENSMUSG00000031934	Panx1	255,2269325	-0,567421354	0,118475214	-4,789367616	1,67E-06	2,48E-05
ENSMUSG00000026393	Nek7	242,9954735	-0,589942842	0,123238956	-4,78698345	1,69E-06	2,50E-05
ENSMUSG00000026037	Orc2	376,7935984	-0,477054505	0,099755253	-4,782249474	1,73E-06	2,56E-05
ENSMUSG00000090115	Usp49	207,0427299	-0,630653442	0,131943954	-4,779707018	1,76E-06	2,59E-05
ENSMUSG00000059796	Eif4a1	7716,883237	-0,238806878	0,049971653	-4,778846869	1,76E-06	2,59E-05
ENSMUSG00000005625	Psmd4	1178,448643	-0,255852919	0,053553189	-4,777547755	1,77E-06	2,61E-05
ENSMUSG00000055850	Rnf181	756,5412485	-0,463530874	0,097071944	-4,775127154	1,80E-06	2,63E-05
ENSMUSG00000029196	Tada2b	327,9493316	-0,444379672	0,093158264	-4,770158373	1,84E-06	2,69E-05
ENSMUSG00000028410	Dnaja1	1318,732976	-0,283052112	0,059408227	-4,764527177	1,89E-06	2,76E-05
ENSMUSG00000037894	H2afz	5729,541424	-0,407849601	0,085608845	-4,764105895	1,90E-06	2,77E-05
ENSMUSG00000004929	Thop1	953,6324739	-0,330354751	0,06934857	-4,763685125	1,90E-06	2,77E-05
ENSMUSG00000001039	B9d1	52,94642886	-1,025335236	0,215708337	-4,753340774	2,00E-06	2,91E-05
ENSMUSG00000031683	Lsm6	401,4235236	-0,449502574	0,094598024	-4,751712104	2,02E-06	2,92E-05
ENSMUSG00000028392	Bspry	1098,834831	-0,410527164	0,086528871	-4,744395231	2,09E-06	3,02E-05
ENSMUSG00000018583	G3bp1	3620,766067	-0,302588863	0,06385274	-4,738854819	2,15E-06	3,09E-05
ENSMUSG00000023886	Smoc2	1778,036733	-0,333502161	0,07038182	-4,738470282	2,15E-06	3,10E-05
ENSMUSG00000021798	Ldb3	743,1418215	-0,427299097	0,090241064	-4,735084862	2,19E-06	3,14E-05
ENSMUSG00000024613	Tcof1	915,5541341	-0,571642832	0,120951427	-4,72621815	2,29E-06	3,26E-05
ENSMUSG00000030842	Lamtor1	795,7920517	-0,313227612	0,066280099	-4,725816873	2,29E-06	3,27E-05
ENSMUSG00000024947	Men1	724,5766485	-0,390125318	0,082660566	-4,71960619	2,36E-06	3,36E-05
ENSMUSG00000038429	Usp5	1241,342256	-0,37124885	0,07871004	-4,716664488	2,40E-06	3,41E-05
ENSMUSG00000045932	Ifit2	29,34070775	-2,037224119	0,432091298	-4,714800154	2,42E-06	3,43E-05
ENSMUSG00000074445	Sprr2a3	1142,598122	-0,407539187	0,086595244	-4,706253694	2,52E-06	3,57E-05
ENSMUSG00000042178	Armc5	332,3604948	-0,505640096	0,10746375	-4,705215458	2,54E-06	3,58E-05
ENSMUSG00000028651	Ppie	561,8509879	-0,346555443	0,073703434	-4,70202573	2,58E-06	3,63E-05
ENSMUSG00000062110	Scfd2	65,83027655	-0,936574266	0,199332675	-4,698548612	2,62E-06	3,69E-05
ENSMUSG00000027752	Exosc8	425,0990302	-0,583092555	0,12425364	-4,692760344	2,70E-06	3,77E-05
ENSMUSG00000018286	Psmb6	1300,458312	-0,370675932	0,078997701	-4,692236933	2,70E-06	3,78E-05
ENSMUSG00000078652	Psme3	2314,903094	-0,255676671	0,054501477	-4,691187965	2,72E-06	3,79E-05
ENSMUSG00000020641	Rsad2	18,05443993	-2,187488036	0,466362242	-4,690534178	2,72E-06	3,80E-05
ENSMUSG00000039748	Exo1	354,7388919	-0,717001564	0,152914937	-4,688891606	2,75E-06	3,82E-05
ENSMUSG00000022241	Tars	2631,757417	-0,22778729	0,048622173	-4,684843917	2,80E-06	3,89E-05
ENSMUSG00000032481	Smarcc1	1403,403966	-0,375399916	0,080242698	-4,678306232	2,89E-06	4,01E-05
ENSMUSG00000019857	Asf1a	286,9136124	-0,473375075	0,101320987	-4,672033797	2,98E-06	4,12E-05
ENSMUSG00000068856	Sf3b4	511,0035162	-0,463240154	0,099175783	-4,670899868	3,00E-06	4,14E-05
ENSMUSG00000023057	Fabp2	1624,025097	-1,215639896	0,260361305	-4,669049779	3,03E-06	4,17E-05
ENSMUSG00000028576	Ift74	77,98407994	-0,862356212	0,184735088	-4,6680694	3,04E-06	4,18E-05
ENSMUSG00000024742	Fen1	844,8049084	-0,690165703	0,148017408	-4,662733347	3,12E-06	4,28E-05
ENSMUSG00000031386	Hcfc1	2020,10779	-0,392795514	0,084262704	-4,661558357	3,14E-06	4,30E-05
ENSMUSG00000024258	Polr2d	339,2606058	-0,450356254	0,096639522	-4,660166417	3,16E-06	4,32E-05
ENSMUSG00000032586	Traip	158,4513957	-0,880925154	0,189340854	-4,6525889	3,28E-06	4,46E-05
ENSMUSG00000061533	Cep128	112,2117489	-1,016562271	0,218592894	-4,650481776	3,31E-06	4,49E-05
ENSMUSG00000027184	Caprin1	4625,784786	-0,419308894	0,090268828	-4,645112837	3,40E-06	4,60E-05
ENSMUSG00000062995	Ica1	105,6370938	-0,803678882	0,173013115	-4,645190511	3,40E-06	4,60E-05
ENSMUSG00000025374	Nabp2	609,1817655	-0,368796709	0,07943772	-4,642589295	3,44E-06	4,65E-05
ENSMUSG00000036499	Eea1	593,9501759	-0,488996204	0,105454013	-4,637056389	3,53E-06	4,77E-05
ENSMUSG00000017176	Nt5c3b	208,5460618	-0,53271359	0,114909224	-4,635951501	3,55E-06	4,79E-05
ENSMUSG00000015189	Casd1	54,90587373	-0,924762772	0,199630149	-4,632380319	3,61E-06	4,86E-05
ENSMUSG00000027404	Snrpb	2272,884272	-0,289275453	0,062446725	-4,63235583	3,62E-06	4,86E-05
ENSMUSG00000019505	Ubb	766,0897865	-0,429482725	0,092720625	-4,632008499	3,62E-06	4,86E-05
ENSMUSG00000002477	Snrpd1	786,2596546	-0,379389559	0,081917755	-4,631347107	3,63E-06	4,87E-05
ENSMUSG00000078427	Sarnp	640,8128031	-0,376843543	0,081372722	-4,631079461	3,64E-06	4,88E-05
ENSMUSG00000028318	Polr1e	204,0585284	-0,551668656	0,119263515	-4,625628015	3,73E-06	4,99E-05
ENSMUSG00000029916	Agk	152,8974535	-0,625603307	0,135316907	-4,623245676	3,78E-06	5,04E-05
ENSMUSG00000022960	Donson	264,5979496	-0,514335272	0,111386031	-4,617592236	3,88E-06	5,17E-05
ENSMUSG00000006642	Tcf23	195,6610084	-0,51072462	0,110661348	-4,61520333	3,93E-06	5,22E-05
ENSMUSG00000030357	Fkbp4	5968,765755	-0,276952668	0,060011847	-4,614966575	3,93E-06	5,22E-05
ENSMUSG00000037300	Ttc13	652,8330231	-0,307722611	0,066689093	-4,614286922	3,94E-06	5,23E-05
ENSMUSG00000005204	Senp3	691,924223	-0,33249982	0,072070658	-4,613525536	3,96E-06	5,25E-05
ENSMUSG00000032126	Hmbs	534,6818544	-0,390681834	0,084732812	-4,610750247	4,01E-06	5,30E-05
ENSMUSG00000022698	Naa50	2111,693726	-0,288365076	0,062623234	-4,604761774	4,13E-06	5,44E-05
ENSMUSG00000030796	Tead2	86,70075058	-0,821452459	0,178400544	-4,604540109	4,13E-06	5,44E-05
ENSMUSG00000067367	Lyar	756,6145275	-0,581318341	0,12628082	-4,603377952	4,16E-06	5,47E-05
ENSMUSG00000057113	Npm1	9634,250911	-0,304358988	0,066121134	-4,603051539	4,16E-06	5,47E-05
ENSMUSG00000021484	Lman2	2416,645185	-0,250669091	0,054480436	-4,601084506	4,20E-06	5,52E-05
ENSMUSG00000024369	Nelfe	676,1621948	-0,361403098	0,078883443	-4,581482301	4,62E-06	6,03E-05
ENSMUSG00000021000	Ctage5	2134,363417	-0,23198671	0,050641785	-4,580934696	4,63E-06	6,04E-05
ENSMUSG00000026798	Coq4	211,4905674	-0,503568954	0,109932149	-4,580725103	4,63E-06	6,04E-05
ENSMUSG00000025613	Cct8	4611,593436	-0,199867712	0,043639635	-4,579958351	4,65E-06	6,06E-05
ENSMUSG00000013629	Cad	1218,232587	-0,61420804	0,134236405	-4,575569786	4,75E-06	6,17E-05
ENSMUSG00000009376	Met	562,3309715	-0,373794255	0,081712785	-4,57448922	4,77E-06	6,19E-05
ENSMUSG00000041415	Dicer1	973,4195772	-0,379144481	0,08290831	-4,573057643	4,81E-06	6,23E-05
ENSMUSG00000027613	Eif6	2223,709542	-0,336681724	0,073699573	-4,568299514	4,92E-06	6,36E-05
ENSMUSG00000027163	Commd9	205,5748976	-0,502126274	0,110024426	-4,563770915	5,02E-06	6,49E-05
ENSMUSG00000030826	Bcat2	332,8670164	-0,478549277	0,104886857	-4,562528509	5,05E-06	6,51E-05
ENSMUSG00000064127	Med14	1084,953673	-0,452940314	0,099278979	-4,562298274	5,06E-06	6,51E-05
ENSMUSG00000025958	Creb1	708,1025859	-0,326619422	0,07160854	-4,561179716	5,09E-06	6,54E-05
ENSMUSG00000001366	Fbxo9	437,566168	-0,39377819	0,086462667	-4,554314655	5,26E-06	6,74E-05
ENSMUSG00000031948	Kars	1723,454132	-0,225849526	0,049609675	-4,552529896	5,30E-06	6,79E-05
ENSMUSG00000034333	Zbed4	214,9681997	-0,501960405	0,110302879	-4,550746194	5,35E-06	6,83E-05
ENSMUSG00000029033	Acap3	66,2467859	-0,891806879	0,196012326	-4,549748975	5,37E-06	6,85E-05
ENSMUSG00000030867	Plk1	965,0427149	-0,679878314	0,149611399	-4,544294888	5,51E-06	7,02E-05
ENSMUSG00000041035	Gm17018	205,5846655	-0,649270904	0,142885474	-4,543995176	5,52E-06	7,02E-05
ENSMUSG00000045948	Mrps12	358,7480177	-0,410297008	0,09053176	-4,53207811	5,84E-06	7,41E-05
ENSMUSG00000012350	Ehf	1821,254635	-0,472468431	0,10429732	-4,530015064	5,90E-06	7,47E-05
ENSMUSG00000001376	Vps50	448,5808756	-0,374376375	0,082647544	-4,529794338	5,90E-06	7,47E-05
ENSMUSG00000022792	Yars2	448,167618	-0,402546569	0,08887922	-4,529141541	5,92E-06	7,48E-05
ENSMUSG00000020739	Nup85	686,0586806	-0,803590508	0,177666292	-4,523033038	6,10E-06	7,69E-05
ENSMUSG00000005779	Psmb4	2174,094079	-0,301747269	0,06672621	-4,522170032	6,12E-06	7,70E-05
ENSMUSG00000035049	Rrp12	385,8071539	-0,528328062	0,11684422	-4,521644811	6,14E-06	7,72E-05
ENSMUSG00000028884	Rpa2	489,9323972	-0,668004003	0,147863889	-4,517695338	6,25E-06	7,84E-05
ENSMUSG00000021391	Cenpp	97,01295469	-0,921271063	0,204012562	-4,515756557	6,31E-06	7,89E-05
ENSMUSG00000031453	Rasa3	554,9591202	-0,410181954	0,090920351	-4,511442693	6,44E-06	8,04E-05
ENSMUSG00000003779	Kif20a	826,917042	-0,581563297	0,128924514	-4,510882212	6,46E-06	8,05E-05
ENSMUSG00000024454	Hdac3	1420,768659	-0,292755145	0,064903341	-4,510632923	6,46E-06	8,05E-05
ENSMUSG00000018900	Slc22a5	282,2816133	-0,457763094	0,101558367	-4,507389271	6,56E-06	8,16E-05
ENSMUSG00000040711	Sh3pxd2b	232,1484503	-0,5239453	0,116313816	-4,504583528	6,65E-06	8,25E-05
ENSMUSG00000031848	Lsm4	1201,487089	-0,243916583	0,054224017	-4,498312695	6,85E-06	8,49E-05
ENSMUSG00000026384	Ptpn4	333,8414517	-0,466764453	0,103879072	-4,493344483	7,01E-06	8,67E-05
ENSMUSG00000028800	Hdac1	975,8495062	-0,321945953	0,071677031	-4,491619507	7,07E-06	8,72E-05
ENSMUSG00000031093	Dock11	455,4257445	-0,571984681	0,12744833	-4,487973147	7,19E-06	8,86E-05
ENSMUSG00000030929	Eri2	215,4406181	-0,519989067	0,115949994	-4,484597636	7,31E-06	8,99E-05
ENSMUSG00000074373	Gm10680	1119,041876	-0,727172989	0,162362312	-4,478705551	7,51E-06	9,21E-05
ENSMUSG00000028885	Smpdl3b	381,9184994	-0,525246732	0,117315523	-4,47721424	7,56E-06	9,26E-05
ENSMUSG00000026281	Dtymk	779,9606688	-0,453907746	0,101484956	-4,472660436	7,73E-06	9,42E-05
ENSMUSG00000029860	Zyx	841,2342511	-0,490480134	0,109660388	-4,472719295	7,72E-06	9,42E-05
ENSMUSG00000014856	Tmem208	404,6653715	-0,357404308	0,079922491	-4,471886517	7,75E-06	9,45E-05
ENSMUSG00000063406	Tmed5	848,1457624	-0,38542191	0,086219726	-4,470228916	7,81E-06	9,52E-05
ENSMUSG00000039771	Polr2j	396,8379987	-0,392319859	0,087773987	-4,46965978	7,83E-06	9,53E-05
ENSMUSG00000021546	Hnrnpk	6785,381369	-0,294311882	0,065855207	-4,469075309	7,86E-06	9,55E-05
ENSMUSG00000017716	Birc5	691,0659319	-0,660207956	0,147745024	-4,468563054	7,87E-06	9,56E-05
ENSMUSG00000026104	Stat1	179,4502256	-0,576293711	0,128963836	-4,468645858	7,87E-06	9,56E-05
ENSMUSG00000039043	Arpin	458,4165212	-0,367133808	0,082174936	-4,4677103	7,91E-06	9,58E-05
ENSMUSG00000006599	Gtf2h1	775,510698	-0,29595973	0,066255546	-4,466942726	7,93E-06	9,60E-05
ENSMUSG00000034855	Cxcl10	10,79763098	-2,752510842	0,616301231	-4,466177741	7,96E-06	9,63E-05
ENSMUSG00000029238	Clock	713,5793436	-0,373244337	0,083605177	-4,464368688	8,03E-06	9,68E-05
ENSMUSG00000043445	Pgp	1138,249962	-0,26091719	0,058479087	-4,461717928	8,13E-06	9,78E-05
ENSMUSG00000029617	Ccz1	900,2325917	-0,283848139	0,06363019	-4,460903503	8,16E-06	9,80E-05
ENSMUSG00000030619	Eed	680,8948718	-0,302906574	0,067928626	-4,459188875	8,23E-06	9,88E-05
ENSMUSG00000062797	Hikeshi	253,8205605	-0,552519157	0,123962036	-4,457164271	8,31E-06	9,95E-05
ENSMUSG00000023104	Rfc2	589,9922073	-0,455341345	0,102200496	-4,455373157	8,37E-06	0,000100131
ENSMUSG00000023938	Aars2	341,631787	-0,409050222	0,091818245	-4,454999362	8,39E-06	0,000100226
ENSMUSG00000078154	Gm12184	149,9683241	-0,621438227	0,139544326	-4,453339268	8,45E-06	0,000100845
ENSMUSG00000067713	Prkag1	744,8436829	-0,393896514	0,088549247	-4,448332717	8,65E-06	0,000103061
ENSMUSG00000035310	Lin54	451,5739083	-0,403766135	0,090799	-4,446812584	8,72E-06	0,00010371
ENSMUSG00000019362	D8Ertd738e	560,81915	-0,329037748	0,07403772	-4,444190695	8,82E-06	0,000104817
ENSMUSG00000021569	Trip13	404,8384708	-0,663579323	0,149377675	-4,442292486	8,90E-06	0,00010558
ENSMUSG00000025785	Exosc7	579,1807729	-0,333809573	0,075155008	-4,44161452	8,93E-06	0,00010583
ENSMUSG00000028599	Tnfrsf1b	217,0817601	-0,681988738	0,153594187	-4,440198876	8,99E-06	0,000106445
ENSMUSG00000030347	D6Wsu163e	91,47565074	-0,720259866	0,162250742	-4,439177628	9,03E-06	0,000106867
ENSMUSG00000063904	4930533O14Rik	1432,432195	-0,261331614	0,058896983	-4,437096771	9,12E-06	0,00010782
ENSMUSG00000017679	Ttpal	424,7802979	-0,536414094	0,120944187	-4,435220149	9,20E-06	0,000108679
ENSMUSG00000035439	Haus8	211,3359713	-0,600530078	0,135653504	-4,426941151	9,56E-06	0,000112756
ENSMUSG00000021276	Cinp	410,2596376	-0,483067352	0,109161986	-4,425234163	9,63E-06	0,000113474
ENSMUSG00000001229	Dpp9	719,1266102	-0,456477599	0,103225308	-4,422148111	9,77E-06	0,000115017
ENSMUSG00000031917	Nip7	469,701024	-0,365577281	0,082685608	-4,421292752	9,81E-06	0,000115383
ENSMUSG00000036863	Syde2	572,0105067	-0,657696744	0,1487757	-4,420726918	9,84E-06	0,000115596
ENSMUSG00000021905	Dph3	383,9552857	-0,371201057	0,083975985	-4,420323959	9,86E-06	0,000115721
ENSMUSG00000032080	Apoa4	3223,182663	-0,741561512	0,167837761	-4,418323425	9,95E-06	0,000116706
ENSMUSG00000022324	Matn2	159,5699481	-1,032411638	0,233682412	-4,418011727	9,96E-06	0,000116784
ENSMUSG00000030036	Mogs	1006,262518	-0,531861796	0,120403825	-4,41731646	9,99E-06	0,000117069
ENSMUSG00000028848	Gpn2	262,1717303	-0,444381358	0,10064279	-4,415431619	1,01E-05	0,000118002
ENSMUSG00000042745	Id1	751,1354858	-0,463337037	0,105108359	-4,40818448	1,04E-05	0,000121735
ENSMUSG00000024251	Thada	261,8482007	-0,444246124	0,100781424	-4,408015957	1,04E-05	0,000121736
ENSMUSG00000029910	Mad2l1	880,0451609	-0,558580191	0,126742614	-4,407201106	1,05E-05	0,00012209
ENSMUSG00000039244	E130309D02Rik	351,2994532	-0,402110787	0,091287254	-4,404895194	1,06E-05	0,00012312
ENSMUSG00000020955	Ap4s1	69,11556574	-0,938358521	0,213042502	-4,40456018	1,06E-05	0,000123215
ENSMUSG00000069744	Psmb3	1158,77978	-0,273914969	0,062195808	-4,404074452	1,06E-05	0,000123396
ENSMUSG00000041438	Utp4	664,3485211	-0,320515325	0,072834602	-4,400591431	1,08E-05	0,000125008
ENSMUSG00000028654	Mycl	469,0284007	-0,350938352	0,079815469	-4,396871411	1,10E-05	0,000126877
ENSMUSG00000029518	Rab35	668,2822295	-0,3021617	0,068813671	-4,391012627	1,13E-05	0,000130145
ENSMUSG00000001999	Blvra	256,8412103	-0,455583172	0,103794167	-4,389294535	1,14E-05	0,000131077
ENSMUSG00000037979	Ccdc92	30,96265563	-1,216417824	0,277269406	-4,387133218	1,15E-05	0,000132184
ENSMUSG00000038482	Tfdp1	1839,183076	-0,477329485	0,108848028	-4,385283721	1,16E-05	0,00013321
ENSMUSG00000035215	Lsm7	202,2316694	-0,535304121	0,12207643	-4,384991597	1,16E-05	0,000133287
ENSMUSG00000024542	Cep192	521,769727	-0,513549601	0,117135891	-4,384220731	1,16E-05	0,000133658
ENSMUSG00000014355	Anapc1	2123,309276	-0,308023854	0,070331365	-4,37960862	1,19E-05	0,00013631
ENSMUSG00000027774	Gfm1	1094,763019	-0,347980799	0,079464066	-4,379096296	1,19E-05	0,000136527
ENSMUSG00000030960	Eef1akmt2	142,7294005	-0,582812061	0,1331951	-4,375626901	1,21E-05	0,000138401
ENSMUSG00000020677	Ddx52	528,1777626	-0,360340615	0,082374692	-4,374409241	1,22E-05	0,000138755
ENSMUSG00000024989	Cep55	464,177796	-0,564104812	0,129152809	-4,367731641	1,26E-05	0,000142741
ENSMUSG00000030591	Psmd8	1448,427624	-0,267266565	0,061204414	-4,3667858	1,26E-05	0,000143144
ENSMUSG00000029538	Srsf9	599,8731941	-0,36479256	0,083648434	-4,36102082	1,29E-05	0,000146527
ENSMUSG00000039221	Rpl22l1	1242,029104	-0,433688256	0,099515239	-4,358008473	1,31E-05	0,000148223
ENSMUSG00000027933	Ints3	1169,625287	-0,280171733	0,064348727	-4,353959239	1,34E-05	0,000150538
ENSMUSG00000051220	Ercc6l	340,4360286	-0,797450133	0,18321558	-4,352523592	1,35E-05	0,000151301
ENSMUSG00000046410	Kcnk6	46,1571921	-0,965370435	0,221912541	-4,350229292	1,36E-05	0,000152665
ENSMUSG00000020048	Hsp90b1	8455,007354	-0,24828262	0,057080374	-4,349702064	1,36E-05	0,000152919
ENSMUSG00000042426	Dhx29	273,9984933	-0,538475135	0,123802937	-4,349453624	1,36E-05	0,000152978
ENSMUSG00000021193	Pitrm1	1020,896043	-0,294499265	0,067767303	-4,345742724	1,39E-05	0,000155274
ENSMUSG00000028902	Sf3a3	806,9985054	-0,455429554	0,104800132	-4,345696392	1,39E-05	0,000155274
ENSMUSG00000040706	Agmat	417,879839	-0,389044455	0,089572393	-4,343352237	1,40E-05	0,000156708
ENSMUSG00000040385	Ppp1ca	3246,609108	-0,21289362	0,049033634	-4,341787558	1,41E-05	0,000157712
ENSMUSG00000021385	Ippk	399,2081474	-0,380048645	0,087559856	-4,340443925	1,42E-05	0,000158562
ENSMUSG00000033272	Slc35a4	1125,900657	-0,345449783	0,079613398	-4,339091058	1,43E-05	0,000159423
ENSMUSG00000033596	Rfwd3	917,9779042	-0,401592217	0,092637715	-4,335083364	1,46E-05	0,000161876
ENSMUSG00000028398	Tmem261	249,4115825	-0,444002236	0,102452789	-4,333725233	1,47E-05	0,000162639
ENSMUSG00000037541	Shank2	115,9544499	-0,689739077	0,159188075	-4,332856452	1,47E-05	0,000163162
ENSMUSG00000005410	Mcm5	1678,676569	-0,69959449	0,161493651	-4,332024724	1,48E-05	0,000163539
ENSMUSG00000028811	Yars	1265,466206	-0,261429073	0,0603476	-4,332054222	1,48E-05	0,000163539
ENSMUSG00000050017	Pitpnb	1293,108782	-0,232640207	0,053717956	-4,330771761	1,49E-05	0,000164231
ENSMUSG00000029145	Eif2b4	513,4002342	-0,373541316	0,086366044	-4,325094661	1,52E-05	0,000167657
ENSMUSG00000055943	Emc7	580,0834193	-0,369739406	0,085486945	-4,325097881	1,52E-05	0,000167657
ENSMUSG00000027326	Knl1	392,4349752	-0,648937926	0,150077788	-4,324010457	1,53E-05	0,000168361
ENSMUSG00000026003	Acadl	1035,187919	-0,503228453	0,116423522	-4,322395045	1,54E-05	0,000169352
ENSMUSG00000029247	Paics	1172,009573	-0,293082706	0,067853846	-4,319323399	1,57E-05	0,000171601
ENSMUSG00000027699	Ect2	1570,558204	-0,436727878	0,101114721	-4,319132495	1,57E-05	0,000171625
ENSMUSG00000022858	Tra2b	1827,639821	-0,379109777	0,08788257	-4,313822141	1,60E-05	0,000175674
ENSMUSG00000021595	Nsun2	3757,378595	-0,231503982	0,053672861	-4,313240953	1,61E-05	0,000176008
ENSMUSG00000024309	Pfdn6	456,0241328	-0,351565127	0,081588155	-4,30902165	1,64E-05	0,00017901
ENSMUSG00000038489	Polr2l	98,36752722	-0,683694871	0,158832977	-4,304489428	1,67E-05	0,000182317
ENSMUSG00000019428	Fkbp8	2204,833963	-0,24627113	0,057256618	-4,301181886	1,70E-05	0,000184793
ENSMUSG00000026222	Sp100	9,477732035	-3,127190202	0,727631827	-4,297764455	1,73E-05	0,000187124
ENSMUSG00000001305	Rrp15	365,244367	-0,439125055	0,102338418	-4,290911117	1,78E-05	0,000191752
ENSMUSG00000027207	Galk2	417,6756301	-0,415016218	0,096803052	-4,287222452	1,81E-05	0,000194545
ENSMUSG00000023942	Slc29a1	993,722182	-0,354747848	0,082754366	-4,286756906	1,81E-05	0,000194814
ENSMUSG00000022881	Rfc4	400,3361221	-0,528446403	0,123572327	-4,276413784	1,90E-05	0,000203504
ENSMUSG00000041506	Rrp9	382,0033013	-0,399090535	0,0934196	-4,272021438	1,94E-05	0,000207408
ENSMUSG00000039703	Nploc4	1019,684076	-0,269387659	0,0630907	-4,269847387	1,96E-05	0,000209291
ENSMUSG00000041840	Haus1	179,1189819	-0,520738192	0,121974684	-4,269231727	1,96E-05	0,00020972
ENSMUSG00000044627	Swi5	1451,631733	-0,260285804	0,060972042	-4,268936943	1,96E-05	0,000209849
ENSMUSG00000049287	Iba57	296,8392529	-0,439687604	0,103019024	-4,268023371	1,97E-05	0,000210561
ENSMUSG00000040463	Mybbp1a	3152,069121	-0,375332551	0,088121277	-4,259272738	2,05E-05	0,000218201
ENSMUSG00000020777	Acox1	1951,099301	-0,381423721	0,089567289	-4,258515856	2,06E-05	0,000218787
ENSMUSG00000020946	Gosr2	981,018673	-0,291005835	0,068393768	-4,254858956	2,09E-05	0,000221923
ENSMUSG00000029657	Hsph1	1247,422077	-0,402307451	0,094642165	-4,25082678	2,13E-05	0,000225164
ENSMUSG00000020453	Patz1	292,7491889	-0,492850721	0,115950104	-4,250541441	2,13E-05	0,000225293
ENSMUSG00000022443	Myh9	6317,019486	-0,231954544	0,054582679	-4,249599869	2,14E-05	0,000226083
ENSMUSG00000033102	Cdc14b	352,8520683	-0,463025358	0,108979039	-4,248756117	2,15E-05	0,000226778
ENSMUSG00000028587	Orc1	124,5700024	-0,854685453	0,201277884	-4,246295899	2,17E-05	0,00022896
ENSMUSG00000053604	Rpia	1013,353414	-0,343238495	0,080863578	-4,244661219	2,19E-05	0,000230474
ENSMUSG00000027737	Slc7a11	868,2121368	-0,59023457	0,139076347	-4,243960849	2,20E-05	0,000231034
ENSMUSG00000027905	Ddx20	330,518594	-0,548556426	0,129282931	-4,243069235	2,20E-05	0,000231792
ENSMUSG00000018548	Trim37	739,8171367	-0,437013779	0,103164652	-4,236080603	2,27E-05	0,000238788
ENSMUSG00000057531	Dtnbp1	247,6414103	-0,429538409	0,101421297	-4,235189472	2,28E-05	0,00023957
ENSMUSG00000003559	As3mt	342,1801931	-0,387170976	0,091444781	-4,23393191	2,30E-05	0,000240747
ENSMUSG00000024491	Rbm27	628,6755406	-0,300943404	0,071144792	-4,230013134	2,34E-05	0,00024413
ENSMUSG00000029176	Anapc4	521,5080491	-0,35420106	0,083733373	-4,230106175	2,34E-05	0,00024413
ENSMUSG00000028602	Tnfrsf8	11,58167144	-2,403754163	0,568806092	-4,22596417	2,38E-05	0,000248218
ENSMUSG00000068749	Psma5	1369,278042	-0,322556567	0,076367191	-4,223758429	2,40E-05	0,000250314
ENSMUSG00000035198	Tubg1	451,4370176	-0,441566223	0,104551285	-4,22344137	2,41E-05	0,000250493
ENSMUSG00000024212	Mllt1	977,8296475	-0,309850177	0,073399566	-4,221417014	2,43E-05	0,000252405
ENSMUSG00000039509	Nup133	822,4277118	-0,504409446	0,119511477	-4,220594214	2,44E-05	0,000252979
ENSMUSG00000028333	Anp32b	2981,227631	-0,316738495	0,075078405	-4,218769625	2,46E-05	0,000254859
ENSMUSG00000039055	Eme1	210,350426	-0,493203189	0,117178564	-4,20898817	2,57E-05	0,000264687
ENSMUSG00000027810	Eif2a	955,8998588	-0,302906138	0,072011167	-4,206377278	2,59E-05	0,000267395
ENSMUSG00000007589	Tinf2	331,810007	-0,466400977	0,110901896	-4,205527538	2,60E-05	0,000268035
ENSMUSG00000071652	Ints5	636,653826	-0,415845393	0,098902945	-4,204580503	2,62E-05	0,000268976
ENSMUSG00000019978	Epb41l2	1253,984716	-0,254436647	0,060551396	-4,201994724	2,65E-05	0,000271882
ENSMUSG00000032640	Chsy1	111,4790596	-0,7329345	0,174438634	-4,201675293	2,65E-05	0,000272081
ENSMUSG00000002489	Tiam1	418,9134438	-0,648756888	0,15445937	-4,200178271	2,67E-05	0,000273513
ENSMUSG00000023805	Synj2	243,7402329	-0,453305115	0,108011459	-4,196824308	2,71E-05	0,000277028
ENSMUSG00000020923	Ubtf	1339,613721	-0,367494966	0,087638465	-4,193306743	2,75E-05	0,00028117
ENSMUSG00000047248	C2cd3	581,8094622	-0,334582388	0,079797062	-4,192916124	2,75E-05	0,000281463
ENSMUSG00000053846	Lipg	244,5290283	-0,903304884	0,215485894	-4,191944386	2,77E-05	0,000282098
ENSMUSG00000051359	Ncald	147,3709836	-0,561663874	0,134067616	-4,189407486	2,80E-05	0,000284884
ENSMUSG00000002274	Metrn	131,8559299	-0,555969975	0,132734626	-4,188582841	2,81E-05	0,000285342
ENSMUSG00000006678	Pola1	535,3146266	-0,578967356	0,13821955	-4,188751572	2,80E-05	0,000285342
ENSMUSG00000015749	Anp32e	2020,498065	-0,313132085	0,074755968	-4,188723572	2,81E-05	0,000285342
ENSMUSG00000003809	Gcdh	431,3614392	-0,378777052	0,090529991	-4,183995264	2,86E-05	0,000290577
ENSMUSG00000034883	Lrr1	41,67295935	-1,110146357	0,265343013	-4,183816048	2,87E-05	0,000290611
ENSMUSG00000030060	Hmces	147,9339356	-0,560321664	0,13393269	-4,183606427	2,87E-05	0,000290683
ENSMUSG00000052456	Asna1	728,4538633	-0,295090093	0,070582045	-4,180809605	2,90E-05	0,000294084
ENSMUSG00000022234	Cct5	4981,285673	-0,186856741	0,044704693	-4,179801426	2,92E-05	0,000295193
ENSMUSG00000033099	Nol12	254,3154397	-0,453524625	0,108534828	-4,17860913	2,93E-05	0,000296545
ENSMUSG00000022037	Clu	858,9608846	-0,842491829	0,201703091	-4,176891025	2,96E-05	0,000298393
ENSMUSG00000028069	Gpatch4	304,9607684	-0,605344806	0,145015971	-4,174331973	2,99E-05	0,000301564
ENSMUSG00000032002	Dcun1d5	508,306445	-0,391288533	0,093742799	-4,174064973	2,99E-05	0,000301716
ENSMUSG00000055884	Fancm	128,8472894	-0,614598386	0,14725894	-4,173589622	3,00E-05	0,000302144
ENSMUSG00000036632	Alg5	643,8312322	-0,313461763	0,075110835	-4,173322816	3,00E-05	0,000302296
ENSMUSG00000037149	Ddx1	1928,189259	-0,23822969	0,057131511	-4,169847512	3,05E-05	0,0003063
ENSMUSG00000061650	Med9	300,1038643	-0,436299838	0,104699219	-4,167173772	3,08E-05	0,000309323
ENSMUSG00000083899	Gm12346	128,789009	-0,60610046	0,145524936	-4,16492511	3,11E-05	0,000311765
ENSMUSG00000032485	Scap	1061,928487	-0,325967399	0,07828746	-4,163724281	3,13E-05	0,000313202
ENSMUSG00000024360	Etf1	2924,421597	-0,272977947	0,065572565	-4,162990239	3,14E-05	0,000314003
ENSMUSG00000025626	Phf6	408,8107226	-0,396836816	0,095439774	-4,157981506	3,21E-05	0,000320709
ENSMUSG00000035890	Rnf126	728,6606233	-0,369916412	0,088981903	-4,157209487	3,22E-05	0,000321199
ENSMUSG00000039929	Urb1	228,2845396	-0,553004315	0,133096743	-4,154904952	3,25E-05	0,000323811
ENSMUSG00000030019	Fbxl14	704,1003569	-0,318152097	0,076627152	-4,151949885	3,30E-05	0,000327805
ENSMUSG00000024218	Taf11	263,205631	-0,450345216	0,108508144	-4,150335642	3,32E-05	0,000329772
ENSMUSG00000036067	Slc2a6	49,99856774	-1,841232759	0,444012065	-4,146807949	3,37E-05	0,000334589
ENSMUSG00000037190	Cyb561d2	133,1283781	-0,567968876	0,137058617	-4,143985158	3,41E-05	0,000337402
ENSMUSG00000020362	Cnot6	1830,070469	-0,253949997	0,061286661	-4,143642253	3,42E-05	0,000337686
ENSMUSG00000047766	Lrrc49	31,7310506	-1,147080014	0,276902495	-4,14254128	3,43E-05	0,000338867
ENSMUSG00000026159	Agfg1	1086,494576	-0,254858526	0,061543683	-4,141099706	3,46E-05	0,000340558
ENSMUSG00000040749	Siah1b	107,2852133	-0,803261919	0,194016545	-4,14017227	3,47E-05	0,000341715
ENSMUSG00000034206	Polq	146,5702982	-1,00383163	0,242618779	-4,137485292	3,51E-05	0,000345063
ENSMUSG00000073599	Ecscr	30,41685572	-2,149760489	0,520211175	-4,132476567	3,59E-05	0,000351983
ENSMUSG00000032939	Nup93	752,9171876	-0,666285237	0,161263826	-4,131647205	3,60E-05	0,000353026
ENSMUSG00000002307	Daxx	316,0006533	-0,37915204	0,091773988	-4,13136716	3,61E-05	0,000353226
ENSMUSG00000000416	Cttnbp2	31,98557107	-1,494796306	0,361914546	-4,130246553	3,62E-05	0,000354492
ENSMUSG00000023345	Poc1a	199,0987039	-0,734046709	0,177743512	-4,129808725	3,63E-05	0,000354707
ENSMUSG00000027651	Rprd1b	578,3500444	-0,35524398	0,086090365	-4,126408088	3,68E-05	0,000359524
ENSMUSG00000021958	Pinx1	180,9677989	-0,512486446	0,124227108	-4,125399462	3,70E-05	0,000360869
ENSMUSG00000040945	Rcc2	3426,329602	-0,398522017	0,096653172	-4,123217149	3,74E-05	0,000364012
ENSMUSG00000027995	Tlr2	31,30339182	-1,170856525	0,284023076	-4,122399286	3,75E-05	0,000364659
ENSMUSG00000021951	Eef1akmt1	197,8453459	-0,481043317	0,116782938	-4,119123281	3,80E-05	0,000369167
ENSMUSG00000091625	Lsm5	205,3964583	-0,529267785	0,128487925	-4,119202524	3,80E-05	0,000369167
ENSMUSG00000028832	Stmn1	1543,32544	-0,526322145	0,12780237	-4,11825028	3,82E-05	0,000370329
ENSMUSG00000068417	Pnp2	102,0487319	-0,617550978	0,150038785	-4,115942275	3,86E-05	0,000373814
ENSMUSG00000041057	Wdr43	1402,070947	-0,266710754	0,06480735	-4,115439883	3,86E-05	0,000374389
ENSMUSG00000029570	Lfng	109,9041988	-0,598159152	0,145430725	-4,11301775	3,91E-05	0,000377854
ENSMUSG00000002393	Nr2f6	1141,050448	-0,256885941	0,062473556	-4,11191483	3,92E-05	0,000379177
ENSMUSG00000031527	Eri1	659,0803213	-0,420966372	0,102405828	-4,110765769	3,94E-05	0,000380825
ENSMUSG00000027433	Xrn2	1734,741044	-0,26642714	0,064841493	-4,108898901	3,98E-05	0,000383425
ENSMUSG00000029440	Psmd9	232,6854872	-0,466115658	0,113479837	-4,107475562	4,00E-05	0,000385547
ENSMUSG00000032570	Atp2c1	1119,374923	-0,311203591	0,075813286	-4,104868768	4,05E-05	0,000388677
ENSMUSG00000035683	Melk	601,902008	-0,659849801	0,160778768	-4,104085442	4,06E-05	0,000389666
ENSMUSG00000006728	Cdk4	3022,652656	-0,245906525	0,060023023	-4,096870069	4,19E-05	0,00040056
ENSMUSG00000014867	Surf4	3490,114097	-0,213925586	0,052264768	-4,093112718	4,26E-05	0,000405821
ENSMUSG00000030677	Kif22	495,6629407	-0,603780532	0,147509716	-4,093157721	4,26E-05	0,000405821
ENSMUSG00000037376	Trmt6	585,0979374	-0,386998272	0,094755846	-4,084162475	4,42E-05	0,000419922
ENSMUSG00000028409	Smu1	1428,244051	-0,231172303	0,05661659	-4,083119477	4,44E-05	0,000421546
ENSMUSG00000054717	Hmgb2	3712,61551	-0,416657768	0,102051583	-4,08281534	4,45E-05	0,000421833
ENSMUSG00000023106	Denr	739,5835633	-0,286031305	0,070071627	-4,08198462	4,47E-05	0,000423026
ENSMUSG00000030435	U2af2	2005,477515	-0,428172899	0,10491887	-4,080990358	4,48E-05	0,000424358
ENSMUSG00000022407	Adsl	1004,756794	-0,276418084	0,067743189	-4,080381923	4,50E-05	0,000424937
ENSMUSG00000028572	Hook1	6691,577299	-0,679624203	0,166731821	-4,076151746	4,58E-05	0,000431654
ENSMUSG00000020413	Hus1	170,8509379	-0,612615723	0,150323702	-4,075310243	4,60E-05	0,000432677
ENSMUSG00000042111	Ccdc115	352,4952638	-0,439445951	0,107883822	-4,073325754	4,63E-05	0,000436109
ENSMUSG00000030199	Etv6	1455,790229	-0,297693982	0,073117439	-4,071449811	4,67E-05	0,000439362
ENSMUSG00000040998	Npnt	194,3660296	-0,500657783	0,122992539	-4,070635414	4,69E-05	0,000440626
ENSMUSG00000027378	Nphp1	103,1302598	-0,672617154	0,165267608	-4,069866815	4,70E-05	0,000441807
ENSMUSG00000032123	Dpagt1	386,4370408	-0,383101904	0,094197347	-4,067013728	4,76E-05	0,000445582
ENSMUSG00000024812	Tjp2	2108,783999	-0,257657402	0,063375284	-4,06558183	4,79E-05	0,000448048
ENSMUSG00000025872	Thoc3	445,1473668	-0,357154553	0,087899475	-4,063216014	4,84E-05	0,000452335
ENSMUSG00000016257	Prelid3b	1101,622218	-0,27048925	0,06657792	-4,062747084	4,85E-05	0,000452683
ENSMUSG00000074195	Clca4b	4694,015951	-0,32856457	0,080871185	-4,062813824	4,85E-05	0,000452683
ENSMUSG00000037013	Ss18	792,2538967	-0,323247403	0,079586605	-4,061580479	4,87E-05	0,00045467
ENSMUSG00000035478	Mbd3	1030,898738	-0,345724744	0,085218784	-4,056907713	4,97E-05	0,000462999
ENSMUSG00000026926	Pmpca	1859,49018	-0,194726022	0,048015098	-4,055516469	5,00E-05	0,000465189
ENSMUSG00000028757	Ddost	2593,130059	-0,197159607	0,048620337	-4,055085162	5,01E-05	0,000465761
ENSMUSG00000024037	Wdr4	469,9492638	-0,541702873	0,133604358	-4,054529968	5,02E-05	0,000466006
ENSMUSG00000031004	Mki67	2844,017289	-0,451174081	0,111274403	-4,054607979	5,02E-05	0,000466006
ENSMUSG00000038980	Rbbp8nl	36,41185248	-1,123732281	0,277339956	-4,051822523	5,08E-05	0,000471142
ENSMUSG00000025289	Prdx4	373,1749387	-0,368719504	0,091010645	-4,051388783	5,09E-05	0,000471727
ENSMUSG00000047613	A430005L14Rik	393,0008741	-0,344874295	0,085129217	-4,051186024	5,10E-05	0,000471845
ENSMUSG00000048992	Prss32	1790,994051	-0,359935989	0,088896569	-4,048930021	5,15E-05	0,000475539
ENSMUSG00000041360	Pum3	1028,324711	-0,254249327	0,062802064	-4,048423122	5,16E-05	0,000476018
ENSMUSG00000001424	Snd1	3219,590912	-0,286350099	0,070745032	-4,047635431	5,17E-05	0,000476884
ENSMUSG00000060152	Pop5	264,6322394	-0,395919771	0,097817091	-4,047552096	5,18E-05	0,000476884
ENSMUSG00000007338	Mrpl49	480,7410879	-0,34425505	0,085127973	-4,043970925	5,26E-05	0,000483639
ENSMUSG00000028693	Nasp	1718,741311	-0,518382192	0,128240771	-4,042257296	5,29E-05	0,000486594
ENSMUSG00000003868	Ruvbl2	1719,206286	-0,270151162	0,066896314	-4,03835649	5,38E-05	0,000494152
ENSMUSG00000063412	Gm10131	60,46529283	-0,781861719	0,193830208	-4,033745452	5,49E-05	0,00050151
ENSMUSG00000041355	Ssr2	1904,429136	-0,269124758	0,066732571	-4,0328846	5,51E-05	0,000503046
ENSMUSG00000019961	Tmpo	3586,219425	-0,404059726	0,100204754	-4,032340878	5,52E-05	0,000503907
ENSMUSG00000038379	Ttk	269,4441144	-0,616477658	0,152893253	-4,0320789	5,53E-05	0,000504163
ENSMUSG00000051256	Jagn1	525,7864908	-0,383712553	0,095176905	-4,031572069	5,54E-05	0,000504946
ENSMUSG00000036006	Ripor2	41,17194475	-0,979434145	0,243013364	-4,03037153	5,57E-05	0,000507226
ENSMUSG00000025758	Plk4	93,5481101	-0,684145677	0,169762037	-4,030027489	5,58E-05	0,000507662
ENSMUSG00000058799	Nap1l1	2386,705645	-0,266672431	0,066184238	-4,029243835	5,60E-05	0,000508589
ENSMUSG00000055760	Gemin6	260,744353	-0,529751104	0,131516387	-4,028023535	5,62E-05	0,000510465
ENSMUSG00000010048	Ifrd2	943,1007726	-0,41550784	0,103185171	-4,026817374	5,65E-05	0,000512781
ENSMUSG00000057236	Rbbp4	2719,174866	-0,244141193	0,060673363	-4,02386124	5,73E-05	0,000518016
ENSMUSG00000026377	Nifk	741,1346878	-0,349257897	0,086826274	-4,022490907	5,76E-05	0,000520727
ENSMUSG00000034235	Usp54	73,75888597	-0,717854672	0,178605478	-4,019219789	5,84E-05	0,00052706
ENSMUSG00000031924	Cyb5b	7884,778647	-0,27222422	0,067766729	-4,017077744	5,89E-05	0,000531235
ENSMUSG00000033285	Wdr3	643,2612367	-0,383936353	0,09559205	-4,016404644	5,91E-05	0,000532436
ENSMUSG00000005982	Naa60	582,2600003	-0,326348468	0,081326082	-4,012838918	6,00E-05	0,0005399
ENSMUSG00000031657	Heatr3	426,4534919	-0,502450865	0,125278072	-4,010684845	6,05E-05	0,000543551
ENSMUSG00000019471	Cdc37	2047,042681	-0,218453844	0,054515929	-4,007156224	6,15E-05	0,000550094
ENSMUSG00000015994	Fnta	553,5900071	-0,286535069	0,071513702	-4,006715637	6,16E-05	0,000550793
ENSMUSG00000004455	Ppp1cc	2643,481659	-0,270940953	0,067701094	-4,002017322	6,28E-05	0,000561182
ENSMUSG00000000751	Rpa1	1058,761865	-0,49321134	0,123312623	-3,999682479	6,34E-05	0,000566076
ENSMUSG00000054342	Kcnn4	849,197567	-0,268665283	0,067211586	-3,997306097	6,41E-05	0,000571448
ENSMUSG00000037275	Gemin5	724,5816739	-0,319410157	0,079918967	-3,99667523	6,42E-05	0,000572633
ENSMUSG00000038279	Nop2	885,382102	-0,410789812	0,102786782	-3,996523724	6,43E-05	0,000572661
ENSMUSG00000039804	Ncoa5	448,8288583	-0,394452278	0,098737365	-3,99496459	6,47E-05	0,000575082
ENSMUSG00000044827	Tlr1	40,91733592	-1,235031722	0,30915969	-3,994801918	6,47E-05	0,000575138
ENSMUSG00000033898	Cfhr2	8,445682832	-3,391741144	0,849389468	-3,99315187	6,52E-05	0,000578547
ENSMUSG00000041879	Ipo9	742,5788243	-0,390852759	0,097881493	-3,993122169	6,52E-05	0,000578547
ENSMUSG00000033717	Adra2a	132,837159	-0,581825159	0,145779302	-3,991136944	6,58E-05	0,000583069
ENSMUSG00000063888	Rpl7l1	1181,252046	-0,310452773	0,07780033	-3,990378589	6,60E-05	0,000584248
ENSMUSG00000042354	Gnl3	1013,27976	-0,419463443	0,105123389	-3,9902009	6,60E-05	0,000584343
ENSMUSG00000031787	Katnb1	172,2150121	-0,594605546	0,149064116	-3,988924773	6,64E-05	0,000586461
ENSMUSG00000027430	Dtd1	219,5818877	-0,437325777	0,109661779	-3,987950774	6,66E-05	0,000588528
ENSMUSG00000024056	Ndc80	238,6145684	-0,596079949	0,149507343	-3,986961006	6,69E-05	0,000589606
ENSMUSG00000041859	Mcm3	1777,973043	-0,591687635	0,148455091	-3,985633845	6,73E-05	0,000592565
ENSMUSG00000032459	Mrps22	508,7192613	-0,321225662	0,080655665	-3,982679482	6,81E-05	0,000599281
ENSMUSG00000021062	Rab15	410,5666164	-0,461226119	0,115855071	-3,981061127	6,86E-05	0,000603025
ENSMUSG00000025231	Sufu	210,3456806	-0,488580031	0,122821967	-3,977953162	6,95E-05	0,000610603
ENSMUSG00000022246	Rai14	356,1579556	-0,444132815	0,111973662	-3,966404305	7,30E-05	0,000637968
ENSMUSG00000003814	Calr	6671,734631	-0,214305337	0,054063292	-3,963971261	7,37E-05	0,000643388
ENSMUSG00000028312	Smc2	1394,201097	-0,477237255	0,120407499	-3,963517715	7,39E-05	0,000644239
ENSMUSG00000001674	Ddx18	582,2663938	-0,365022301	0,092135581	-3,961795193	7,44E-05	0,00064853
ENSMUSG00000032218	Ccnb2	963,356804	-0,401888478	0,101476521	-3,96040851	7,48E-05	0,000651554
ENSMUSG00000074102	Rbm15b	815,1479027	-0,344319613	0,086955717	-3,959712173	7,50E-05	0,000652325
ENSMUSG00000038342	Mlxip	857,3580372	-0,357619206	0,090322038	-3,959379266	7,51E-05	0,000652859
ENSMUSG00000043592	Unc5cl	457,4556284	-0,356778027	0,09013258	-3,958369172	7,55E-05	0,000655247
ENSMUSG00000054484	Tmem62	40,80685764	-0,925702996	0,233936906	-3,957062662	7,59E-05	0,000657703
ENSMUSG00000059920	4930453N24Rik	195,6661569	-0,476428821	0,120404769	-3,956893276	7,59E-05	0,000657791
ENSMUSG00000035692	Isg15	24,02172838	-1,839918029	0,465310143	-3,954175632	7,68E-05	0,000664929
ENSMUSG00000021048	Mthfd1	2266,626297	-0,307676446	0,077830623	-3,953154079	7,71E-05	0,000667392
ENSMUSG00000069516	Lyz2	13,50683674	-1,832603267	0,464030101	-3,949319804	7,84E-05	0,000677006
ENSMUSG00000031167	Rbm3	3559,312363	-0,374747116	0,094952456	-3,946681643	7,92E-05	0,000682939
ENSMUSG00000063480	Snu13	1172,788572	-0,271455864	0,068819471	-3,9444631	8,00E-05	0,000688505
ENSMUSG00000029169	Dhx15	2760,529954	-0,32290139	0,081866375	-3,944249258	8,01E-05	0,000688726
ENSMUSG00000041025	Iffo2	758,0727442	-0,325357212	0,082512447	-3,943128863	8,04E-05	0,000690375
ENSMUSG00000002718	Cse1l	1614,202224	-0,420986321	0,106849647	-3,939987941	8,15E-05	0,000698681
ENSMUSG00000027018	Hat1	831,509845	-0,504908156	0,128169941	-3,93936481	8,17E-05	0,000699701
ENSMUSG00000057329	Bcl2	89,91108003	-0,742687908	0,188610209	-3,93768668	8,23E-05	0,000704211
ENSMUSG00000032897	Nfyc	370,4377224	-0,455435269	0,115689615	-3,936699671	8,26E-05	0,000706711
ENSMUSG00000028010	Gar1	506,3012103	-0,391409187	0,099478497	-3,934610995	8,33E-05	0,000711672
ENSMUSG00000031256	Cstf2	1091,18244	-0,450601212	0,114534671	-3,934190493	8,35E-05	0,000712515
ENSMUSG00000032412	Atp1b3	932,351269	-0,250685846	0,063745599	-3,932598491	8,40E-05	0,000716846
ENSMUSG00000028688	Toe1	188,3172708	-0,491529505	0,125017647	-3,931680976	8,44E-05	0,000718774
ENSMUSG00000006732	Mettl1	237,9379448	-0,472617003	0,120211776	-3,931536648	8,44E-05	0,000718799
ENSMUSG00000006398	Cdc20	890,9560496	-0,505915724	0,128730429	-3,930039911	8,49E-05	0,000722471
ENSMUSG00000034889	Cactin	491,6080344	-0,489916032	0,124791563	-3,925874643	8,64E-05	0,000733847
ENSMUSG00000026589	Sec16b	216,6464694	-0,633108179	0,161304975	-3,92491416	8,68E-05	0,000736366
ENSMUSG00000036023	Parp2	539,3359653	-0,333273636	0,084988416	-3,92140072	8,80E-05	0,000746423
ENSMUSG00000078619	Smarcd2	1485,087205	-0,251950574	0,064287877	-3,919099292	8,89E-05	0,000753085
ENSMUSG00000006058	Snf8	499,3314431	-0,297071208	0,075839077	-3,917125854	8,96E-05	0,000758421
ENSMUSG00000038047	Haus6	316,1938452	-0,558533134	0,142622967	-3,916151407	9,00E-05	0,000761064
ENSMUSG00000032423	Syncrip	2435,13088	-0,408681891	0,104421584	-3,913768348	9,09E-05	0,000768187
ENSMUSG00000023505	Cdca3	1036,380774	-0,573588004	0,146703013	-3,909858365	9,24E-05	0,000778108
ENSMUSG00000027293	Ehd4	320,4180634	-0,354327601	0,090680315	-3,907436831	9,33E-05	0,000784628
ENSMUSG00000040084	Bub1b	1060,436004	-0,530265549	0,135757499	-3,905976124	9,38E-05	0,000788503
ENSMUSG00000020857	Nme2	983,1741882	-0,377128212	0,096615834	-3,903378947	9,49E-05	0,000795243
ENSMUSG00000036315	Znrd1	168,2571211	-0,487142512	0,124822285	-3,902688617	9,51E-05	0,000796628
ENSMUSG00000030101	Sumf1	250,9197856	-0,447961791	0,114808917	-3,901803134	9,55E-05	0,000799104
ENSMUSG00000027454	Gins1	143,9546441	-0,541309557	0,138807852	-3,899704149	9,63E-05	0,000804723
ENSMUSG00000025782	Taf3	185,3484862	-0,434869854	0,111523284	-3,899363774	9,64E-05	0,000805408
ENSMUSG00000038388	Mpp6	615,1458745	-0,356582533	0,09145844	-3,898847742	9,67E-05	0,000806679
ENSMUSG00000020167	Tcf3	1202,714033	-0,273240326	0,07008977	-3,898433768	9,68E-05	0,000807611
ENSMUSG00000097121	D130020L05Rik	200,9624791	-0,428605026	0,1100163	-3,895832047	9,79E-05	0,000815428
ENSMUSG00000062168	Ppef1	18,50447373	-1,475944501	0,379220198	-3,892051394	9,94E-05	0,000827328
ENSMUSG00000019782	Rwdd1	453,1611801	-0,334030406	0,085893343	-3,888897469	0,000100701	0,000837266
ENSMUSG00000005846	Rsl1d1	1629,811605	-0,236698746	0,060925742	-3,885036717	0,000102314	0,000849706
ENSMUSG00000018481	Appbp2	1135,638316	-0,256956666	0,066149565	-3,884480047	0,000102549	0,000850766
ENSMUSG00000027272	Ubr1	243,8391583	-0,466725644	0,120479015	-3,873916491	0,0001071	0,000884574
ENSMUSG00000030223	Ptpro	126,384567	-0,904962553	0,233596134	-3,87404765	0,000107042	0,000884574
ENSMUSG00000029028	Lrrc47	898,2982952	-0,244581047	0,063158398	-3,872502414	0,000107724	0,000889236
ENSMUSG00000039128	Cdc123	884,8795189	-0,339989987	0,087839656	-3,870575102	0,000108579	0,000894826
ENSMUSG00000035329	Fbxo33	239,8642907	-0,393571093	0,101727317	-3,868883052	0,000109335	0,000900073
ENSMUSG00000051329	Nup160	608,9130683	-0,362913063	0,09387517	-3,865911124	0,000110675	0,000909118
ENSMUSG00000043987	Cep164	304,9810877	-0,3647239	0,09437209	-3,864743288	0,000111206	0,000912484
ENSMUSG00000057406	Nsd2	1593,936379	-0,402757851	0,104260267	-3,86300422	0,000112001	0,000918007
ENSMUSG00000009566	Fpgs	268,8219457	-0,45512111	0,117891083	-3,860521937	0,000113145	0,000926375
ENSMUSG00000002297	Dbf4	661,9646043	-0,477005555	0,123654082	-3,85758035	0,000114515	0,000936574
ENSMUSG00000037926	Ssh2	335,2731196	-0,43383975	0,112566181	-3,854086077	0,000116163	0,000946453
ENSMUSG00000048039	Isg20l2	490,7061118	-0,375638409	0,097485459	-3,853276303	0,000116548	0,000949077
ENSMUSG00000031935	Med17	437,552396	-0,397171234	0,103123689	-3,851406384	0,000117441	0,000955837
ENSMUSG00000035354	Uvrag	249,6005271	-0,395520739	0,102734478	-3,849931869	0,000118151	0,000960572
ENSMUSG00000020547	Bzw2	1618,602064	-0,220457781	0,057290021	-3,848100888	0,000119037	0,000966214
ENSMUSG00000027566	Psma7	2199,705047	-0,25360034	0,06592119	-3,847023067	0,000119562	0,00096995
ENSMUSG00000021929	Kpna3	926,6073565	-0,323630653	0,084128737	-3,84685026	0,000119646	0,000970112
ENSMUSG00000020124	Usp15	1013,1093	-0,230572073	0,05995448	-3,845785533	0,000120167	0,000973741
ENSMUSG00000044312	Neurog3	64,18360166	-0,934717197	0,243133744	-3,844456885	0,00012082	0,000978049
ENSMUSG00000010914	Pdhx	439,2409473	-0,376452618	0,09792817	-3,844170879	0,000120961	0,000978664
ENSMUSG00000019370	Calm3	4641,799267	-0,16984864	0,044185468	-3,843993207	0,000121048	0,000978848
ENSMUSG00000030595	Nfkbib	266,1090957	-0,463303616	0,12053088	-3,843858236	0,000121115	0,000978861
ENSMUSG00000030232	Aebp2	1024,576516	-0,249502486	0,064934594	-3,84236615	0,000121854	0,000983777
ENSMUSG00000052798	Nup107	644,5286575	-0,571603186	0,148780271	-3,841928642	0,000122071	0,000985005
ENSMUSG00000027968	Larp7	370,0828891	-0,432952146	0,112703791	-3,841504722	0,000122282	0,00098618
ENSMUSG00000024422	Dhx16	756,5084681	-0,347257882	0,090502417	-3,837001186	0,000124546	0,001002288
ENSMUSG00000028165	Cisd2	775,875963	-0,299781814	0,078137277	-3,836604316	0,000124747	0,001003373
ENSMUSG00000053317	Sec61b	879,6711691	-0,236103173	0,061569944	-3,834714794	0,00012571	0,001010578
ENSMUSG00000045817	Zfp36l2	2645,134147	-0,319637459	0,083375348	-3,833716621	0,000126222	0,001014148
ENSMUSG00000030279	C2cd5	518,1414477	-0,301475762	0,078715434	-3,829944739	0,000128172	0,001028722
ENSMUSG00000034187	Nsf	665,2187581	-0,386395474	0,100961647	-3,827151037	0,000129635	0,00103991
ENSMUSG00000022033	Pbk	918,9995357	-0,482804029	0,126273718	-3,823472026	0,000131586	0,001054434
ENSMUSG00000022945	Chaf1b	381,8236533	-0,533178824	0,139521812	-3,821472897	0,000132657	0,00106189
ENSMUSG00000033222	Ttf2	268,2448765	-0,433537404	0,113517319	-3,819130056	0,000133923	0,001071216
ENSMUSG00000033826	Dnah8	152,3778723	-0,687521951	0,18002413	-3,819054422	0,000133964	0,001071216
ENSMUSG00000041417	Pik3r1	1169,754076	-0,254030352	0,066567246	-3,816146367	0,000135552	0,001080472
ENSMUSG00000030423	Pop4	285,4455008	-0,399968138	0,104859109	-3,814338507	0,000136548	0,001086687
ENSMUSG00000020361	Hspa4	4970,248988	-0,218415301	0,057291185	-3,812371829	0,00013764	0,001093063
ENSMUSG00000026585	Kifap3	182,3803794	-0,462241643	0,121295754	-3,810864184	0,000138482	0,001099172
ENSMUSG00000030662	Ipo5	3397,067313	-0,288040324	0,075643359	-3,807873273	0,000140167	0,001110793
ENSMUSG00000022503	Nubp1	722,6611457	-0,328394305	0,086251251	-3,807414976	0,000140427	0,001112267
ENSMUSG00000038762	Abcf1	1951,689713	-0,243199009	0,063906321	-3,805554868	0,000141487	0,001119483
ENSMUSG00000002017	Fam98a	592,1534393	-0,389313407	0,102338306	-3,804180664	0,000142274	0,001124534
ENSMUSG00000027496	Aurka	691,0901087	-0,484276662	0,127297497	-3,804290514	0,000142211	0,001124534
ENSMUSG00000073542	Cep76	198,1821094	-0,509078216	0,133872605	-3,802706426	0,000143124	0,001130656
ENSMUSG00000056209	Npm3	594,8080383	-0,258800831	0,068144931	-3,79780015	0,000145986	0,001151406
ENSMUSG00000069793	Slfn9	579,6286405	-0,732479579	0,192875492	-3,79768093	0,000146056	0,001151406
ENSMUSG00000052392	Acot4	64,68588498	-1,198966355	0,315841045	-3,796106849	0,000146986	0,001156921
ENSMUSG00000057751	Megf6	23,32808691	-1,815291649	0,478631763	-3,792668577	0,000149037	0,001171838
ENSMUSG00000030878	Cdr2	520,2634327	-0,467976306	0,12351291	-3,788885768	0,000151324	0,00118611
ENSMUSG00000034321	Exosc1	245,4008996	-0,40219494	0,106165685	-3,788370416	0,000151639	0,001187337
ENSMUSG00000052997	Uba2	1596,346047	-0,270839096	0,071554026	-3,785099352	0,000153647	0,001201191
ENSMUSG00000031652	N4bp1	753,9586637	-0,323670879	0,085551332	-3,78335289	0,00015473	0,0012084
ENSMUSG00000022204	Ngdn	324,5391472	-0,433944928	0,114721189	-3,782604875	0,000155196	0,001211411
ENSMUSG00000078521	Aunip	115,6286752	-0,631214602	0,166926392	-3,781394874	0,000155952	0,001216055
ENSMUSG00000018167	Stard3	373,0259555	-0,334851204	0,088595564	-3,779548203	0,000157113	0,001223209
ENSMUSG00000026496	Parp1	1819,298013	-0,3231755	0,08560385	-3,775244944	0,000159851	0,001241954
ENSMUSG00000068329	Htra2	661,851374	-0,299438265	0,07932422	-3,774865536	0,000160094	0,001243204
ENSMUSG00000020328	Nudcd2	897,6885826	-0,282799021	0,0750097	-3,770166002	0,000163139	0,001266197
ENSMUSG00000056832	Ttc26	43,47569964	-0,968998276	0,25705387	-3,769631149	0,000163489	0,00126826
ENSMUSG00000051695	Pcbp1	3606,295524	-0,270653421	0,071835354	-3,767691046	0,000164764	0,001277497
ENSMUSG00000090553	Snrpe	1069,004387	-0,230222579	0,061126324	-3,766340992	0,000165658	0,00128376
ENSMUSG00000026425	Srgap2	268,7061313	-0,401430764	0,10660517	-3,765584375	0,00016616	0,001286331
ENSMUSG00000068747	Sort1	2530,512743	-0,255086874	0,067797845	-3,762462881	0,000168248	0,001300493
ENSMUSG00000062761	Zfp512	148,6250003	-0,661001035	0,175705801	-3,761976162	0,000168576	0,001302359
ENSMUSG00000042462	Dctpp1	527,8995672	-0,290325439	0,077195663	-3,760903516	0,000169301	0,001306617
ENSMUSG00000021932	Rnaseh2b	210,7230497	-0,473752801	0,126000679	-3,759922594	0,000169966	0,001311079
ENSMUSG00000038702	Dsel	32,15810941	-1,185930328	0,315505282	-3,758828764	0,000170711	0,001316149
ENSMUSG00000028068	Iqgap3	627,0314184	-0,619943504	0,164939075	-3,758621204	0,000170852	0,001316567
ENSMUSG00000028655	Mfsd2a	390,1131973	-0,334701288	0,089084343	-3,757128116	0,000171875	0,001322271
ENSMUSG00000025156	Gps1	826,9813704	-0,256290938	0,068220297	-3,756813574	0,000172091	0,001322727
ENSMUSG00000031984	2810004N23Rik	510,1375503	-0,313652521	0,083524182	-3,755230062	0,000173182	0,001329761
ENSMUSG00000040929	Rfx3	109,3989531	-0,640603832	0,170730876	-3,75212643	0,000175341	0,001343597
ENSMUSG00000062248	Cks2	688,5054136	-0,36454335	0,09715467	-3,752195876	0,000175292	0,001343597
ENSMUSG00000015133	Lrrk1	625,3009247	-0,354068013	0,094376717	-3,751645787	0,000175678	0,001345492
ENSMUSG00000066878	Gm10184	61,60821005	-0,815354911	0,217394159	-3,750583344	0,000176424	0,001350519
ENSMUSG00000030243	Recql	335,3949191	-0,468083297	0,124824916	-3,749918795	0,000176892	0,001352729
ENSMUSG00000038622	Med30	217,6441923	-0,426409836	0,113754963	-3,748494367	0,000177899	0,001359743
ENSMUSG00000031609	Sap30	463,6574194	-0,334126907	0,089152141	-3,747828174	0,000178372	0,001362667
ENSMUSG00000025532	Crcp	298,3007432	-0,380219627	0,101499867	-3,746011096	0,000179669	0,001371179
ENSMUSG00000017288	Vps53	631,6512835	-0,286728352	0,076554928	-3,745393797	0,000180111	0,00137386
ENSMUSG00000025925	Terf1	308,0577134	-0,462092913	0,123387921	-3,745041722	0,000180364	0,001375091
ENSMUSG00000027242	Wdr76	201,5996518	-0,529360517	0,141413682	-3,74334725	0,000181585	0,001383002
ENSMUSG00000035455	Fignl1	431,7523623	-0,674371004	0,180173954	-3,74288842	0,000181917	0,001384831
ENSMUSG00000072620	Slfn2	24,1250665	-1,483847902	0,396498606	-3,742378607	0,000182287	0,001386943
ENSMUSG00000022621	Rabl2	28,93627768	-1,064362567	0,285021772	-3,734320219	0,000188223	0,001428503
ENSMUSG00000001729	Akt1	2592,655977	-0,197705241	0,052995123	-3,730630873	0,000191001	0,001448127
ENSMUSG00000067148	Polr1c	664,8937779	-0,367159945	0,098424599	-3,730367694	0,000191201	0,001448911
ENSMUSG00000034311	Kif4	480,2034077	-0,604399133	0,16213137	-3,727835858	0,000193131	0,001461336
ENSMUSG00000096740	Lbhd1	28,39316689	-1,116248827	0,299517872	-3,726818765	0,000193912	0,001466507
ENSMUSG00000036422	Pcdh8	16,44309793	-2,41343102	0,647685199	-3,726240806	0,000194357	0,001469134
ENSMUSG00000028277	Ube2j1	681,9904271	-0,280438213	0,075276125	-3,725460266	0,000194959	0,001472949
ENSMUSG00000046865	Fbl	1326,430677	-0,274665628	0,073786037	-3,722460775	0,000197291	0,001486835
ENSMUSG00000042787	Exog	99,078035	-0,632356253	0,169902277	-3,721882147	0,000197743	0,001488757
ENSMUSG00000019494	Cops6	1054,690396	-0,321069228	0,086286459	-3,720968869	0,00019846	0,001493406
ENSMUSG00000023286	Ube2j2	757,1766583	-0,253316076	0,068107196	-3,719373138	0,000199718	0,001499875
ENSMUSG00000025371	Chmp6	623,268119	-0,271990338	0,073192959	-3,716072427	0,000202344	0,001515816
ENSMUSG00000036403	Cep135	98,29894602	-0,673551215	0,181246895	-3,716208295	0,000202235	0,001515816
ENSMUSG00000057278	Snrpg	435,0603969	-0,364327634	0,098040843	-3,716080188	0,000202337	0,001515816
ENSMUSG00000044125	9530080O11Rik	106,3930273	-0,564120155	0,151919658	-3,713279516	0,000204591	0,001531127
ENSMUSG00000072235	Tuba1a	84,24958589	-0,870525083	0,234522283	-3,711907759	0,000205703	0,001537923
ENSMUSG00000026578	Ccdc181	70,89061098	-0,658915471	0,177722684	-3,707548502	0,000209275	0,001559987
ENSMUSG00000028613	Lrp8	389,3658065	-0,657958353	0,177505095	-3,706701216	0,000209976	0,001564439
ENSMUSG00000039715	Wdr34	140,9000966	-0,499220032	0,134754537	-3,704662154	0,000211673	0,001575518
ENSMUSG00000001964	Emd	563,2203995	-0,308908156	0,083418917	-3,703094781	0,000212985	0,001582161
ENSMUSG00000014504	Srp19	367,2152686	-0,326804533	0,088276689	-3,702047914	0,000213866	0,001587922
ENSMUSG00000012443	Kif11	1368,518581	-0,494412952	0,13371664	-3,697467662	0,000217761	0,0016097
ENSMUSG00000014444	Piezo1	481,650311	-0,372589362	0,100767528	-3,697514168	0,000217721	0,0016097
ENSMUSG00000000787	Ddx3x	8321,184414	-0,223800637	0,060541901	-3,696623885	0,000218486	0,001613474
ENSMUSG00000053289	Ddx10	589,2918816	-0,308605754	0,083525531	-3,694747574	0,000220105	0,001624638
ENSMUSG00000026662	Sephs1	675,9616788	-0,306008972	0,082889894	-3,691752463	0,000222714	0,001641482
ENSMUSG00000031762	Mt2	1224,348575	-0,367918513	0,099706311	-3,690022333	0,000224234	0,001648767
ENSMUSG00000079478	Sssca1	188,7203335	-0,422386629	0,114471695	-3,689878358	0,000224361	0,001648782
ENSMUSG00000057649	Brd9	289,5257361	-0,605727117	0,164256174	-3,687697713	0,000226292	0,001661351
ENSMUSG00000028247	Coq3	310,213041	-0,397061661	0,107748334	-3,685084005	0,000228627	0,001673636
ENSMUSG00000046806	3110062M04Rik	69,0266135	-0,684876587	0,185851285	-3,68507857	0,000228632	0,001673636
ENSMUSG00000024387	Csnk2b	1165,487759	-0,250193639	0,067912123	-3,68407917	0,000229531	0,001678584
ENSMUSG00000042348	Arl15	136,8619507	-0,493483169	0,13396391	-3,683702339	0,000229871	0,001679438
ENSMUSG00000025395	Prim1	506,4117441	-0,590394825	0,160360919	-3,681662774	0,000231718	0,001690474
ENSMUSG00000025155	Dus1l	751,8644695	-0,365646648	0,099329549	-3,681146766	0,000232187	0,001693079
ENSMUSG00000024844	Banf1	1648,259478	-0,219744285	0,059704248	-3,680546884	0,000232734	0,001696247
ENSMUSG00000040940	Arhgef1	628,144473	-0,482613463	0,13120593	-3,67829001	0,000234803	0,001709669
ENSMUSG00000023110	Prmt5	805,3209471	-0,37499614	0,101971146	-3,677473032	0,000235556	0,001713496
ENSMUSG00000024683	Mrpl16	427,2939096	-0,334262958	0,09093612	-3,675799643	0,000237106	0,001723104
ENSMUSG00000025036	Sfxn2	75,02415227	-0,76923174	0,209447672	-3,672667895	0,000240031	0,001741846
ENSMUSG00000024082	Ndufaf7	301,3255926	-0,358216034	0,09770178	-3,666422811	0,000245967	0,001776816
ENSMUSG00000044948	Cfap43	35,33902806	-1,028494057	0,280522021	-3,66635765	0,00024603	0,001776816
ENSMUSG00000005610	Eif4g2	10767,45678	-0,22334495	0,060930692	-3,665557393	0,0002468	0,001781528
ENSMUSG00000030493	Faap24	137,774562	-0,661255203	0,180434298	-3,664797706	0,000247534	0,001784932
ENSMUSG00000018362	Kpna2	1960,766539	-0,419689447	0,114530692	-3,664427756	0,000247892	0,001785986
ENSMUSG00000036873	2410004B18Rik	179,2181381	-0,424099245	0,115756555	-3,663716879	0,000248582	0,001790096
ENSMUSG00000071256	Zfp213	121,7874339	-0,506327044	0,138215003	-3,663329112	0,000248958	0,001791849
ENSMUSG00000031060	Rbm10	725,2102798	-0,391338278	0,106866791	-3,66192597	0,000250326	0,00179922
ENSMUSG00000026709	Dars2	763,6207149	-0,366802935	0,10019901	-3,660744103	0,000251484	0,001806678
ENSMUSG00000066900	Suds3	1314,665088	-0,212042263	0,057959483	-3,658456754	0,000253739	0,001821139
ENSMUSG00000018293	Pfn1	6075,113391	-0,22494688	0,061529412	-3,655924394	0,000256257	0,001836589
ENSMUSG00000027478	Dnmt3b	92,13066687	-0,578308905	0,158218669	-3,655124319	0,000257057	0,00184145
ENSMUSG00000020359	Phykpl	819,856075	-0,2734646	0,074829015	-3,65452624	0,000257657	0,00184487
ENSMUSG00000090145	Ugt1a6b	17,62141238	-1,403009176	0,384394135	-3,649923472	0,000262318	0,001876461
ENSMUSG00000027937	Jtb	329,367057	-0,348647199	0,095546375	-3,648984076	0,000263279	0,001882442
ENSMUSG00000028657	Ppt1	571,2335946	-0,295472136	0,08100151	-3,647736159	0,000264561	0,001890708
ENSMUSG00000073705	Apitd1	98,38934859	-0,85197769	0,233674485	-3,646002212	0,000266352	0,001901701
ENSMUSG00000024070	Prkd3	296,9494349	-0,477175064	0,130923447	-3,644687602	0,000267717	0,001909637
ENSMUSG00000021901	Bap1	806,9551658	-0,310338898	0,085196148	-3,642640011	0,000269856	0,001921978
ENSMUSG00000022035	Ccdc25	760,9569993	-0,267486944	0,073434109	-3,642543601	0,000269957	0,001921978
ENSMUSG00000002870	Mcm2	1603,137231	-0,506491161	0,139068328	-3,642031005	0,000270495	0,001924901
ENSMUSG00000047832	Cdca4	576,5416065	-0,397940539	0,109298956	-3,640844827	0,000271745	0,001931055
ENSMUSG00000058440	Nrf1	444,1860683	-0,369069369	0,101437876	-3,638378299	0,00027436	0,001946885
ENSMUSG00000024122	Pdpk1	852,8670031	-0,247201202	0,067986213	-3,636049001	0,000276852	0,001962716
ENSMUSG00000059552	Trp53	1245,787744	-0,421977211	0,116088692	-3,634955324	0,000278029	0,001970134
ENSMUSG00000030007	Cct7	4126,292244	-0,153628942	0,042287466	-3,632966372	0,000280182	0,001984455
ENSMUSG00000036980	Taf6	537,6513763	-0,326017706	0,089776883	-3,631421523	0,000281864	0,001992626
ENSMUSG00000018999	Slc35b4	232,4751038	-0,411932379	0,113452923	-3,63086615	0,000282472	0,001995525
ENSMUSG00000019312	Grb7	1324,475241	-0,206540978	0,056885737	-3,630804289	0,000282539	0,001995525
ENSMUSG00000031314	Taf1	977,0491291	-0,35271238	0,097161443	-3,630168209	0,000283237	0,001998576
ENSMUSG00000045983	Eif4g1	9610,612697	-0,163621788	0,045085026	-3,629182545	0,00028432	0,002005282
ENSMUSG00000041870	Ankrd13a	1575,483657	-0,246912851	0,068057677	-3,627994117	0,000285632	0,00201359
ENSMUSG00000016637	Ift27	86,57050431	-0,725949757	0,20014278	-3,627159358	0,000286556	0,00201822
ENSMUSG00000008976	Gabpa	771,968671	-0,348012639	0,095994375	-3,625344064	0,000288577	0,002030818
ENSMUSG00000068039	Tcp1	4643,682913	-0,180510726	0,049798359	-3,62483278	0,000289148	0,002032675
ENSMUSG00000020267	Hint1	1941,364315	-0,199765761	0,055152273	-3,622076666	0,000292247	0,002049091
ENSMUSG00000021211	Akr1c12	981,6269136	-0,308151665	0,085077052	-3,62203035	0,0002923	0,002049091
ENSMUSG00000101188	Eif4a-ps4	542,5979366	-0,324438138	0,089704287	-3,616751756	0,000298323	0,002086462
ENSMUSG00000052062	Pard3b	169,6865303	-0,438712322	0,121425283	-3,613022865	0,000302648	0,002115727
ENSMUSG00000024370	Cdc23	637,8628	-0,360991046	0,099959588	-3,611369886	0,000304584	0,002127286
ENSMUSG00000027203	Dut	1149,005427	-0,404717654	0,11214004	-3,609037895	0,000307335	0,002143517
ENSMUSG00000027714	Exosc9	691,8753358	-0,312485439	0,086623602	-3,607393712	0,000309288	0,002153154
ENSMUSG00000020935	Dcakd	357,4169365	-0,304928635	0,084600157	-3,604350682	0,000312934	0,002177531
ENSMUSG00000020255	D10Wsu102e	623,927965	-0,248784858	0,069026368	-3,604200306	0,000313116	0,002177786
ENSMUSG00000043207	Zmpste24	654,5243386	-0,26335579	0,073123879	-3,601501921	0,000316384	0,00219849
ENSMUSG00000001138	Cnnm3	214,1580514	-0,418244863	0,116293418	-3,596462028	0,000322575	0,002235321
ENSMUSG00000035877	Zhx3	186,1803862	-0,507723483	0,141219016	-3,59529118	0,000324029	0,002244366
ENSMUSG00000041939	Mvk	690,371713	-0,315714585	0,087819228	-3,595050772	0,000324328	0,002245407
ENSMUSG00000040599	Mis12	374,5953351	-0,461399168	0,128351711	-3,594803407	0,000324637	0,002246509
ENSMUSG00000011096	Akt1s1	705,5042096	-0,288185822	0,080184079	-3,594052919	0,000325574	0,002251959
ENSMUSG00000044791	Setd2	921,3886229	-0,272718218	0,075918262	-3,592261068	0,000327821	0,002264386
ENSMUSG00000009293	Ube2g2	416,8824323	-0,280237574	0,078038398	-3,591021637	0,000329384	0,00227414
ENSMUSG00000054079	Utp18	546,8980218	-0,267744898	0,074589851	-3,589562059	0,000331234	0,002284874
ENSMUSG00000030612	Mrpl46	392,6406267	-0,358655162	0,099926629	-3,589185028	0,000331713	0,002285654
ENSMUSG00000032397	Tipin	392,0041821	-0,501382568	0,139762836	-3,587381194	0,000334016	0,002298743
ENSMUSG00000028964	Park7	1849,738353	-0,19606209	0,054659944	-3,586942737	0,000334578	0,002301559
ENSMUSG00000058729	Lin9	158,731515	-0,571269916	0,159327484	-3,585507664	0,000336423	0,002312142
ENSMUSG00000105072	Gm44335	34,19703323	-0,978829362	0,273303061	-3,581479692	0,000341654	0,002344881
ENSMUSG00000028140	Mrpl9	1181,788077	-0,239036912	0,066755237	-3,58079638	0,000342549	0,00234902
ENSMUSG00000056076	Eif3b	3676,665207	-0,333308141	0,093082525	-3,580781049	0,000342569	0,00234902
ENSMUSG00000030753	Thap12	1097,761856	-0,328215977	0,091710105	-3,578842025	0,00034512	0,002364362
ENSMUSG00000027167	Elp4	114,4621472	-0,583835861	0,163161144	-3,578277562	0,000345866	0,002368396
ENSMUSG00000056952	Tatdn2	543,488324	-0,321286814	0,089827591	-3,576705212	0,000347952	0,002378357
ENSMUSG00000040616	Tmem51	587,0319498	-0,255861202	0,071549137	-3,576020816	0,000348864	0,002383508
ENSMUSG00000024401	Tnf	68,4673815	-1,140437108	0,319062084	-3,574342315	0,000351109	0,002396675
ENSMUSG00000027176	Cstf3	321,1305842	-0,471738023	0,13203089	-3,572936784	0,000353	0,002405361
ENSMUSG00000030663	1110004F10Rik	974,8401026	-0,22540493	0,063087007	-3,572921599	0,00035302	0,002405361
ENSMUSG00000074247	Dda1	431,6353106	-0,350362403	0,098065861	-3,572725499	0,000353285	0,002406076
ENSMUSG00000022476	Polr3h	198,9946408	-0,438182557	0,122655626	-3,572461944	0,000353641	0,002406323
ENSMUSG00000021553	Slc28a3	46,23131698	-0,838313552	0,234676026	-3,572216411	0,000353973	0,002406442
ENSMUSG00000024174	Pot1b	60,47704328	-0,736026999	0,206084119	-3,571488204	0,000354959	0,002412021
ENSMUSG00000023015	Racgap1	1261,881633	-0,400748825	0,112241691	-3,57040973	0,000356423	0,002418871
ENSMUSG00000039886	Tmem120a	434,7276651	-0,367117001	0,102822622	-3,570391355	0,000356448	0,002418871
ENSMUSG00000024991	Eif3a	4638,515822	-0,202378321	0,056716252	-3,568259755	0,00035936	0,002436436
ENSMUSG00000002129	Sf3a1	1465,038554	-0,375575301	0,105308972	-3,566413152	0,000361901	0,002451454
ENSMUSG00000035953	Tmem55b	1048,69548	-0,313449255	0,087893248	-3,566249548	0,000362127	0,002451882
ENSMUSG00000001445	Mrpl10	871,539494	-0,2571328	0,072159951	-3,5633727	0,00036612	0,002476696
ENSMUSG00000037935	Smarce1	871,9757345	-0,294759576	0,08272803	-3,562995245	0,000366647	0,002479148
ENSMUSG00000002660	Clpp	565,3885899	-0,276941047	0,077884814	-3,555777208	0,000376863	0,00254252
ENSMUSG00000005470	Asf1b	396,2123681	-0,628038289	0,176646731	-3,555334906	0,000377498	0,002544522
ENSMUSG00000062937	Mtap	731,9874551	-0,255808324	0,071950423	-3,555341473	0,000377488	0,002544522
ENSMUSG00000026991	Pkp4	1376,830271	-0,221779606	0,062442445	-3,551744417	0,000382686	0,002577188
ENSMUSG00000101878	Gm8203	110,4794817	-0,57378709	0,161595428	-3,550763131	0,000384116	0,00258566
ENSMUSG00000043998	Mgat2	779,1217255	-0,28648416	0,080695681	-3,55017959	0,000384968	0,002590241
ENSMUSG00000021697	Depdc1b	80,32227228	-0,710954437	0,200338391	-3,548767838	0,000387038	0,002603004
ENSMUSG00000027715	Ccna2	2443,704016	-0,498574422	0,14063518	-3,545161471	0,000392373	0,002636527
ENSMUSG00000006005	Tpr	2108,186027	-0,281389212	0,079387241	-3,544514337	0,000393337	0,00264183
ENSMUSG00000022255	Mtdh	1862,355596	-0,257346528	0,072636607	-3,542931574	0,000395705	0,002654186
ENSMUSG00000036613	Tssc1	216,9433358	-0,40074812	0,113153303	-3,541638742	0,00039765	0,00266604
ENSMUSG00000042225	Ammecr1	222,9228119	-0,431979623	0,122022116	-3,540174818	0,000399862	0,002679681
ENSMUSG00000025555	Farp1	740,4692227	-0,291437765	0,082336675	-3,539586289	0,000400755	0,002684469
ENSMUSG00000026974	Zmynd19	533,30359	-0,369293178	0,104497818	-3,533979805	0,000409352	0,002739624
ENSMUSG00000024340	Btnl2	307,5541709	-0,53307295	0,151120971	-3,527458479	0,00041957	0,002793113
ENSMUSG00000029561	Oasl2	96,31090205	-0,977546256	0,277336683	-3,52476364	0,000423861	0,002816702
ENSMUSG00000022100	Xpo7	1581,446752	-0,219309661	0,06222381	-3,524529613	0,000424235	0,002817948
ENSMUSG00000021830	Txndc16	136,7572924	-0,565941611	0,16060384	-3,523836114	0,000425347	0,002824088
ENSMUSG00000016520	Lnx2	358,1191849	-0,313620382	0,089008846	-3,523474295	0,000425928	0,002825456
ENSMUSG00000024853	Sf3b2	2469,653715	-0,224483136	0,063710705	-3,523475924	0,000425926	0,002825456
ENSMUSG00000070713	Gm10282	58,92330844	-0,7906762	0,224526027	-3,521534726	0,000429056	0,002842452
ENSMUSG00000050410	Tcf19	258,6246974	-0,551001649	0,156482159	-3,521178715	0,000429633	0,00284502
ENSMUSG00000026605	Cenpf	732,0113158	-0,399809414	0,113568897	-3,520412933	0,000430875	0,002851994
ENSMUSG00000021079	Timm9	315,0646033	-0,418625836	0,118944845	-3,519495417	0,000432369	0,002855603
ENSMUSG00000041406	BC055324	196,866598	-0,533302022	0,151524556	-3,51957489	0,000432239	0,002855603
ENSMUSG00000067750	Khdc1a	6,774003883	-2,828347537	0,80352245	-3,519935923	0,000431651	0,002855603
ENSMUSG00000037075	Rnf139	443,988728	-0,283106685	0,080483772	-3,517562349	0,00043553	0,002870192
ENSMUSG00000037279	Ovol2	45,10161375	-0,864580127	0,245852534	-3,516661444	0,000437011	0,002876176
ENSMUSG00000020265	Sumo3	1671,469138	-0,259032279	0,073665453	-3,516333208	0,000437551	0,002878477
ENSMUSG00000026098	Pms1	118,7161741	-0,523708086	0,148949985	-3,515999591	0,000438102	0,00288
ENSMUSG00000055184	Fam72a	42,5271995	-0,938990677	0,267065153	-3,515961054	0,000438165	0,00288
ENSMUSG00000049600	Zbtb45	151,7009983	-0,715982174	0,203666467	-3,515464208	0,000438986	0,002884136
ENSMUSG00000014349	Ube2z	1684,761268	-0,17930677	0,051022379	-3,514276925	0,000440953	0,002895795
ENSMUSG00000053765	Oas1f	6,068429044	-2,666350757	0,759147531	-3,512295896	0,000444253	0,002913658
ENSMUSG00000001247	Lsr	3341,070015	-0,230252286	0,065577431	-3,511151348	0,00044617	0,002921145
ENSMUSG00000030528	Blm	306,3877405	-0,445702568	0,126987894	-3,509803591	0,000448438	0,002933441
ENSMUSG00000030978	Rrm1	2525,494475	-0,524043576	0,149315428	-3,509641194	0,000448712	0,002933959
ENSMUSG00000031621	Isx	84,91092905	-2,050169475	0,584383195	-3,508262204	0,000451044	0,002946653
ENSMUSG00000026172	Bcs1l	198,4370615	-0,400127526	0,114072212	-3,507668672	0,000452052	0,002951954
ENSMUSG00000043733	Ptpn11	1932,605258	-0,192291391	0,054843232	-3,506200922	0,000454552	0,002964426
ENSMUSG00000038812	Trmt112	501,647133	-0,265235513	0,075688893	-3,504285802	0,000457834	0,002983246
ENSMUSG00000029551	Psmg3	375,9902283	-0,344314128	0,098278336	-3,503459081	0,000459257	0,002991228
ENSMUSG00000054200	Ffar4	77,81354202	-0,741932803	0,211958021	-3,500376159	0,000464602	0,003023425
ENSMUSG00000031697	Orc6	353,4283954	-0,544244863	0,155496553	-3,500044561	0,00046518	0,003025882
ENSMUSG00000037570	Mcrs1	483,4438183	-0,267129942	0,076368955	-3,497886565	0,000468961	0,003049154
ENSMUSG00000012535	Tnpo3	1475,531078	-0,189819343	0,054302601	-3,495584699	0,000473024	0,0030716
ENSMUSG00000027332	Ivd	648,3687793	-0,286010992	0,081833124	-3,495051631	0,00047397	0,003076415
ENSMUSG00000026999	Nup35	121,4332347	-0,585459353	0,167574959	-3,493716222	0,000476347	0,003090512
ENSMUSG00000015214	Mtmr1	348,8004807	-0,392076862	0,112247692	-3,492961444	0,000477695	0,003096952
ENSMUSG00000026849	Tor1a	420,1716712	-0,286305504	0,081967135	-3,49293047	0,000477751	0,003096952
ENSMUSG00000105987	AI506816	69,81416	-0,727339418	0,208446923	-3,489326714	0,000484239	0,003128241
ENSMUSG00000031960	Aars	3527,302862	-0,171889249	0,049275463	-3,488333557	0,000486041	0,003137961
ENSMUSG00000026646	Suv39h2	148,8044139	-0,609197945	0,174728668	-3,486536888	0,000489318	0,00315564
ENSMUSG00000034075	Zdhhc5	1512,633468	-0,188556459	0,054090608	-3,485937118	0,000490416	0,00316137
ENSMUSG00000040550	Otud6b	661,4393646	-0,37555128	0,107737448	-3,485800774	0,000490666	0,003161629
ENSMUSG00000024097	Srsf7	1732,108707	-0,303864378	0,087250936	-3,482648932	0,000496479	0,003193619
ENSMUSG00000003444	Med29	212,8096579	-0,420036959	0,12062742	-3,482101813	0,000497495	0,003194695
ENSMUSG00000030410	Dmwd	37,71580016	-0,932637987	0,267830917	-3,482189428	0,000497332	0,003194695
ENSMUSG00000039148	Sart1	796,2459492	-0,378815561	0,108787116	-3,482173013	0,000497362	0,003194695
ENSMUSG00000027546	Atp9a	1817,631063	-0,186331302	0,053531226	-3,480796495	0,000499925	0,003207569
ENSMUSG00000063145	Bbs5	56,1988766	-0,692575463	0,199019793	-3,479932592	0,00050154	0,00321656
ENSMUSG00000006498	Ptbp1	5098,664401	-0,377763807	0,108570396	-3,479436568	0,000502469	0,003221149
ENSMUSG00000037331	Larp1	3417,2817	-0,193107342	0,055506758	-3,478987944	0,000503311	0,003225174
ENSMUSG00000030512	Snrpa1	558,5607974	-0,378983972	0,108961769	-3,478137116	0,000504912	0,003232679
ENSMUSG00000002833	Hdgfl2	445,9645921	-0,347859298	0,10013788	-3,473803314	0,000513137	0,003278375
ENSMUSG00000055319	Sec23ip	624,9681207	-0,270021379	0,077864885	-3,467819654	0,000524699	0,003346569
ENSMUSG00000068184	Ndufaf2	172,388621	-0,43127649	0,124524204	-3,463394867	0,000533405	0,003399216
ENSMUSG00000021565	Slc6a19	113,9125075	-1,199600236	0,34640916	-3,462957603	0,000534273	0,003402541
ENSMUSG00000038214	Bend3	217,4100047	-0,549732566	0,158748992	-3,462904291	0,000534378	0,003402541
ENSMUSG00000026246	Alppl2	52,67024598	-0,838280705	0,24208844	-3,462704387	0,000534776	0,003403631
ENSMUSG00000056167	Cnot10	633,9182847	-0,291838045	0,084313135	-3,461359194	0,000537455	0,003417798
ENSMUSG00000030521	Mphosph10	552,1644516	-0,3063254	0,08850252	-3,461205402	0,000537762	0,003418308
ENSMUSG00000046753	Ccdc66	113,7844676	-0,506530312	0,146361049	-3,460827278	0,000538518	0,003420226
ENSMUSG00000005763	Cd247	104,1746493	-0,54975193	0,158877872	-3,460217099	0,00053974	0,003426542
ENSMUSG00000020978	Klhdc2	408,5019701	-0,2840967	0,082111986	-3,459868816	0,000540439	0,003429531
ENSMUSG00000017978	Cadps2	136,708747	-0,564030195	0,16310185	-3,458147127	0,000543904	0,003449011
ENSMUSG00000050628	Ubald2	1190,966489	-0,235425304	0,068092874	-3,457414698	0,000545385	0,003456552
ENSMUSG00000029920	Smarcad1	362,9591589	-0,325243801	0,09411135	-3,455946603	0,000548364	0,003469594
ENSMUSG00000039887	Alg14	181,1715184	-0,39317142	0,113826522	-3,454128383	0,000552074	0,003490139
ENSMUSG00000015289	Lage3	207,6730885	-0,370064049	0,107145431	-3,453848154	0,000552648	0,003492302
ENSMUSG00000070544	Top1	1608,771922	-0,273821341	0,079308413	-3,452614048	0,000555183	0,003503908
ENSMUSG00000047641	Krt87	19,08608003	-1,383709232	0,400856629	-3,45188063	0,000556694	0,003511974
ENSMUSG00000001285	Myg1	330,6867556	-0,297092903	0,086109303	-3,450183564	0,000560205	0,003529693
ENSMUSG00000034329	Brip1	142,1139182	-0,758731301	0,219939381	-3,44972918	0,000561149	0,003531368
ENSMUSG00000037313	Tacc3	545,4437126	-0,488774487	0,141683229	-3,449769526	0,000561065	0,003531368
ENSMUSG00000051439	Cd14	108,1866916	-0,623229746	0,180711812	-3,448749358	0,000563189	0,003542566
ENSMUSG00000037533	Rapgef6	599,9507286	-0,311398162	0,090311887	-3,448030714	0,00056469	0,003550523
ENSMUSG00000031379	Pir	166,70387	-0,620503477	0,179976766	-3,447686552	0,00056541	0,003553566
ENSMUSG00000064032	Gm10143	697,2325065	-0,622423355	0,180587809	-3,446652117	0,000567579	0,003564225
ENSMUSG00000008763	Man1a2	1557,673297	-0,271969087	0,078911403	-3,446511865	0,000567874	0,00356459
ENSMUSG00000048878	Hexim1	626,634833	-0,302736501	0,087848077	-3,446136919	0,000568662	0,003568053
ENSMUSG00000079225	Gm9531	135,2936666	-0,607823048	0,176471741	-3,444308097	0,000572523	0,003589287
ENSMUSG00000013698	Pea15a	95,63098306	-0,608553382	0,176704877	-3,443896917	0,000573394	0,003593255
ENSMUSG00000034424	Gcsh	643,3705075	-0,265918557	0,077298901	-3,440133726	0,000581427	0,003642077
ENSMUSG00000036167	Pphln1	357,137082	-0,301495434	0,087654113	-3,439603952	0,000582566	0,003647696
ENSMUSG00000038712	Mindy1	503,0052743	-0,328604993	0,095545004	-3,439269237	0,000583287	0,003650692
ENSMUSG00000079555	Haus3	182,4874897	-0,543803112	0,15837342	-3,433676649	0,000595454	0,003720662
ENSMUSG00000030689	Ino80e	364,4486916	-0,387856013	0,112995922	-3,432477983	0,000598092	0,00373405
ENSMUSG00000020280	Pus10	351,1953611	-0,359974972	0,104904934	-3,431439841	0,000600386	0,003746818
ENSMUSG00000003053	Cyp2c29	936,885647	-1,318201773	0,384198816	-3,431040694	0,00060127	0,003750782
ENSMUSG00000032342	Mto1	261,4045335	-0,327037154	0,095400035	-3,428061153	0,000607909	0,003787486
ENSMUSG00000033047	Eif3l	2484,842805	-0,20547616	0,059949572	-3,427483353	0,000609204	0,003790852
ENSMUSG00000048429	Timm29	341,2702593	-0,363390852	0,1060217	-3,427513924	0,000609135	0,003790852
ENSMUSG00000027374	Mrps5	678,7191377	-0,267222606	0,077998767	-3,425984987	0,000612574	0,00380868
ENSMUSG00000105813	Gm42928	85,46338343	-0,578869031	0,169010713	-3,425043426	0,000614701	0,003820327
ENSMUSG00000039449	Prpf18	495,8997769	-0,267708711	0,078249225	-3,421231452	0,000623383	0,003867899
ENSMUSG00000024795	Kif20b	545,8231745	-0,527939112	0,154340811	-3,420606045	0,000624818	0,003873613
ENSMUSG00000034152	Exoc3	675,3881504	-0,240857927	0,070458592	-3,418432275	0,00062983	0,003901475
ENSMUSG00000022338	Eny2	671,870865	-0,292377227	0,085554697	-3,417430449	0,000632152	0,003909432
ENSMUSG00000004895	Prcc	650,2016002	-0,245832356	0,071948949	-3,41676088	0,000633709	0,003917451
ENSMUSG00000018068	Ints2	430,0924558	-0,376396147	0,110190777	-3,415858921	0,000635812	0,003927226
ENSMUSG00000000957	Mmp14	483,6216696	-0,292944442	0,085793555	-3,414527363	0,000638928	0,003944855
ENSMUSG00000038384	Setd1b	356,8231143	-0,306054896	0,089645468	-3,41405876	0,000640028	0,003949904
ENSMUSG00000032040	Dcps	309,060834	-0,33333233	0,097683074	-3,412385762	0,000643969	0,003969474
ENSMUSG00000055717	Slain1	117,6106387	-0,536865806	0,15745767	-3,409588162	0,00065061	0,004005495
ENSMUSG00000026784	Pdss1	427,0839986	-0,616368571	0,180788354	-3,409337816	0,000651208	0,004007535
ENSMUSG00000025869	Nop16	484,2260181	-0,299943587	0,088013152	-3,407940543	0,000654552	0,004021541
ENSMUSG00000023021	Cers5	307,298029	-0,316863243	0,093021997	-3,406325949	0,000658435	0,004043753
ENSMUSG00000085667	Gm12992	422,8984432	-0,346837296	0,101873244	-3,404596547	0,000662619	0,004066131
ENSMUSG00000021608	Lpcat1	90,71511156	-0,536496049	0,15761563	-3,403825175	0,000664493	0,004074311
ENSMUSG00000024790	Sac3d1	266,8939282	-0,338369658	0,099456095	-3,40220132	0,000668454	0,004095265
ENSMUSG00000032187	Smarca4	2601,554847	-0,201922558	0,05936397	-3,401432883	0,000670336	0,004103458
ENSMUSG00000026088	Mitd1	131,2042286	-0,499304946	0,146844436	-3,400230618	0,00067329	0,00411987
ENSMUSG00000005312	Ubqln1	2653,669512	-0,152924968	0,045018352	-3,396947251	0,000681421	0,004162858
ENSMUSG00000030738	Eif3c	4511,058316	-0,171973615	0,050649495	-3,395366854	0,000685367	0,004181877
ENSMUSG00000024644	Cndp2	1126,829807	-0,288300567	0,084939894	-3,394171505	0,000688366	0,004195076
ENSMUSG00000056612	Ppp1r14b	640,1443432	-0,257584664	0,075889553	-3,394204509	0,000688283	0,004195076
ENSMUSG00000053841	Txlna	759,3752042	-0,456349086	0,134484709	-3,393315773	0,00069052	0,004206503
ENSMUSG00000039275	Foxk2	1156,675785	-0,271994587	0,080196498	-3,391601824	0,000694853	0,004229481
ENSMUSG00000055762	Eef1d	2056,871439	-0,176457986	0,052060578	-3,389474235	0,000700268	0,004255561
ENSMUSG00000032898	Fbxo21	279,0894245	-0,376440548	0,111142978	-3,386993537	0,000706631	0,004290765
ENSMUSG00000071659	Hnrnpul2	4102,820232	-0,228710756	0,067541585	-3,386221342	0,000708622	0,004299392
ENSMUSG00000064302	Clasp1	458,7812975	-0,279621612	0,082589812	-3,385667117	0,000710055	0,00430635
ENSMUSG00000029798	Herc6	8,482437987	-2,226348698	0,65765703	-3,385273169	0,000711075	0,004309066
ENSMUSG00000023216	Epb42	37,87483556	-0,996540849	0,294391359	-3,385088655	0,000711553	0,00431023
ENSMUSG00000020821	Kif1c	3195,557294	-0,189950416	0,056115699	-3,384978133	0,000711839	0,004310232
ENSMUSG00000019992	Mtfr2	74,53288274	-0,814437039	0,240704869	-3,383550332	0,000715551	0,004327514
ENSMUSG00000025790	Slco3a1	418,1053495	-0,337870215	0,099856761	-3,383548713	0,000715555	0,004327514
ENSMUSG00000033088	Triobp	604,0415547	-0,261816687	0,077416793	-3,381910762	0,000719835	0,004351237
ENSMUSG00000066979	Bub3	1214,933585	-0,288713425	0,085408735	-3,380373514	0,000723874	0,00436943
ENSMUSG00000020775	Mrpl38	745,0346094	-0,293539939	0,086863	-3,379343769	0,000726591	0,004382834
ENSMUSG00000041346	Wrap53	148,1897977	-0,569954464	0,16874011	-3,377705884	0,000730932	0,004399589
ENSMUSG00000042502	Cd2bp2	618,4611654	-0,346863858	0,10268977	-3,377783972	0,000730725	0,004399589
ENSMUSG00000104080	Gm38279	514,4190838	-0,378364912	0,112056116	-3,376566373	0,000733967	0,004414055
ENSMUSG00000004356	Utp20	679,3767752	-0,388624538	0,11521924	-3,372913572	0,000743773	0,004465899
ENSMUSG00000021643	Serf1	80,40480281	-0,622669072	0,184733615	-3,370632206	0,000749959	0,004501249
ENSMUSG00000003848	Nob1	540,4231921	-0,327012772	0,097024758	-3,370405447	0,000750577	0,004503161
ENSMUSG00000016619	Nup50	1350,917948	-0,23866477	0,070815491	-3,370233931	0,000751044	0,004504171
ENSMUSG00000033373	Fntb	253,4147425	-0,368652902	0,109397701	-3,369841409	0,000752115	0,004508797
ENSMUSG00000041886	Macc1	178,8669526	-0,532719898	0,158337136	-3,36446592	0,00076692	0,004593894
ENSMUSG00000032977	Fam207a	501,0575968	-0,326082272	0,096933649	-3,363973974	0,000768288	0,004596607
ENSMUSG00000004642	Slbp	945,5832002	-0,34949256	0,103913611	-3,363299168	0,000770169	0,00460603
ENSMUSG00000005698	Ctcf	1127,61006	-0,356027079	0,105871393	-3,36282606	0,00077149	0,004608442
ENSMUSG00000024382	Ercc3	606,2803858	-0,263336533	0,078307037	-3,362871867	0,000771362	0,004608442
ENSMUSG00000036875	Dna2	478,1017582	-0,675515011	0,200955735	-3,361511481	0,000775171	0,004626766
ENSMUSG00000024664	Fads3	430,7502572	-0,358108934	0,106572953	-3,360223418	0,000778795	0,004644712
ENSMUSG00000079104	Prps1l3	345,4597408	-0,310557319	0,092429497	-3,359937356	0,000779601	0,004647684
ENSMUSG00000019923	Zwint	552,78317	-0,353616143	0,105258591	-3,359499109	0,000780839	0,00465322
ENSMUSG00000029594	Rbm19	247,0324213	-0,408546803	0,121622184	-3,359147059	0,000781834	0,004655469
ENSMUSG00000002679	Med6	232,9407535	-0,378790512	0,112850232	-3,356577182	0,000789137	0,004688552
ENSMUSG00000005899	Smpd4	586,7436956	-0,466035331	0,13884418	-3,356534872	0,000789258	0,004688552
ENSMUSG00000019849	Prep	1338,769196	-0,209569072	0,062454093	-3,355569837	0,000792017	0,004703086
ENSMUSG00000027883	Gpsm2	1138,309416	-0,273984536	0,08166106	-3,355143016	0,00079324	0,004708156
ENSMUSG00000053838	Nudcd3	822,2732458	-0,305923183	0,091182795	-3,355053819	0,000793495	0,004708156
ENSMUSG00000030861	Acadsb	511,7412313	-0,383312762	0,114274428	-3,354317936	0,000795609	0,004718838
ENSMUSG00000073676	Hspe1	2404,142902	-0,214275365	0,063899898	-3,353297436	0,000798548	0,004732546
ENSMUSG00000022231	Sema5a	561,0709415	-0,410557649	0,122499005	-3,351518223	0,000803697	0,004759317
ENSMUSG00000048277	Syngr2	1678,058158	-0,180054348	0,053739101	-3,350527742	0,000806577	0,004774494
ENSMUSG00000001521	Tulp3	118,8824518	-0,469031622	0,139997036	-3,350296791	0,00080725	0,0047766
ENSMUSG00000027427	Polr3f	245,3189022	-0,373684248	0,111590528	-3,348709384	0,000811889	0,004802163
ENSMUSG00000063810	Alms1	136,472243	-0,625798989	0,186934721	-3,347687285	0,000814889	0,004816125
ENSMUSG00000006378	Gcat	1312,307705	-0,308483409	0,092177945	-3,346607586	0,000818069	0,00483113
ENSMUSG00000022844	Pdia5	298,7283962	-0,333329055	0,099617907	-3,346075668	0,00081964	0,004838511
ENSMUSG00000028664	Ephb2	2750,347994	-0,164773344	0,04925215	-3,345505588	0,000821327	0,004842776
ENSMUSG00000001225	Slc26a3	351,3330002	-0,692948039	0,207253438	-3,343481511	0,000827342	0,004872521
ENSMUSG00000038871	Bpgm	496,9162582	-0,305133859	0,091272051	-3,343124819	0,000828406	0,004873073
ENSMUSG00000091623	Gm17092	195,3339243	-0,434952482	0,130120118	-3,342699732	0,000829676	0,004878639
ENSMUSG00000060950	Trmt61a	366,5946933	-0,376847732	0,11277996	-3,341442337	0,000833443	0,004896967
ENSMUSG00000052698	Tln2	445,0076487	-0,289110532	0,086561672	-3,339937001	0,000837974	0,00491975
ENSMUSG00000074183	Gsta1	4041,409693	-0,548857421	0,164398634	-3,338576517	0,000842088	0,004938132
ENSMUSG00000029610	Aimp2	554,9189172	-0,285059066	0,085440038	-3,336363997	0,000848819	0,004969866
ENSMUSG00000002835	Chaf1a	651,972943	-0,525247827	0,157504983	-3,334801332	0,000853604	0,004995936
ENSMUSG00000027259	Adal	109,3205028	-0,565904583	0,169711288	-3,334513517	0,000854487	0,004999167
ENSMUSG00000034194	R3hcc1	186,4892758	-0,38664736	0,115970996	-3,334000502	0,000856065	0,005004509
ENSMUSG00000025366	Esyt1	415,9326558	-0,301428242	0,090438628	-3,332959021	0,000859276	0,005019384
ENSMUSG00000022142	Nup155	615,1517779	-0,39241901	0,117752151	-3,332584637	0,000860433	0,005020303
ENSMUSG00000036501	Fam13b	298,8850017	-0,414844694	0,12447682	-3,332706407	0,000860056	0,005020303
ENSMUSG00000038683	Pak1ip1	1090,659502	-0,215053116	0,064528499	-3,332684339	0,000860125	0,005020303
ENSMUSG00000017550	Atad5	202,8321595	-0,483639833	0,145209709	-3,330630136	0,000866497	0,005047862
ENSMUSG00000018189	Uchl5	452,1376739	-0,313496499	0,094147641	-3,329839125	0,000868962	0,005060266
ENSMUSG00000041995	Zbed3	166,9057177	-0,494913502	0,148653242	-3,329315222	0,000870598	0,005067836
ENSMUSG00000067297	Ifit1bl2	73,58584772	-0,810868356	0,24368806	-3,327484959	0,000876337	0,005094372
ENSMUSG00000005566	Trim28	3250,621049	-0,37271839	0,112050001	-3,326357766	0,000879889	0,005112044
ENSMUSG00000016128	Stard13	178,7295135	-0,493365856	0,148329955	-3,326137704	0,000880584	0,005113552
ENSMUSG00000019853	Hebp2	27,56175238	-0,943034773	0,283529036	-3,326060664	0,000880828	0,005113552
ENSMUSG00000067071	Hes6	1116,15279	-0,206205181	0,062029224	-3,324323055	0,000886335	0,00514156
ENSMUSG00000043091	Tuba1c	1684,64191	-0,242162343	0,072851644	-3,324047725	0,00088721	0,005144658
ENSMUSG00000028894	Inpp5b	585,0875857	-0,292857147	0,088127655	-3,323101555	0,000890225	0,00515437
ENSMUSG00000031906	Smpd3	2007,613996	-0,179235439	0,053936337	-3,323092561	0,000890254	0,00515437
ENSMUSG00000042202	Slc35e2	186,0430151	-0,393419768	0,118394355	-3,322960517	0,000890675	0,00515483
ENSMUSG00000071350	Setdb2	106,7224506	-0,487678905	0,1468076	-3,321891411	0,000894095	0,005172634
ENSMUSG00000021116	Eif2s1	1731,72056	-0,197861177	0,059587097	-3,320537294	0,000898444	0,00519014
ENSMUSG00000026174	Cnot9	955,3177108	-0,338006403	0,101790394	-3,320612002	0,000898203	0,00519014
ENSMUSG00000043895	S1pr2	46,05632045	-0,862659199	0,25980175	-3,320451838	0,000898719	0,00519014
ENSMUSG00000017428	Psmd11	1227,171336	-0,197463608	0,059488661	-3,319348693	0,000902277	0,00520797
ENSMUSG00000031262	Cenpi	202,4413362	-0,582454178	0,175496597	-3,318891586	0,000903755	0,005210513
ENSMUSG00000032409	Atr	583,9442067	-0,327970445	0,098819263	-3,318891827	0,000903754	0,005210513
ENSMUSG00000042079	Hnrnpf	4934,094603	-0,176756417	0,053293462	-3,316662287	0,000910997	0,005244235
ENSMUSG00000002319	Ipo4	514,6021641	-0,37233534	0,11227767	-3,316201166	0,000912501	0,00525022
ENSMUSG00000052926	Rnaseh2a	540,0148984	-0,257343044	0,077603422	-3,31613011	0,000912733	0,00525022
ENSMUSG00000029681	Bcl7b	237,9703478	-0,433874167	0,130857944	-3,315611979	0,000914427	0,005255949
ENSMUSG00000046791	Riox1	404,331899	-0,287975904	0,086861854	-3,315332244	0,000915343	0,005258834
ENSMUSG00000030188	Magohb	148,4108149	-0,457334264	0,138021568	-3,31349854	0,000921366	0,005285749
ENSMUSG00000040423	Rc3h1	572,7723686	-0,283259955	0,085528668	-3,311871463	0,000926741	0,00531254
ENSMUSG00000021476	Habp4	165,6162283	-0,399489951	0,120631168	-3,311664455	0,000927427	0,00531445
ENSMUSG00000051934	Spats2	320,74022	-0,356568369	0,107708907	-3,310481736	0,000931355	0,005332903
ENSMUSG00000060261	Gtf2i	1787,71197	-0,224283776	0,067767074	-3,309627555	0,000934202	0,005345139
ENSMUSG00000017861	Mybl2	661,3386288	-0,553156221	0,167160641	-3,309129578	0,000935865	0,005348033
ENSMUSG00000026946	Nmi	172,2693776	-0,425896618	0,128704315	-3,309109088	0,000935934	0,005348033
ENSMUSG00000027811	4930579G24Rik	60,94277873	-0,679658125	0,205406843	-3,308838766	0,000936838	0,005348033
ENSMUSG00000051557	Pusl1	175,2056683	-0,472666357	0,142889443	-3,307916566	0,000939928	0,005361612
ENSMUSG00000061306	Slc38a10	1245,140494	-0,179988579	0,054481726	-3,303650467	0,000954347	0,005433577
ENSMUSG00000066148	Prpf4	434,4876502	-0,402066364	0,121729017	-3,302962379	0,000956692	0,005442813
ENSMUSG00000032299	Commd4	270,1559638	-0,322212777	0,097564889	-3,302548471	0,000958105	0,005444684
ENSMUSG00000018401	Mtmr4	647,6973797	-0,342754976	0,103812732	-3,301666085	0,000961124	0,0054537
ENSMUSG00000024287	Thoc1	408,8681307	-0,284071757	0,086034877	-3,301820927	0,000960594	0,0054537
ENSMUSG00000066643	Wdr35	71,23156075	-0,672368323	0,203645446	-3,301661477	0,00096114	0,0054537
ENSMUSG00000022748	Cmss1	66,97432986	-0,785105042	0,237981304	-3,299019833	0,000970231	0,005503209
ENSMUSG00000048696	Mex3d	266,5581227	-0,444106157	0,134654189	-3,298123596	0,000973333	0,005518727
ENSMUSG00000027822	Slc33a1	596,5397398	-0,303588543	0,0920737	-3,297234104	0,000976421	0,005534153
ENSMUSG00000000876	Pxmp4	249,202458	-0,35723897	0,108370253	-3,296467057	0,000979091	0,0055472
ENSMUSG00000026553	Copa	3683,313233	-0,142523788	0,043247752	-3,29551898	0,000982401	0,005563859
ENSMUSG00000039660	Spout1	452,5072423	-0,27015427	0,082010097	-3,294158658	0,000987168	0,005584559
ENSMUSG00000035764	Fbxo45	443,0046721	-0,321105544	0,097519852	-3,292719758	0,000992233	0,005609347
ENSMUSG00000036850	Mrpl41	271,0507829	-0,393978741	0,119675953	-3,292045997	0,000994613	0,005620349
ENSMUSG00000003808	Farsa	500,2947287	-0,41393251	0,125753835	-3,291609446	0,000996158	0,005626969
ENSMUSG00000019792	Trmt11	197,7756611	-0,417396624	0,126850226	-3,290468109	0,001000208	0,005645612
ENSMUSG00000025066	Sfr1	599,0580987	-0,280138355	0,085205108	-3,287811755	0,001009693	0,005694882
ENSMUSG00000000782	Tcf7	309,9441576	-0,347593031	0,105778116	-3,286058063	0,001016001	0,005728312
ENSMUSG00000039943	Plcb4	28,18908975	-1,082232325	0,329539293	-3,284076737	0,001023171	0,005762267
ENSMUSG00000022889	Mrpl39	591,9803143	-0,277842016	0,084613195	-3,283672437	0,001024639	0,005768383
ENSMUSG00000058672	Tubb2a	244,5920905	-0,866037759	0,263758082	-3,283454866	0,001025431	0,005770681
ENSMUSG00000014498	Ankrd52	1074,502096	-0,204759138	0,062378238	-3,282541219	0,001028759	0,005787252
ENSMUSG00000002343	Armc6	116,7534864	-0,507309343	0,154596766	-3,281500364	0,001032564	0,005804319
ENSMUSG00000028399	Ptprd	309,5810114	-0,344261129	0,104913608	-3,281377259	0,001033015	0,005804687
ENSMUSG00000032469	Dbr1	286,799717	-0,339656604	0,103529838	-3,280760516	0,001035276	0,005815225
ENSMUSG00000066306	Numa1	1796,046647	-0,220304446	0,067195514	-3,278558819	0,001043386	0,005851235
ENSMUSG00000026248	Mrpl44	435,1023243	-0,317563275	0,096874182	-3,278100203	0,001045083	0,005852853
ENSMUSG00000017721	Pigt	1398,478161	-0,290472877	0,088617041	-3,277844465	0,00104603	0,005855981
ENSMUSG00000022538	Lsg1	455,222904	-0,26698577	0,081514912	-3,275299727	0,001055499	0,005898033
ENSMUSG00000050627	Gpd1l	715,8380327	-0,290400491	0,08871771	-3,273309142	0,001062961	0,005937529
ENSMUSG00000052906	Ubxn8	271,0984908	-0,394715817	0,120608785	-3,272695418	0,001065272	0,00594823
ENSMUSG00000021497	Txndc15	257,5044601	-0,352943716	0,107884287	-3,271502525	0,001069776	0,005971167
ENSMUSG00000043067	Dpy19l1	128,4765494	-0,744383282	0,227629179	-3,27015757	0,001074876	0,005994055
ENSMUSG00000021456	Fbp2	1873,432585	-0,246903564	0,075508567	-3,269874829	0,001075951	0,005995692
ENSMUSG00000027356	Fermt1	1424,757564	-0,206123732	0,063044697	-3,26948566	0,001077432	0,006000559
ENSMUSG00000018666	Cbx1	1279,062875	-0,271988408	0,0832208	-3,268274366	0,001082054	0,006024075
ENSMUSG00000038014	Fam120a	6720,934766	-0,133637704	0,040901081	-3,267339151	0,001085635	0,006035091
ENSMUSG00000033767	Tmem131l	279,4372346	-0,354857181	0,108705349	-3,264394847	0,001096982	0,006093669
ENSMUSG00000022247	Brix1	639,632608	-0,281219434	0,086186351	-3,262923093	0,001102694	0,006123145
ENSMUSG00000064128	Cenpj	90,07061131	-0,616155655	0,188860728	-3,262486929	0,001104393	0,006130315
ENSMUSG00000057880	Abat	194,1625908	-0,701169629	0,21500715	-3,261145639	0,00110963	0,006149691
ENSMUSG00000034773	BC030867	145,1530379	-0,632699472	0,194073194	-3,260107479	0,0011137	0,006167312
ENSMUSG00000044033	Ccdc141	43,5239927	-0,736261895	0,225853016	-3,259916149	0,001114452	0,006167969
ENSMUSG00000031684	Slc10a7	278,1736075	-0,402149953	0,123396172	-3,259014831	0,001117998	0,006178141
ENSMUSG00000035202	Lars2	429,6011444	-0,320294363	0,098277837	-3,259070132	0,00111778	0,006178141
ENSMUSG00000035606	Ky	190,1047951	-0,577236828	0,177112834	-3,259147376	0,001117476	0,006178141
ENSMUSG00000024785	Rcl1	537,7339565	-0,264165301	0,081077913	-3,258166027	0,001121348	0,006190218
ENSMUSG00000039458	Mtmr12	569,003645	-0,276312116	0,084870773	-3,255680444	0,00113121	0,00623324
ENSMUSG00000005237	Dnah2	121,2076533	-0,531703318	0,163577862	-3,250460114	0,001152184	0,006334911
ENSMUSG00000021850	1700011H14Rik	8,333673828	-1,979196197	0,608968411	-3,250080234	0,001153725	0,006341065
ENSMUSG00000058290	Espl1	502,5856622	-0,511930989	0,157576049	-3,248786815	0,001158983	0,006367644
ENSMUSG00000028478	Clta	2190,859446	-0,202978702	0,062488679	-3,248247626	0,001161182	0,006377398
ENSMUSG00000014748	Tex261	1054,456982	-0,226166695	0,06964977	-3,247199436	0,001165467	0,006396269
ENSMUSG00000057522	Spop	1362,922447	-0,179408316	0,055259401	-3,246656902	0,001167691	0,006403808
ENSMUSG00000033020	Polr2f	401,9376927	-0,336233202	0,103605725	-3,245314901	0,001173208	0,006431725
ENSMUSG00000029310	Nudt9	449,909381	-0,29534255	0,091153059	-3,24007282	0,001194992	0,006539248
ENSMUSG00000035629	Rubcn	433,5320104	-0,262152066	0,080935568	-3,23902176	0,001199404	0,006561011
ENSMUSG00000040824	Snrpd2	1088,936362	-0,239878598	0,074083671	-3,237941558	0,001203955	0,006576352
ENSMUSG00000018326	Ywhab	2604,715588	-0,253691061	0,078370985	-3,237053383	0,001207708	0,006592074
ENSMUSG00000032815	Fanca	346,848141	-0,703835685	0,217668915	-3,233514924	0,001222769	0,006664624
ENSMUSG00000021392	Nol8	276,786669	-0,531613809	0,16445168	-3,232644441	0,001226501	0,006682546
ENSMUSG00000029174	Tbc1d1	683,5744576	-0,234358123	0,072516479	-3,231791269	0,001230169	0,006697684
ENSMUSG00000033589	Reep4	622,7228476	-0,264075703	0,081726186	-3,231225081	0,001232608	0,006706477
ENSMUSG00000030726	Pold3	672,0824425	-0,38935578	0,120580994	-3,228997931	0,001242248	0,006756125
ENSMUSG00000004500	Zfp324	69,28887885	-0,657010813	0,203516596	-3,228291091	0,001245322	0,006770398
ENSMUSG00000031976	Urb2	473,7927205	-0,322993781	0,100201332	-3,223447991	0,001266573	0,006873531
ENSMUSG00000030254	Rad18	275,9346411	-0,473342027	0,146888009	-3,222468802	0,00127091	0,006894584
ENSMUSG00000063236	1110038F14Rik	120,4181619	-0,47690497	0,14806955	-3,220817313	0,001278256	0,006926952
ENSMUSG00000070939	Tgfbrap1	425,9086199	-0,328745159	0,102105078	-3,219674936	0,00128336	0,006952112
ENSMUSG00000027379	Bub1	541,9563839	-0,458326477	0,142365051	-3,219374926	0,001284704	0,006956889
ENSMUSG00000061374	Fiz1	376,5180216	-0,387653478	0,12043101	-3,218884216	0,001286904	0,006963798
ENSMUSG00000004264	Phb2	3670,651507	-0,162907955	0,050639937	-3,21698573	0,00129545	0,007003059
ENSMUSG00000018446	C1qbp	3285,057387	-0,185678294	0,057763151	-3,214476552	0,001306826	0,007050349
ENSMUSG00000027959	Sass6	157,0190088	-0,582193337	0,181119589	-3,214413967	0,001307111	0,007050349
ENSMUSG00000090175	Ugt1a9	46,29366543	-1,147376635	0,356942055	-3,214461896	0,001306893	0,007050349
ENSMUSG00000029687	Ezh2	949,6573042	-0,327393311	0,101873027	-3,213738926	0,001310187	0,007061887
ENSMUSG00000032555	Topbp1	1773,064483	-0,504656132	0,157029024	-3,213776146	0,001310018	0,007061887
ENSMUSG00000003604	Aven	161,7142279	-0,607614383	0,189204577	-3,211414829	0,001320831	0,007111623
ENSMUSG00000010376	Nedd8	890,1283709	-0,265694143	0,08273917	-3,211225636	0,001321701	0,007113765
ENSMUSG00000000142	Axin2	1723,588431	-0,491057546	0,153040796	-3,208670881	0,0013335	0,007169587
ENSMUSG00000040481	Bptf	965,1038414	-0,230874259	0,072090624	-3,202555968	0,001362138	0,00731312
ENSMUSG00000026238	Ptma	13494,7748	-0,254643258	0,07955854	-3,200702999	0,001370928	0,007355066
ENSMUSG00000021707	Dhfr	400,2550628	-0,507197713	0,158515251	-3,199677702	0,001375813	0,00736554
ENSMUSG00000071657	Bscl2	201,1633972	-0,454672748	0,14215033	-3,198534585	0,00138128	0,007389552
ENSMUSG00000003235	Eif2b5	1236,385945	-0,176912811	0,055322076	-3,197870105	0,001384466	0,007401343
ENSMUSG00000024791	Cdca5	316,4365085	-0,540082817	0,16893113	-3,197059165	0,001388364	0,007413163
ENSMUSG00000029345	Tfip11	578,7309081	-0,244538721	0,076483513	-3,197273659	0,001387332	0,007413163
ENSMUSG00000004897	Hdgf	4263,045	-0,193548354	0,060567708	-3,195570067	0,001395549	0,007442104
ENSMUSG00000027671	Actl6a	1071,943551	-0,330976666	0,103688586	-3,192026041	0,001412786	0,007526033
ENSMUSG00000070319	Eif3g	1218,854416	-0,191048011	0,059873371	-3,190867772	0,001418462	0,007552889
ENSMUSG00000034127	Tspan8	5183,064875	-0,166993061	0,052362254	-3,189187793	0,001426732	0,007584231
ENSMUSG00000034118	Tpst1	61,93101545	-0,645801391	0,202597942	-3,187600945	0,001434584	0,007622529
ENSMUSG00000024736	Tmem132a	172,2593149	-0,380564042	0,119429367	-3,186519798	0,001439956	0,007646437
ENSMUSG00000044350	Lacc1	82,52140631	-0,606982168	0,19055003	-3,185421522	0,001445433	0,007670112
ENSMUSG00000003208	Ccdc94	113,5529297	-0,602653163	0,189211034	-3,185084671	0,001447117	0,007672606
ENSMUSG00000021282	Eif5	5341,191126	-0,191698475	0,060187491	-3,185021839	0,001447431	0,007672606
ENSMUSG00000000409	Lck	20,38258863	-1,104632208	0,346978363	-3,183576627	0,001454676	0,00770288
ENSMUSG00000020471	Pold2	1301,586025	-0,206693651	0,064946157	-3,182538587	0,001459901	0,007723603
ENSMUSG00000028484	Psip1	601,283112	-0,397286002	0,12487288	-3,181523507	0,001465026	0,007741362
ENSMUSG00000070462	Tlnrd1	1113,253519	-0,266350466	0,083739389	-3,180707069	0,001469161	0,007757768
ENSMUSG00000015217	Hmgb3	982,5958859	-0,345423642	0,108661363	-3,178900309	0,001478349	0,00780355
ENSMUSG00000054115	Skp2	392,6687661	-0,42958272	0,135174286	-3,177991408	0,001482991	0,007825312
ENSMUSG00000027510	Rbm38	455,9367534	-0,333820717	0,105089761	-3,176529426	0,001490487	0,007859357
ENSMUSG00000020257	Wdr82	1178,198014	-0,298598803	0,094054374	-3,174746577	0,001499674	0,00790227
ENSMUSG00000059834	Sclt1	162,4122915	-0,473496469	0,149196402	-3,17364537	0,001505375	0,007926765
ENSMUSG00000101678	Gm29609	1188,858633	-0,276562474	0,087192082	-3,171876034	0,001514576	0,00797243
ENSMUSG00000003228	Grk5	38,31689872	-0,82707408	0,260834909	-3,170871891	0,001519822	0,00799485
ENSMUSG00000022684	Bfar	322,3482895	-0,298454258	0,094124149	-3,170857441	0,001519897	0,00799485
ENSMUSG00000034973	Dopey1	301,6060716	-0,462257918	0,145875006	-3,16886305	0,001530365	0,008047102
ENSMUSG00000032000	Birc3	357,1783463	-0,367466014	0,115993331	-3,167992593	0,001534954	0,008068418
ENSMUSG00000006731	B4galnt1	2292,818408	-0,262963049	0,083148487	-3,162571674	0,001563822	0,008208705
ENSMUSG00000025980	Hspd1	10769,05812	-0,22672006	0,071695426	-3,162266733	0,001565461	0,008211913
ENSMUSG00000021639	Gtf2h2	268,3020008	-0,430896049	0,136362029	-3,159941608	0,001578008	0,008271637
ENSMUSG00000022702	Hira	445,6066999	-0,29149209	0,092250203	-3,159798896	0,001578781	0,008272811
ENSMUSG00000022842	Ece2	134,2650767	-0,425323441	0,134624815	-3,159324239	0,001581355	0,008283416
ENSMUSG00000025224	Gbf1	862,6338193	-0,239196266	0,075742947	-3,15800052	0,001588553	0,00831823
ENSMUSG00000058952	Cfi	38,43767092	-0,969890701	0,307247579	-3,156707379	0,001595614	0,008346501
ENSMUSG00000021457	Syk	82,65692772	-0,54445931	0,172504455	-3,156204344	0,001598368	0,008355107
ENSMUSG00000024974	Smc3	1293,471142	-0,33267712	0,105402155	-3,156264869	0,001598037	0,008355107
ENSMUSG00000020720	Psmd12	966,8508244	-0,19541919	0,061919913	-3,155999101	0,001599494	0,008358089
ENSMUSG00000039231	Suv39h1	506,6222703	-0,549627545	0,174177798	-3,155554556	0,001601933	0,008367934
ENSMUSG00000035266	Helq	139,7151325	-0,534466515	0,169409696	-3,154875595	0,001605666	0,008384524
ENSMUSG00000026694	Mettl13	230,1817603	-0,384899965	0,122018294	-3,154444736	0,001608038	0,008392309
ENSMUSG00000019979	Apaf1	647,5342965	-0,243343177	0,077147929	-3,154241215	0,00160916	0,008394044
ENSMUSG00000020873	Slc35b1	515,4877384	-0,352928141	0,111957297	-3,152346021	0,001619642	0,008442875
ENSMUSG00000060798	Intu	104,1929661	-0,518472826	0,164683986	-3,148289271	0,001642291	0,008557977
ENSMUSG00000052428	Tmco1	816,6396308	-0,240140234	0,076302525	-3,147212174	0,001648353	0,008583629
ENSMUSG00000027429	Sec23b	961,483011	-0,193086004	0,061359614	-3,146792996	0,001650718	0,008584701
ENSMUSG00000059689	Zfp637	124,2484204	-0,448395288	0,142492602	-3,146796966	0,001650695	0,008584701
ENSMUSG00000066551	Hmgb1	3518,113139	-0,301757715	0,095894379	-3,146771661	0,001650838	0,008584701
ENSMUSG00000042410	Agps	1410,783735	-0,347540168	0,110492	-3,145387603	0,001658669	0,00861353
ENSMUSG00000019942	Cdk1	1354,214644	-0,281465519	0,08951139	-3,144465944	0,001663903	0,008635104
ENSMUSG00000066595	Mfsd7b	275,5042387	-0,4645416	0,147801208	-3,143016266	0,001672165	0,008668676
ENSMUSG00000039680	Mrps6	263,3148647	-0,301999425	0,096117498	-3,141981774	0,001678085	0,00869338
ENSMUSG00000027787	Nmd3	622,1897487	-0,231778705	0,073773393	-3,141765575	0,001679324	0,00869681
ENSMUSG00000028699	Tspan1	1241,079468	-0,31331281	0,099856684	-3,137624822	0,001703227	0,008802443
ENSMUSG00000035941	Ibtk	1399,995712	-0,18899925	0,060245627	-3,137144715	0,001706019	0,008813846
ENSMUSG00000020375	Rufy1	190,4410504	-0,382705287	0,122005856	-3,136778012	0,001708154	0,008821852
ENSMUSG00000031434	Morc4	362,1464263	-0,282206659	0,089973931	-3,136538059	0,001709552	0,008823627
ENSMUSG00000045328	Cenpe	633,0964101	-0,496309018	0,158235665	-3,13651804	0,001709669	0,008823627
ENSMUSG00000039242	B3galnt2	657,8320509	-0,340682998	0,108627795	-3,136241499	0,001711282	0,008828927
ENSMUSG00000068391	Chrac1	280,1480311	-0,297310782	0,094812727	-3,135768708	0,001714043	0,008840144
ENSMUSG00000021377	Dek	1761,107423	-0,374690619	0,119510767	-3,135203872	0,001717347	0,008851124
ENSMUSG00000087213	2810408I11Rik	51,51725231	-0,652293531	0,208074716	-3,1349005	0,001719124	0,008857252
ENSMUSG00000030225	Dera	888,4543215	-0,302730462	0,096594569	-3,134031932	0,001724221	0,008877696
ENSMUSG00000029363	Rfc5	797,8440088	-0,394528101	0,126024806	-3,130559073	0,001744739	0,008976522
ENSMUSG00000035575	Utp6	621,2011034	-0,315728831	0,100856603	-3,130472593	0,001745253	0,008976522
ENSMUSG00000026621	42795	4,577423983	-2,844117202	0,908669373	-3,129980262	0,00174818	0,008985445
ENSMUSG00000024778	Fas	48,08088288	-0,716339036	0,228906882	-3,129390563	0,001751693	0,008996017
ENSMUSG00000096606	Tpbgl	12,98066806	-1,431016699	0,457291097	-3,129334267	0,001752029	0,008996017
ENSMUSG00000017210	Med24	517,5744336	-0,365190404	0,116761703	-3,12765569	0,001762065	0,009038306
ENSMUSG00000104496	Gm5837	54,83306298	-0,636968802	0,203761894	-3,126044769	0,001771746	0,009084871
ENSMUSG00000021550	2210016F16Rik	562,9875456	-0,287033831	0,09182745	-3,125795512	0,001773248	0,00908948
ENSMUSG00000033075	Senp1	766,4472403	-0,38700602	0,123875745	-3,124146852	0,001783214	0,009137457
ENSMUSG00000105617	Gm43809	419,6184528	-0,265456899	0,084996162	-3,123163365	0,001789184	0,00915559
ENSMUSG00000040859	Bsdc1	447,2369434	-0,245802158	0,078769147	-3,120538545	0,001805207	0,009234445
ENSMUSG00000043858	#N/A	1214,801206	-0,293690287	0,094121538	-3,120330298	0,001806484	0,009237839
ENSMUSG00000023829	Slc22a1	404,9917948	-0,317447298	0,101779791	-3,118961978	0,001814894	0,009271406
ENSMUSG00000020212	Mdm1	108,9147941	-0,574861745	0,184365025	-3,118062902	0,001820439	0,009290285
ENSMUSG00000002728	Naa20	588,2597353	-0,272649773	0,087458841	-3,117463823	0,001824143	0,009306034
ENSMUSG00000016526	Dyrk3	152,3816353	-0,414127602	0,132861872	-3,11697853	0,001827149	0,009318211
ENSMUSG00000042323	Pbrm1	1215,719744	-0,264102705	0,084748841	-3,116298711	0,001831367	0,009333403
ENSMUSG00000031467	Agpat5	962,983407	-0,194286657	0,062360199	-3,115555451	0,001835988	0,009350131
ENSMUSG00000043866	Taf10	1305,653301	-0,174221938	0,05592001	-3,11555626	0,001835983	0,009350131
ENSMUSG00000021952	Xpo4	464,2511686	-0,372659452	0,119620294	-3,115353099	0,001837248	0,009350725
ENSMUSG00000022177	Haus4	255,8733562	-0,556257236	0,178718831	-3,112471323	0,00185528	0,009432939
ENSMUSG00000036805	Noxa1	160,4711618	-0,584732662	0,187876808	-3,112319544	0,001856235	0,009434607
ENSMUSG00000061950	Ppp4r1	1038,471508	-0,255394613	0,082113402	-3,110267104	0,001869182	0,009487612
ENSMUSG00000097517	Gm26695	34,00301833	-0,81595689	0,262396379	-3,109634721	0,001873188	0,009504743
ENSMUSG00000028614	Ndc1	714,0245348	-0,48901805	0,157274324	-3,109331763	0,00187511	0,009508091
ENSMUSG00000055612	Cdca7	1929,984226	-0,438380797	0,141067406	-3,107598065	0,001886144	0,009557605
ENSMUSG00000028948	Nol9	804,7671361	-0,272765746	0,087782215	-3,107300775	0,001888042	0,009563535
ENSMUSG00000001403	Ube2c	1523,611003	-0,33682246	0,108411911	-3,106876878	0,001890751	0,009564865
ENSMUSG00000053091	Lins1	114,0442608	-0,435453119	0,140157552	-3,106883029	0,001890712	0,009564865
ENSMUSG00000005378	Wbscr22	499,7261024	-0,258210549	0,083229536	-3,102390811	0,001919643	0,009701251
ENSMUSG00000036371	Serbp1	7080,090571	-0,168999016	0,054477558	-3,102176776	0,001921032	0,009701759
ENSMUSG00000044224	Dnajc21	418,3240687	-0,262940099	0,084758759	-3,102217432	0,001920768	0,009701759
ENSMUSG00000000131	Xpo6	997,1623599	-0,22124427	0,071342877	-3,101140273	0,001927769	0,009729262
ENSMUSG00000029464	Gpn3	248,8439546	-0,349566614	0,112731019	-3,100891111	0,001929392	0,009734191
ENSMUSG00000028668	Eloa	658,6583941	-0,227935795	0,073519405	-3,100348754	0,001932929	0,00974877
ENSMUSG00000030751	Psma1	1864,879931	-0,181597894	0,058579255	-3,100037618	0,001934961	0,009755014
ENSMUSG00000090124	Ugt1a7c	1274,452351	-0,261947035	0,084508396	-3,099656936	0,001937449	0,009761763
ENSMUSG00000046675	Tmem251	160,4778993	-0,495598489	0,159957804	-3,098307654	0,001946293	0,009799766
ENSMUSG00000027323	Rad51	578,6350565	-0,457535301	0,14774133	-3,096867347	0,001955774	0,00983764
ENSMUSG00000048920	Fkrp	173,0196794	-0,491384209	0,158735157	-3,095623042	0,001963999	0,009875714
ENSMUSG00000038507	Parp12	155,9703354	-0,558972242	0,18057863	-3,095450678	0,001965141	0,009878159
ENSMUSG00000022554	Hgh1	260,013937	-0,322734454	0,104338975	-3,093134229	0,001980545	0,009935703
ENSMUSG00000021774	Ube2e1	772,213866	-0,204287377	0,06604796	-3,093015722	0,001981336	0,009936362
ENSMUSG00000060073	Psma3	1650,079723	-0,208202361	0,067322252	-3,092623242	0,001983958	0,009942892
ENSMUSG00000043702	Pde12	596,9831955	-0,245574724	0,079440309	-3,091311274	0,001992746	0,009980546
ENSMUSG00000072501	Phf20l1	399,1871861	-0,346613748	0,11217277	-3,089998993	0,002001572	0,010017833
ENSMUSG00000002108	Nr1h3	123,6329823	-0,693932102	0,224637666	-3,089117313	0,002007522	0,010037608
ENSMUSG00000056228	Cars2	221,7546458	-0,564307759	0,182693196	-3,088827452	0,002009481	0,010044072
ENSMUSG00000021993	Mipep	491,6454821	-0,250818164	0,081273417	-3,086103349	0,002027983	0,010120672
ENSMUSG00000029405	G3bp2	2937,801551	-0,167548616	0,054288695	-3,086252426	0,002026967	0,010120672
ENSMUSG00000031668	Eif2ak3	416,0919016	-0,310680623	0,10068442	-3,08568716	0,002030824	0,010130582
ENSMUSG00000000568	Hnrnpd	1950,53006	-0,345681983	0,112191696	-3,081172632	0,002061871	0,010265063
ENSMUSG00000038510	Rpf2	347,5124943	-0,314615912	0,102175085	-3,079184246	0,002075683	0,010327001
ENSMUSG00000039842	Mcph1	258,4850677	-0,445667295	0,144774412	-3,078356805	0,002081455	0,010348886
ENSMUSG00000043940	Wdfy3	481,6904699	-0,333221233	0,108273862	-3,077577788	0,002086904	0,01036913
ENSMUSG00000018379	Srsf1	3515,420114	-0,395344775	0,128466328	-3,07741944	0,002088013	0,010370768
ENSMUSG00000040565	Btaf1	1055,609987	-0,250332646	0,081449586	-3,073467377	0,002115868	0,01048967
ENSMUSG00000027944	Hax1	485,5705579	-0,242060863	0,078766351	-3,073150646	0,002118115	0,010496516
ENSMUSG00000037351	Actr1b	1804,616324	-0,214734475	0,069952065	-3,069737477	0,00214247	0,010599774
ENSMUSG00000071866	Ppia	12570,94244	-0,190576513	0,062116462	-3,068051639	0,002154594	0,010656256
ENSMUSG00000033998	Kcnk1	1160,29033	-0,245864938	0,080160665	-3,067151921	0,00216109	0,010681371
ENSMUSG00000001785	Pwp1	649,1446135	-0,283140964	0,092335656	-3,066431494	0,002166304	0,010703633
ENSMUSG00000042709	Atpaf2	319,45595	-0,2725794	0,08892846	-3,06515373	0,002175581	0,010742423
ENSMUSG00000058301	Upf1	1419,223799	-0,269978369	0,088115594	-3,063911364	0,002184636	0,010780067
ENSMUSG00000062410	Hsd3b3	32,74658521	-0,999212421	0,326316544	-3,062095494	0,002197933	0,010838581
ENSMUSG00000025616	Usp16	653,1979136	-0,213018933	0,069616458	-3,059893299	0,002214159	0,010900951
ENSMUSG00000049922	Slc35c1	1897,240759	-0,163415217	0,053441779	-3,057817689	0,002229552	0,010965784
ENSMUSG00000022747	St3gal6	795,7613142	-0,258333134	0,084488655	-3,057607386	0,002231117	0,010968352
ENSMUSG00000022325	Pop1	177,9680146	-0,450866137	0,147475772	-3,057221743	0,002233989	0,010973281
ENSMUSG00000001525	Tubb5	7927,62614	-0,421516271	0,137902781	-3,056619085	0,002238485	0,010991781
ENSMUSG00000039738	Slx4	183,9736763	-0,470889654	0,154089665	-3,055945727	0,002243519	0,011012906
ENSMUSG00000007872	Id3	558,7478037	-0,332836392	0,108922255	-3,055724402	0,002245175	0,011017448
ENSMUSG00000035919	Bbs9	55,44138355	-0,701143461	0,229462227	-3,055594245	0,00224615	0,011018642
ENSMUSG00000022360	Atad2	838,6640972	-0,358840957	0,117511982	-3,053654195	0,002260725	0,011082923
ENSMUSG00000053398	Phgdh	2285,29039	-0,190800838	0,062491522	-3,053227576	0,002263942	0,011087868
ENSMUSG00000030058	Copg1	2040,417135	-0,190132208	0,062292008	-3,052272877	0,002271155	0,011119582
ENSMUSG00000012609	Ttll5	344,3848275	-0,392339871	0,128553572	-3,051956193	0,002273553	0,01112409
ENSMUSG00000029111	Nelfa	552,5730083	-0,316831768	0,103816053	-3,0518572	0,002274303	0,011124146
ENSMUSG00000028702	Rad54l	707,1649395	-0,316144784	0,10360839	-3,051343468	0,002278198	0,011135968
ENSMUSG00000037993	Dhx38	725,1563731	-0,228843958	0,075021051	-3,050396579	0,002285394	0,011163896
ENSMUSG00000006782	Cnp	434,7322836	-0,274371529	0,089953654	-3,050143224	0,002287323	0,011169697
ENSMUSG00000022536	Glyr1	1794,07515	-0,167049186	0,054836367	-3,046321168	0,002316602	0,01129803
ENSMUSG00000052533	Nup188	1057,870398	-0,205509784	0,067459804	-3,046403505	0,002315968	0,01129803
ENSMUSG00000053293	Pom121	1001,599948	-0,325319743	0,106874932	-3,043929367	0,0023351	0,011373513
ENSMUSG00000000555	Itga5	107,2001847	-0,465787992	0,153032304	-3,043723316	0,002336699	0,011377627
ENSMUSG00000004788	Eif2b2	464,9237406	-0,244805499	0,080455722	-3,042735708	0,002344381	0,011403973
ENSMUSG00000028334	Nans	1321,475535	-0,191659658	0,063022685	-3,041121728	0,002356985	0,011461582
ENSMUSG00000053644	Aldh7a1	243,3612544	-0,335228273	0,110278926	-3,039821692	0,002367182	0,011500034
ENSMUSG00000002808	Epdr1	36,48246256	-0,928447229	0,305487773	-3,039228773	0,002371847	0,011513098
ENSMUSG00000015176	Nolc1	1444,953609	-0,348693793	0,114807108	-3,037214321	0,002387756	0,011581309
ENSMUSG00000022706	Mrpl40	343,0480446	-0,275546125	0,090794795	-3,03482293	0,002406769	0,011662265
ENSMUSG00000021532	Fastkd3	190,7927515	-0,420650057	0,138652131	-3,033852096	0,002414528	0,011692337
ENSMUSG00000017499	Cdc6	321,1615082	-0,462926925	0,15264502	-3,032702434	0,002423745	0,011721899
ENSMUSG00000025858	Get4	689,4435924	-0,217304852	0,071649928	-3,032869109	0,002422406	0,011721899
ENSMUSG00000022913	Psmg1	345,8713442	-0,267402777	0,088195177	-3,031943326	0,002429848	0,01174011
ENSMUSG00000026799	Med27	125,5042192	-0,423240545	0,139593018	-3,0319607	0,002429708	0,01174011
ENSMUSG00000062421	Arf2	194,454945	-0,371217744	0,122434771	-3,031963385	0,002429687	0,01174011
ENSMUSG00000033276	Stk36	10,09761294	-1,482309081	0,488948721	-3,031624827	0,002432413	0,011748735
ENSMUSG00000022400	Rbx1	611,3377005	-0,211086785	0,069634376	-3,031358905	0,002434557	0,01175532
ENSMUSG00000015937	H2afy	2596,40321	-0,152109199	0,050181086	-3,03120579	0,002435792	0,011757514
ENSMUSG00000028578	Caap1	172,8012127	-0,420954843	0,138878431	-3,031103108	0,00243662	0,011757746
ENSMUSG00000036667	Tcaf1	61,7815401	-0,682739167	0,22528021	-3,03062203	0,002440505	0,011765189
ENSMUSG00000058503	Fam133b	277,6011524	-0,311905912	0,102939702	-3,029986541	0,002445646	0,011782431
ENSMUSG00000045482	Trrap	1063,419598	-0,344432454	0,113759092	-3,02773561	0,002463936	0,011862956
ENSMUSG00000016984	Etaa1	220,0144817	-0,421290528	0,139149532	-3,027610098	0,002464959	0,011864092
ENSMUSG00000022391	Rangap1	2652,155682	-0,323595907	0,106920968	-3,026496223	0,002474059	0,011904088
ENSMUSG00000073838	Tufm	1563,119717	-0,193968355	0,064121873	-3,024995168	0,002486371	0,011959508
ENSMUSG00000002055	Spag5	841,1519831	-0,374917571	0,124006538	-3,023369402	0,002499769	0,012020115
ENSMUSG00000028212	Ccne2	193,3278085	-0,637402988	0,210978634	-3,021173176	0,002517973	0,012096066
ENSMUSG00000025041	Nt5c2	474,056383	-0,270090569	0,089424636	-3,020314984	0,002525119	0,012126529
ENSMUSG00000036992	Nxt1	254,4892655	-0,333439223	0,110403356	-3,020191005	0,002526153	0,012127629
ENSMUSG00000022864	D16Ertd472e	12,9199377	-1,388455653	0,45979709	-3,019713878	0,002530136	0,012139011
ENSMUSG00000028873	Cdca8	820,9650822	-0,442899569	0,146668363	-3,019734857	0,002529961	0,012139011
ENSMUSG00000020905	Usp43	618,9381202	-0,325335099	0,107782272	-3,018447203	0,002540737	0,012182113
ENSMUSG00000031370	Zrsr2	257,0685997	-0,306355621	0,10153663	-3,017193097	0,002551272	0,012228736
ENSMUSG00000047989	Ino80c	176,4520669	-0,458189189	0,151932893	-3,015733988	0,002563581	0,012276014
ENSMUSG00000028857	Tmem222	313,9173104	-0,296202598	0,09823149	-3,015352805	0,002566805	0,012287549
ENSMUSG00000014074	Rnf168	372,4731228	-0,332058938	0,11021424	-3,012849685	0,002588071	0,012365774
ENSMUSG00000024349	Tmem173	105,9079332	-0,595902991	0,197816929	-3,012396335	0,002591939	0,012376408
ENSMUSG00000023004	Tuba1b	2796,430853	-0,407083058	0,135178101	-3,011457151	0,002599971	0,012388281
ENSMUSG00000034023	Fancd2	311,9244647	-0,39747378	0,131983064	-3,011551404	0,002599164	0,012388281
ENSMUSG00000041712	Ubr7	597,1548351	-0,2901144	0,096337316	-3,011443658	0,002600086	0,012388281
ENSMUSG00000033022	Cdo1	317,8277809	-0,317180329	0,105346606	-3,010826258	0,002605379	0,012405193
ENSMUSG00000036565	Ttyh3	723,0198607	-0,226505506	0,075238784	-3,010488643	0,002608277	0,012415069
ENSMUSG00000024050	Wiz	766,9692686	-0,231125694	0,076777384	-3,010335597	0,002609592	0,012417404
ENSMUSG00000003299	Mrpl4	524,5455553	-0,313667201	0,104225795	-3,009496833	0,002616808	0,01244781
ENSMUSG00000020186	Csrp2	755,2986534	-0,237158223	0,07881403	-3,009086355	0,002620346	0,012460706
ENSMUSG00000031311	Nono	3338,137159	-0,250665505	0,083365613	-3,006821356	0,002639949	0,012538091
ENSMUSG00000026739	Bmi1	283,0366617	-0,344751497	0,114680499	-3,006191102	0,002645427	0,01256015
ENSMUSG00000034111	Tmed8	62,05049211	-0,585179805	0,194672416	-3,005971863	0,002647335	0,012565249
ENSMUSG00000062867	Impdh2	2121,717337	-0,255934972	0,085156151	-3,005478405	0,002651634	0,012579031
ENSMUSG00000021068	Nin	122,8921838	-0,509358394	0,169554857	-3,004092024	0,002663747	0,012623264
ENSMUSG00000028455	Stoml2	965,4984339	-0,192469976	0,06407493	-3,003826536	0,002666073	0,012628317
ENSMUSG00000021115	Vrk1	472,6342709	-0,441242594	0,146967151	-3,002321205	0,002679293	0,012673014
ENSMUSG00000001420	Tmem79	314,5784632	-0,336937917	0,112293889	-3,000500917	0,002695359	0,012745006
ENSMUSG00000063902	Gm7964	163,4111754	-0,427223051	0,14242615	-2,999611037	0,002703246	0,012774278
ENSMUSG00000009555	Cdk9	674,0238199	-0,199231301	0,066433942	-2,998938413	0,002709221	0,012790476
ENSMUSG00000019837	Gtf3c6	226,3704364	-0,357413131	0,119195685	-2,998540848	0,002712758	0,012803163
ENSMUSG00000059119	Nap1l4	1575,74833	-0,197076216	0,06574627	-2,997526948	0,002721798	0,012841626
ENSMUSG00000020914	Top2a	5609,499775	-0,378159906	0,126171806	-2,997182321	0,002724877	0,012848285
ENSMUSG00000053175	Bcl3	535,7307841	-0,289127134	0,096484933	-2,996603967	0,002730051	0,012868655
ENSMUSG00000000378	Ccm2	347,3183734	-0,283607781	0,094726851	-2,993953431	0,00275388	0,012964749
ENSMUSG00000097414	B130046B21Rik	301,2932237	-0,300197617	0,100290845	-2,993270394	0,002760051	0,012989743
ENSMUSG00000081999	Gm13461	39,36624508	-0,820681668	0,274319848	-2,991696274	0,002774321	0,013044679
ENSMUSG00000034032	Rpap1	382,7137054	-0,346226413	0,115826444	-2,989182792	0,002797247	0,013128327
ENSMUSG00000032058	Ppp2r1b	479,4017824	-0,244353643	0,08176046	-2,988653008	0,002802102	0,013146578
ENSMUSG00000023156	Rpp14	359,6347011	-0,26413992	0,088457184	-2,986076513	0,002825819	0,013241359
ENSMUSG00000079316	Rab9	365,3335838	-0,278888095	0,093401299	-2,985912385	0,002827336	0,013244348
ENSMUSG00000042305	Tmem183a	1433,725299	-0,204640751	0,068544176	-2,985530847	0,002830866	0,013256759
ENSMUSG00000029388	Eif2b1	848,402278	-0,29079878	0,097414999	-2,985154056	0,002834355	0,013268976
ENSMUSG00000032047	Acat1	1503,120702	-0,213445891	0,071523554	-2,984274103	0,00284252	0,013303065
ENSMUSG00000070704	Ugt2b36	79,91534326	-0,911350512	0,305458372	-2,983550609	0,002849249	0,013330415
ENSMUSG00000032418	Me1	959,9797039	-0,281437258	0,094374777	-2,982123689	0,002862563	0,01338024
ENSMUSG00000040383	Aqr	1257,266712	-0,237857325	0,079778779	-2,981461089	0,002868765	0,01340507
ENSMUSG00000041846	Ppp4r3a	1096,926659	-0,224633867	0,075353903	-2,98105151	0,002872605	0,01341885
ENSMUSG00000019659	Ccdc12	436,9054401	-0,241710696	0,081093858	-2,980628904	0,002876571	0,013429051
ENSMUSG00000046111	Cep295	454,9040395	-0,319711895	0,107260797	-2,980696618	0,002875936	0,013429051
ENSMUSG00000008333	Snrpb2	543,7073924	-0,277339912	0,09307651	-2,979698222	0,002885325	0,013460695
ENSMUSG00000075266	Cenpw	153,989129	-0,448315922	0,150460602	-2,979623345	0,00288603	0,013460695
ENSMUSG00000025144	Cenpx	334,4814926	-0,290563973	0,097548951	-2,978647863	0,002895233	0,013495261
ENSMUSG00000035754	Wdr18	573,2761408	-0,233696429	0,078474727	-2,977983323	0,002901518	0,013516192
ENSMUSG00000068154	Insm1	36,59244748	-0,760392433	0,255519567	-2,975867726	0,002921608	0,013601369
ENSMUSG00000022369	Mtbp	378,4187234	-0,394383452	0,132680478	-2,972430147	0,002954524	0,013737626
ENSMUSG00000032478	Nme6	154,6530191	-0,378198522	0,127240328	-2,972316457	0,002955619	0,013738474
ENSMUSG00000028357	Kif12	29,82953084	-1,252285195	0,421432614	-2,971495685	0,00296353	0,013771001
ENSMUSG00000038335	Tsr1	1206,912891	-0,198360825	0,066773638	-2,970645747	0,002971744	0,0137964
ENSMUSG00000037072	Selenof	2194,681611	-0,245452234	0,082672268	-2,968979093	0,002987909	0,013862905
ENSMUSG00000025147	Mob2	354,3909589	-0,278394868	0,093817742	-2,967401069	0,003003289	0,013929973
ENSMUSG00000027164	Traf6	486,5081428	-0,262695745	0,088577349	-2,965721464	0,003019738	0,013993343
ENSMUSG00000049323	Smcr8	599,1035666	-0,222285993	0,074998403	-2,963876366	0,003037903	0,014060218
ENSMUSG00000024151	Msh2	902,3592148	-0,241964303	0,081671726	-2,962644667	0,003050084	0,014112261
ENSMUSG00000033068	Entpd6	520,4810605	-0,271394486	0,09162834	-2,961905525	0,003057416	0,014137498
ENSMUSG00000007836	Hnrnpa0	2931,492306	-0,202034158	0,06821845	-2,961576476	0,003060685	0,014143931
ENSMUSG00000041147	Brca2	270,8911143	-0,387317328	0,130792801	-2,961304643	0,003063388	0,014152081
ENSMUSG00000018509	Cenpv	704,1087762	-0,234973742	0,079409827	-2,959000798	0,003086383	0,014249574
ENSMUSG00000008604	Ubqln4	858,5032243	-0,271724426	0,091862311	-2,957953298	0,00309689	0,014293705
ENSMUSG00000067194	Eif1ax	1633,394524	-0,199266449	0,067373447	-2,957640702	0,003100032	0,014303825
ENSMUSG00000010517	Faf1	757,9457239	-0,223290386	0,075505418	-2,957276334	0,003103698	0,014316355
ENSMUSG00000041231	Ublcp1	302,8610359	-0,336992359	0,113969949	-2,956852775	0,003107965	0,014331647
ENSMUSG00000034674	Tdg	1152,420832	-0,233482399	0,079004345	-2,955310857	0,003123542	0,014394663
ENSMUSG00000022972	1110004E09Rik	331,98501	-0,290831557	0,098495767	-2,952731519	0,003149758	0,014493311
ENSMUSG00000025821	Zfp282	327,7174332	-0,340829014	0,115540119	-2,949875925	0,003179016	0,014619008
ENSMUSG00000039756	Dnttip2	841,1751233	-0,226078036	0,076649811	-2,949492405	0,003182964	0,014632698
ENSMUSG00000028788	Ptp4a2	3878,843966	-0,138645177	0,047014929	-2,948960701	0,003188445	0,014648956
ENSMUSG00000024507	Hsd17b4	1928,350177	-0,220416806	0,074753314	-2,9485891	0,003192281	0,014662108
ENSMUSG00000048922	Cdca2	423,0742738	-0,472379994	0,160216797	-2,948379954	0,003194442	0,01466756
ENSMUSG00000051235	Gen1	121,5447485	-0,554982188	0,188437079	-2,945185682	0,003227609	0,014801805
ENSMUSG00000021427	Ssr1	2626,559248	-0,190289366	0,06465866	-2,942983473	0,003250658	0,014893905
ENSMUSG00000036249	Rbm43	56,53031772	-0,580806014	0,197467617	-2,941272206	0,003268672	0,014967337
ENSMUSG00000024217	Snrpc	528,6370219	-0,245084749	0,083332419	-2,941049245	0,003271025	0,014973563
ENSMUSG00000028995	Fam126a	170,1424612	-0,388227262	0,132048058	-2,940045223	0,003281643	0,015011219
ENSMUSG00000034252	Senp6	1446,549662	-0,169809356	0,057762199	-2,939800764	0,003284234	0,015011219
ENSMUSG00000032454	Rbp2	1442,421731	-0,94259529	0,321128595	-2,935258044	0,003332704	0,01519588
ENSMUSG00000037025	Foxa2	131,4188024	-0,403827007	0,13759205	-2,934958869	0,003335919	0,015205937
ENSMUSG00000027349	Fam98b	556,8448369	-0,270197633	0,092066849	-2,934798319	0,003337645	0,015209204
ENSMUSG00000026708	Cenpl	140,2391726	-0,533217057	0,181708851	-2,934458352	0,003341304	0,015217199
ENSMUSG00000056888	Glipr1	62,38382214	-0,835810949	0,284827359	-2,934447561	0,00334142	0,015217199
ENSMUSG00000028540	Dph2	183,7220063	-0,366401581	0,124925535	-2,932959867	0,003357473	0,015272209
ENSMUSG00000030045	Mrpl19	497,4408576	-0,222099991	0,075722115	-2,933092804	0,003356036	0,015272209
ENSMUSG00000063931	Pepd	640,5008926	-0,236039348	0,080488724	-2,932576593	0,00336162	0,015286086
ENSMUSG00000031885	Cbfb	712,4052975	-0,262630015	0,089560094	-2,932444608	0,003363049	0,015287971
ENSMUSG00000032803	Cdv3	2696,384847	-0,224207737	0,076505616	-2,930604934	0,003383027	0,015374149
ENSMUSG00000005320	Fgfr4	74,00138758	-0,661441927	0,225738345	-2,930126589	0,003388239	0,015384023
ENSMUSG00000097412	1810014B01Rik	594,4702003	-0,250930107	0,085635979	-2,93019488	0,003387495	0,015384023
ENSMUSG00000002981	Clptm1	1771,129229	-0,158376114	0,054052977	-2,930016472	0,00338944	0,01538473
ENSMUSG00000003135	Cnot11	373,3476792	-0,267510181	0,09131893	-2,929405568	0,00339611	0,01541036
ENSMUSG00000029191	Rfc1	1098,20463	-0,234566675	0,080080957	-2,929119264	0,00339924	0,015419917
ENSMUSG00000091721	Gimd1	167,8265948	-0,557944412	0,190556677	-2,927970934	0,003411819	0,015467667
ENSMUSG00000002221	Paxip1	629,2503463	-0,442391143	0,151168754	-2,926472108	0,003428302	0,015523708
ENSMUSG00000070697	Utp3	671,6884935	-0,218610868	0,074725071	-2,925535768	0,003438636	0,015556474
ENSMUSG00000074886	Grk6	1201,4045	-0,349992738	0,119725112	-2,92330266	0,003463397	0,015663787
ENSMUSG00000029810	Tmem176b	1043,236122	-0,259829908	0,088911454	-2,922344595	0,003474069	0,015702627
ENSMUSG00000018209	Stk4	814,44589	-0,195230031	0,066857766	-2,92008008	0,003499415	0,0158077
ENSMUSG00000085957	Syna	29,51136209	-0,882452779	0,302267921	-2,919439074	0,003506619	0,015835498
ENSMUSG00000025235	Bbs4	72,45938416	-0,492111725	0,168667195	-2,917649307	0,003526808	0,015921893
ENSMUSG00000001151	Pcnt	492,7366518	-0,498809203	0,170994156	-2,917112587	0,003532882	0,015944539
ENSMUSG00000033751	Gadd45gip1	713,3796995	-0,231560156	0,079391375	-2,916691608	0,003537654	0,015956512
ENSMUSG00000079494	Nat8f5	146,3545558	-0,465893653	0,159729226	-2,916771491	0,003536748	0,015956512
ENSMUSG00000034932	Mrpl54	348,5428744	-0,25327091	0,086848986	-2,916221843	0,003542985	0,015970995
ENSMUSG00000027597	Ahcy	2703,824182	-0,281304166	0,096470264	-2,915967618	0,003545873	0,015979233
ENSMUSG00000031835	Mbtps1	1482,893641	-0,221996003	0,076180192	-2,914090896	0,00356726	0,016066002
ENSMUSG00000038664	Herc1	882,3131293	-0,395750564	0,135858882	-2,912953188	0,003580283	0,016115016
ENSMUSG00000046591	Ticrr	354,2869146	-0,527845206	0,181341101	-2,910786381	0,003605204	0,016212657
ENSMUSG00000042215	Bag2	186,7048795	-0,33237571	0,114261686	-2,908899046	0,00362704	0,016286543
ENSMUSG00000042133	Ppig	1145,64417	-0,197224538	0,067809433	-2,908511803	0,003631535	0,016301868
ENSMUSG00000025001	Hells	1126,220606	-0,43665073	0,150175879	-2,907595641	0,00364219	0,016337328
ENSMUSG00000029703	Lrwd1	316,814011	-0,376445745	0,129471675	-2,9075529	0,003642687	0,016337328
ENSMUSG00000004748	Mtfp1	323,4066598	-0,337955919	0,11624156	-2,907358762	0,003644949	0,016342606
ENSMUSG00000037316	Bag4	354,4732751	-0,275570844	0,094829391	-2,9059645	0,00366123	0,016405838
ENSMUSG00000071646	Mta2	1582,188767	-0,197314236	0,06790273	-2,905836573	0,003662727	0,016407666
ENSMUSG00000024068	Spast	470,7020773	-0,261840543	0,090114612	-2,905639123	0,003665039	0,016413142
ENSMUSG00000014601	Strip1	659,8166676	-0,222817474	0,076689472	-2,905450637	0,003667247	0,01641815
ENSMUSG00000031698	Mylk3	5,09564303	-3,083321171	1,061381971	-2,905006168	0,003672459	0,016436598
ENSMUSG00000015880	Ncapg	697,3478516	-0,426108372	0,146762174	-2,903393702	0,003691423	0,016502164
ENSMUSG00000071172	Srsf3	2778,931753	-0,272864069	0,093981262	-2,903388004	0,00369149	0,016502164
ENSMUSG00000028798	Eif3i	2323,83899	-0,173092869	0,059657209	-2,901457732	0,003714309	0,016594325
ENSMUSG00000021072	Tmx1	739,2158752	-0,195215474	0,067321867	-2,899733537	0,0037348	0,016671041
ENSMUSG00000018486	Wnt9b	8,428559051	-1,637621217	0,564878768	-2,899066683	0,003742753	0,016696896
ENSMUSG00000030657	Xylt1	22,5129264	-0,929879018	0,320765344	-2,898938544	0,003744283	0,016696896
ENSMUSG00000042472	Zfp410	257,9094155	-0,370344645	0,12775864	-2,898783565	0,003746134	0,016696896
ENSMUSG00000036768	Kif15	466,5653673	-0,516859674	0,178348499	-2,898032102	0,003755122	0,016727057
ENSMUSG00000021245	Mlh3	184,2291977	-0,352499862	0,12167585	-2,89704047	0,003767012	0,01677506
ENSMUSG00000021252	Erg28	1187,527478	-0,173565614	0,059941357	-2,895590322	0,003784461	0,016842808
ENSMUSG00000059363	Fxn	121,0752538	-0,423332139	0,146329013	-2,893015756	0,003815622	0,016961445
ENSMUSG00000042487	Leo1	323,5073258	-0,291626382	0,100864317	-2,891274054	0,003836834	0,01704568
ENSMUSG00000096006	Gm21596	21,73495669	-0,969294926	0,335353792	-2,89036519	0,003847945	0,017079934
ENSMUSG00000021975	Ints9	347,782218	-0,406421782	0,140623121	-2,890149071	0,003850592	0,017086647
ENSMUSG00000026779	Mastl	195,3825216	-0,479386951	0,16587828	-2,889992293	0,003852513	0,017090137
ENSMUSG00000020275	Rel	131,1674547	-0,397437987	0,137644206	-2,887429844	0,003884032	0,017199572
ENSMUSG00000003039	Fam32a	1116,277236	-0,187567523	0,064974553	-2,886784357	0,003892009	0,017224769
ENSMUSG00000020430	Pes1	1596,513053	-0,193850846	0,067149393	-2,886859257	0,003891082	0,017224769
ENSMUSG00000008305	Tle1	1139,918009	-0,302366401	0,104846976	-2,883882902	0,003928048	0,017358768
ENSMUSG00000037544	Dlgap5	396,4834575	-0,437700963	0,151817053	-2,883081674	0,003938053	0,01739788
ENSMUSG00000027654	Fam83d	187,0237096	-0,483108556	0,167612982	-2,882286034	0,003948012	0,017431652
ENSMUSG00000003037	Rab8a	1533,145455	-0,165498598	0,057434041	-2,881541954	0,003957345	0,017467744
ENSMUSG00000049916	2610318N02Rik	55,45997953	-0,886093893	0,307535749	-2,881271185	0,003960747	0,017477637
ENSMUSG00000004099	Dnmt1	1944,824594	-0,388438742	0,134905021	-2,879349773	0,003984961	0,017574191
ENSMUSG00000042029	Ncapg2	740,6596539	-0,407047857	0,141380968	-2,87908524	0,003988305	0,017583792
ENSMUSG00000001666	Ddt	328,0407684	-0,289081865	0,100442249	-2,878090326	0,004000906	0,017629027
ENSMUSG00000015748	Prpf3	350,7578152	-0,33824426	0,11752982	-2,87794417	0,00400276	0,017630885
ENSMUSG00000024660	Incenp	1036,891399	-0,42109511	0,146321665	-2,877872595	0,004003668	0,017630885
ENSMUSG00000041747	Utp15	570,8230169	-0,33525999	0,116578228	-2,875837072	0,004029576	0,017734048
ENSMUSG00000013833	Med16	330,3700475	-0,311205386	0,108244365	-2,875026208	0,00403994	0,017769837
ENSMUSG00000070284	Gmppb	880,067326	-0,184585063	0,064217631	-2,874367367	0,004048378	0,01779656
ENSMUSG00000019579	Mydgf	1065,751367	-0,204365927	0,071112619	-2,87383491	0,004055209	0,017821389
ENSMUSG00000029505	Ep400	1193,810234	-0,190776726	0,06643061	-2,871819576	0,004081159	0,017914528
ENSMUSG00000036737	Oxsr1	1063,165109	-0,182344484	0,063498963	-2,871613569	0,00408382	0,017920988
ENSMUSG00000003549	Ercc1	105,4322444	-0,468410332	0,163167882	-2,870726321	0,004095299	0,017962697
ENSMUSG00000036932	Aifm1	1363,578545	-0,199688704	0,069618256	-2,8683382	0,004126342	0,018065072
ENSMUSG00000009575	Cbx5	2409,095597	-0,31767435	0,110797548	-2,867160467	0,00414173	0,018122322
ENSMUSG00000027195	Hsd17b12	2791,23815	-0,138542528	0,048352467	-2,865262872	0,004166632	0,01822599
ENSMUSG00000031107	Rbmx2	128,5450766	-0,414614336	0,144752805	-2,864292234	0,004179422	0,018276632
ENSMUSG00000035666	Gtf3c4	686,3321739	-0,251196928	0,087707317	-2,864036176	0,004182802	0,018286105
ENSMUSG00000020133	2310011J03Rik	418,9763261	-0,291566465	0,101822757	-2,86347053	0,004190278	0,018313147
ENSMUSG00000040204	Pclaf	1459,244717	-0,364196788	0,127191028	-2,863384254	0,004191419	0,018313147
ENSMUSG00000004266	Ptpn6	252,6374282	-0,317686232	0,111015358	-2,861642184	0,004214524	0,018403422
ENSMUSG00000070699	Sars2	174,6146599	-0,42432031	0,148332946	-2,860593821	0,004228484	0,018453683
ENSMUSG00000005483	Dnajb1	513,4979035	-0,220375957	0,077082575	-2,858959482	0,004250331	0,018532918
ENSMUSG00000059278	Naa38	311,2208043	-0,293977165	0,102847522	-2,858378674	0,004258119	0,018561506
ENSMUSG00000030870	Ubfd1	651,48319	-0,244826269	0,085699907	-2,856785718	0,004279546	0,018627959
ENSMUSG00000028795	Ccdc28b	20,15407043	-1,140639196	0,399701657	-2,853726461	0,004320972	0,018797413
ENSMUSG00000056310	Tyw1	397,3023361	-0,230436016	0,080808745	-2,851622255	0,004349676	0,01891682
ENSMUSG00000031756	Cenpn	90,94685207	-0,676531939	0,237341015	-2,850463665	0,004365554	0,018980395
ENSMUSG00000030319	Cand2	126,2736022	-0,463256429	0,162552775	-2,849883232	0,004373528	0,01900958
ENSMUSG00000028345	Tex10	411,5874936	-0,261816637	0,091893671	-2,8491259	0,004383953	0,019038412
ENSMUSG00000046034	Otulin	235,4750006	-0,295718179	0,103852583	-2,847480246	0,004406683	0,019120587
ENSMUSG00000022673	Mcm4	1245,815026	-0,49417717	0,173589893	-2,84680843	0,004415993	0,019149951
ENSMUSG00000048327	Ckap2l	419,1925416	-0,446029907	0,1567071	-2,846264828	0,004423539	0,019174476
ENSMUSG00000045980	Tmem104	115,4377007	-0,420994354	0,148084624	-2,842930898	0,004470076	0,019334395
ENSMUSG00000037466	4930427A07Rik	362,5282158	-0,641363197	0,225638256	-2,842439972	0,004476966	0,019353083
ENSMUSG00000020091	Eif4ebp2	1459,34385	-0,220047234	0,077438599	-2,841570459	0,004489193	0,019394808
ENSMUSG00000018965	Ywhah	2725,761185	-0,178880478	0,062989609	-2,83984105	0,004513602	0,019489083
ENSMUSG00000051768	Xrcc1	372,9982848	-0,327411049	0,11529016	-2,839887189	0,004512949	0,019489083
ENSMUSG00000031578	Mak16	549,0965308	-0,259531141	0,091417787	-2,838956726	0,004526129	0,019537576
ENSMUSG00000024067	Dpy30	555,5126009	-0,206814568	0,072853847	-2,838759735	0,004528924	0,019538444
ENSMUSG00000026361	Cdc73	710,4449351	-0,204314557	0,071971917	-2,838809422	0,004528219	0,019538444
ENSMUSG00000037608	Bclaf1	1512,334246	-0,372908128	0,131380886	-2,838374279	0,004534398	0,019555501
ENSMUSG00000029387	Gtf2h3	466,1499109	-0,258730954	0,091171243	-2,837857053	0,004541752	0,019575217
ENSMUSG00000052212	Cd177	86,26880777	-0,876906195	0,309009789	-2,837794229	0,004542646	0,019575217
ENSMUSG00000027618	Nfs1	868,0814193	-0,203363451	0,071668703	-2,837548924	0,004546138	0,019584663
ENSMUSG00000023852	Chd1	1416,698724	-0,147033763	0,051842269	-2,836175334	0,004565737	0,019652468
ENSMUSG00000007850	Hnrnph1	2197,773793	-0,484313818	0,170793497	-2,835668963	0,004572982	0,019677798
ENSMUSG00000018761	Mpdu1	480,2152482	-0,209860794	0,074010046	-2,835571739	0,004574374	0,019678168
ENSMUSG00000020826	Nos2	340,1445501	-1,209482926	0,426660702	-2,834765238	0,004585937	0,019716651
ENSMUSG00000080268	Brms1	282,0686085	-0,28605975	0,100964841	-2,833261027	0,004607574	0,019798377
ENSMUSG00000003585	Sec14l2	261,8861423	-0,305319929	0,107768995	-2,833096195	0,004609951	0,019802941
ENSMUSG00000021486	Prelid1	4305,510598	-0,122334101	0,043197269	-2,831986896	0,004625974	0,019849133
ENSMUSG00000024078	Ttc27	302,7367274	-0,337837992	0,11930433	-2,831732853	0,004629651	0,019859252
ENSMUSG00000028647	Mycbp	243,2055656	-0,305327997	0,107861426	-2,830743192	0,004643999	0,019903797
ENSMUSG00000027351	Spred1	698,5783316	-0,242128748	0,085620013	-2,827945707	0,004684775	0,020051663
ENSMUSG00000042670	Immp1l	165,7392644	-0,381773942	0,135076132	-2,826361232	0,004708014	0,020143774
ENSMUSG00000063273	Naa15	1399,986048	-0,209960555	0,074309629	-2,825482481	0,004720947	0,020187643
ENSMUSG00000041219	Arhgap11a	909,5069705	-0,289855375	0,102628929	-2,824304778	0,00473833	0,020256228
ENSMUSG00000032315	Cyp1a1	15,36648575	-1,41796916	0,502314613	-2,822870618	0,004759577	0,020335518
ENSMUSG00000026355	Mcm6	2259,703199	-0,393215627	0,139564825	-2,81744076	0,004840804	0,020653276
ENSMUSG00000029472	Anapc5	2396,496355	-0,333239395	0,118298631	-2,816933657	0,004848454	0,020680056
ENSMUSG00000020687	Cdc27	637,3900779	-0,249745695	0,088676104	-2,816381016	0,004856803	0,020698087
ENSMUSG00000034453	Polr3b	312,6244778	-0,317094389	0,112587258	-2,816432288	0,004856028	0,020698087
ENSMUSG00000041133	Smc1a	1613,755801	-0,335470111	0,119128214	-2,816042493	0,004861924	0,020714049
ENSMUSG00000037638	Zbtb42	200,2313547	-0,33620245	0,119403843	-2,815675276	0,004867484	0,020731875
ENSMUSG00000037278	Tmem97	1687,39335	-0,219740445	0,078142567	-2,812045398	0,004922755	0,020955443
ENSMUSG00000007655	Cav1	8,43807444	-1,520869708	0,540923405	-2,811617491	0,004929308	0,020971486
ENSMUSG00000020634	Ubxn2a	454,8089366	-0,262142788	0,093259767	-2,810888292	0,004940494	0,021013138
ENSMUSG00000032288	Imp3	506,7321894	-0,207770414	0,073977307	-2,808569586	0,004976213	0,021153116
ENSMUSG00000061613	U2af1	1019,56908	-0,213828251	0,076179492	-2,806900447	0,00500207	0,021245047
ENSMUSG00000022678	Nde1	485,172518	-0,376222602	0,134055158	-2,806476128	0,005008662	0,021267051
ENSMUSG00000063870	Chd4	2876,513641	-0,177487603	0,063244205	-2,806385221	0,005010076	0,021267059
ENSMUSG00000051518	Rps19bp1	236,433234	-0,332281101	0,118497853	-2,804110741	0,005045557	0,021405609
ENSMUSG00000028833	Ncdn	441,0041144	-0,259364932	0,092508921	-2,803674817	0,005052383	0,021422504
ENSMUSG00000022466	Rpap3	286,5209729	-0,291119353	0,10385541	-2,803121687	0,005061057	0,021453242
ENSMUSG00000004980	Hnrnpa2b1	11091,86217	-0,369677419	0,131972463	-2,801170857	0,005091755	0,02157123
ENSMUSG00000061808	Ttr	77,52904224	-0,633564944	0,226216165	-2,800705884	0,005099097	0,02159019
ENSMUSG00000022899	Slc15a2	10,76465261	-1,510678951	0,539439306	-2,800461396	0,005102961	0,0215912
ENSMUSG00000030091	Nup210	1185,57919	-0,332416914	0,11869803	-2,800525969	0,00510194	0,0215912
ENSMUSG00000020850	Prpf8	3917,740864	-0,158121053	0,05647458	-2,799862377	0,00511244	0,021616308
ENSMUSG00000037070	Rbmxl1	501,4094682	-0,218038027	0,07787316	-2,79991242	0,005111647	0,021616308
ENSMUSG00000022721	Trmt2a	686,7098952	-0,365785403	0,13066298	-2,799457067	0,005118862	0,021635646
ENSMUSG00000042489	Clspn	422,2272208	-0,582422541	0,208053189	-2,799392524	0,005119886	0,021635646
ENSMUSG00000045273	Cenph	152,2178414	-0,519747357	0,185687557	-2,799042461	0,00512544	0,021640905
ENSMUSG00000024081	Cebpz	718,8336011	-0,204803076	0,073205539	-2,797644522	0,005147673	0,021728691
ENSMUSG00000026278	Bok	338,999972	-0,479683196	0,171477653	-2,797351065	0,005152352	0,021730486
ENSMUSG00000041774	Ydjc	425,2214945	-0,228540151	0,081701551	-2,797255971	0,005153868	0,021730486
ENSMUSG00000028156	Eif4e	1841,442967	-0,153705133	0,054957821	-2,796783631	0,005161409	0,021752332
ENSMUSG00000004056	Akt2	632,1422984	-0,216980779	0,077662283	-2,793901629	0,005207632	0,021926487
ENSMUSG00000020107	Anapc16	462,0257068	-0,227510023	0,081430308	-2,793923152	0,005207285	0,021926487
ENSMUSG00000024131	Slc3a1	1013,044689	-0,218004772	0,078024429	-2,7940579	0,005205116	0,021926487
ENSMUSG00000036834	Plch1	445,4964721	-0,256222549	0,091722397	-2,793456746	0,0052148	0,021950535
ENSMUSG00000031821	Gins2	533,8035293	-0,240146607	0,08598971	-2,792736558	0,005226424	0,021986946
ENSMUSG00000044018	Mrpl50	550,3184593	-0,249990462	0,089519917	-2,792568081	0,005229146	0,021986946
ENSMUSG00000022814	Umps	742,8316152	-0,234971959	0,084144928	-2,792467294	0,005230776	0,021987063
ENSMUSG00000027865	Gdap2	221,2167431	-0,331860896	0,118886022	-2,791420636	0,005247723	0,022039849
ENSMUSG00000029394	Cdk2ap1	228,7208948	-0,384878212	0,137878643	-2,791427318	0,005247614	0,022039849
ENSMUSG00000060098	Prmt7	682,9013521	-0,191403399	0,068567979	-2,791439992	0,005247409	0,022039849
ENSMUSG00000071551	Akr1c19	485,5808802	-0,887252295	0,317873977	-2,791207709	0,005251176	0,022048208
ENSMUSG00000020644	Id2	460,4754525	-0,352848093	0,12648399	-2,789666049	0,005276243	0,022142602
ENSMUSG00000007029	Vars	2755,997209	-0,28566332	0,102414167	-2,789294955	0,005282293	0,022160331
ENSMUSG00000037242	Clic4	1345,481624	-0,338409931	0,121434342	-2,786772877	0,005323578	0,022308678
ENSMUSG00000041431	Ccnb1	833,1209737	-0,422015764	0,151433542	-2,786805076	0,005323049	0,022308678
ENSMUSG00000020692	Nle1	238,5251921	-0,465449798	0,167096876	-2,78550868	0,005344381	0,022383402
ENSMUSG00000021694	Ercc8	152,8137201	-0,334681023	0,12015068	-2,785510855	0,005344345	0,022383402
ENSMUSG00000027649	Ctnnbl1	341,2837307	-0,247913205	0,089017994	-2,784978564	0,005353126	0,022413798
ENSMUSG00000028175	Depdc1a	143,1394243	-0,47592178	0,170905532	-2,784706694	0,005357616	0,022426365
ENSMUSG00000047443	Erfe	272,2724541	-0,48403729	0,173856679	-2,784116732	0,005367371	0,022454721
ENSMUSG00000026867	Gapvd1	1217,159877	-0,151582623	0,054450394	-2,783866397	0,005371516	0,022459584
ENSMUSG00000045799	Gm9800	276,6613752	-0,322890404	0,11598552	-2,783885469	0,0053712	0,022459584
ENSMUSG00000062590	Armc9	48,12150428	-0,637406172	0,22903982	-2,782949148	0,005386725	0,022510682
ENSMUSG00000059878	Zfp422	327,4464544	-0,282468475	0,101515762	-2,782508549	0,005394044	0,022535019
ENSMUSG00000032184	Lysmd2	70,85741507	-0,501163236	0,180152891	-2,78187728	0,005404547	0,022566381
ENSMUSG00000054942	Miga1	390,7867047	-0,276130551	0,099269366	-2,781629046	0,005408682	0,02257739
ENSMUSG00000016024	Lbp	2,168624923	-6,692764277	2,407737534	-2,779690138	0,005441079	0,022700043
ENSMUSG00000020307	Cdc34	1009,72834	-0,240981527	0,086859209	-2,774392365	0,005530493	0,023034802
ENSMUSG00000025962	Fastkd2	494,7516832	-0,343521533	0,123818264	-2,774401148	0,005530344	0,023034802
ENSMUSG00000031930	Wwp2	674,4790814	-0,196990063	0,071017354	-2,773829946	0,005540063	0,023050315
ENSMUSG00000036223	Ska1	93,58012541	-0,546969001	0,19719001	-2,77381699	0,005540284	0,023050315
ENSMUSG00000023066	Rttn	135,2975545	-0,405020835	0,146051905	-2,773129427	0,005552003	0,023079727
ENSMUSG00000028414	Fktn	469,6877591	-0,218440268	0,078774508	-2,772981696	0,005554524	0,023083838
ENSMUSG00000028622	Mrpl37	788,8941106	-0,190686511	0,068818453	-2,770863103	0,005590793	0,023228155
ENSMUSG00000032077	Bud13	162,7961386	-0,343112151	0,12396218	-2,767877685	0,005642263	0,02342262
ENSMUSG00000026782	Abi2	27,01698492	-0,839298109	0,303251002	-2,76766805	0,005645893	0,023431233
ENSMUSG00000032458	Copb2	2709,79368	-0,161458175	0,058353183	-2,766912895	0,005658987	0,023466183
ENSMUSG00000034349	Smc4	1939,330971	-0,302026091	0,109210744	-2,765534597	0,005682958	0,023533193
ENSMUSG00000031168	Ebp	844,8566052	-0,287502383	0,103979877	-2,764980987	0,005692611	0,023548057
ENSMUSG00000034940	Synrg	324,2736155	-0,279873033	0,101220994	-2,764970204	0,0056928	0,023548057
ENSMUSG00000104444	Gm33051	14,20402369	-1,221851967	0,441897541	-2,76501192	0,005692072	0,023548057
ENSMUSG00000061024	Rrs1	650,4808752	-0,255514571	0,092462586	-2,763437429	0,005719606	0,023645955
ENSMUSG00000019971	Cep290	132,0985962	-0,429801208	0,155688217	-2,760653417	0,005768586	0,023809245
ENSMUSG00000074896	Ifit3	22,56335486	-1,291876812	0,468416163	-2,75796805	0,005816188	0,023992573
ENSMUSG00000022390	Zc3h7b	651,0915718	-0,229301658	0,083149668	-2,75769781	0,005820998	0,024005841
ENSMUSG00000029229	Chic2	311,0209248	-0,284374101	0,103159745	-2,756638267	0,005839892	0,024044266
ENSMUSG00000048799	Cep120	197,2388516	-0,334272759	0,121281999	-2,756161357	0,005848414	0,024072192
ENSMUSG00000037361	Sf3b6	584,2623616	-0,237669384	0,086240653	-2,755885721	0,005853344	0,024079911
ENSMUSG00000016018	Skiv2l2	1084,200208	-0,200620082	0,072811239	-2,755344992	0,005863028	0,024113163
ENSMUSG00000028560	Usp1	1344,178067	-0,302346065	0,109791083	-2,753830784	0,005890221	0,024218391
ENSMUSG00000029730	Mcm7	2220,563578	-0,456497265	0,165939091	-2,750992928	0,005941493	0,024402559
ENSMUSG00000063576	Klhdc3	1016,336706	-0,177510412	0,064537049	-2,750519499	0,005950085	0,024431189
ENSMUSG00000039824	Myl6b	17,67647082	-1,056971684	0,384461062	-2,749229474	0,005973555	0,024514194
ENSMUSG00000090266	Mettl23	700,5251272	-0,293969657	0,106925257	-2,749300465	0,005972261	0,024514194
ENSMUSG00000026490	Cdc42bpa	285,4917737	-0,282944829	0,10292221	-2,749113417	0,005975671	0,024516197
ENSMUSG00000051355	Commd1	256,5813674	-0,341808419	0,124348077	-2,748803415	0,005981325	0,024532714
ENSMUSG00000026966	Ssna1	499,4266917	-0,231551165	0,084276344	-2,747522666	0,006004736	0,024615592
ENSMUSG00000040738	Ints8	387,4561187	-0,299165799	0,108886771	-2,747494453	0,006005252	0,024615592
ENSMUSG00000022426	Josd1	654,2299872	-0,190554452	0,069365409	-2,747110614	0,006012285	0,024632874
ENSMUSG00000025917	Cops5	1189,587662	-0,170643882	0,062127531	-2,746670926	0,006020351	0,024659212
ENSMUSG00000005609	Ctr9	802,4711491	-0,198528894	0,072283	-2,74655028	0,006022565	0,024661579
ENSMUSG00000030735	Gm9755	125,9583167	-0,426470774	0,155295996	-2,746180097	0,006029366	0,02467601
ENSMUSG00000048329	Mfsd6l	80,89469461	-0,446874852	0,162787765	-2,745137823	0,006048549	0,024741078
ENSMUSG00000097479	Gm26582	1171,024537	-0,170211791	0,062020063	-2,744463348	0,006060992	0,024785246
ENSMUSG00000002741	Ykt6	1967,996558	-0,129956676	0,047368117	-2,743547445	0,006077926	0,024847751
ENSMUSG00000001911	Nfix	398,2942567	-0,269601008	0,098318179	-2,742127761	0,006104259	0,024941868
ENSMUSG00000027599	Armc1	660,0600058	-0,279440226	0,10194706	-2,741032718	0,006124641	0,025011579
ENSMUSG00000029826	Zc3hav1	866,9077503	-0,170537775	0,062226322	-2,740605119	0,006132616	0,025037361
ENSMUSG00000025269	Apex2	82,99696969	-0,547273267	0,199819909	-2,738832537	0,006165777	0,025152297
ENSMUSG00000027108	Ola1	1504,073482	-0,177276566	0,064743808	-2,738123869	0,00617908	0,02517929
ENSMUSG00000028639	Ybx1	9425,876949	-0,111413463	0,040689488	-2,73813869	0,006178801	0,02517929
ENSMUSG00000031546	Gins4	262,8405513	-0,281807623	0,103041126	-2,734904353	0,00623984	0,025378025
ENSMUSG00000035041	Creb3l3	685,2989775	-0,279135491	0,102066559	-2,734837876	0,006241101	0,025378025
ENSMUSG00000053950	Adnp2	410,5614219	-0,232281966	0,084937585	-2,734737133	0,006243011	0,025378025
ENSMUSG00000069844	Sco1	296,345331	-0,27619614	0,100993698	-2,734785887	0,006242086	0,025378025
ENSMUSG00000029401	Rilpl2	497,1962472	-0,322615092	0,11801139	-2,733762338	0,006261522	0,025446407
ENSMUSG00000069808	Fam57a	932,1909775	-0,25041152	0,091610823	-2,73342726	0,006267897	0,025458577
ENSMUSG00000031954	Cfdp1	859,5445791	-0,213022402	0,077944179	-2,733012339	0,006275798	0,0254838
ENSMUSG00000035268	Pkig	634,3853497	-0,242855322	0,088869969	-2,732704014	0,006281675	0,025500792
ENSMUSG00000042616	Oscp1	27,63577691	-0,841866991	0,308142111	-2,732073808	0,006293704	0,025535861
ENSMUSG00000036825	Ssx2ip	1342,526271	-0,176181569	0,06452425	-2,730470638	0,006324397	0,025646578
ENSMUSG00000070953	Rabepk	288,3122314	-0,263386018	0,096469793	-2,730243426	0,006328758	0,025657355
ENSMUSG00000035914	Cd276	259,9799924	-0,281052363	0,103020689	-2,728115737	0,006369725	0,025788958
ENSMUSG00000053641	Dennd4a	125,3474224	-0,456167729	0,167209983	-2,728112997	0,006369778	0,025788958
ENSMUSG00000019773	Fbxo5	337,3047181	-0,503111297	0,18452765	-2,726481894	0,006401346	0,025888935
ENSMUSG00000039768	Dnajc11	1046,574106	-0,199520177	0,073189624	-2,726071905	0,006409303	0,025914159
ENSMUSG00000029267	Mtf2	388,8200493	-0,383189375	0,140695081	-2,723544929	0,006458543	0,026092237
ENSMUSG00000041396	Mettl18	55,84178059	-0,588208368	0,216090477	-2,72204669	0,006487898	0,026196777
ENSMUSG00000027111	Itga6	3634,332897	-0,212983198	0,078273149	-2,721025033	0,006507983	0,026256767
ENSMUSG00000054321	Taf4b	243,9695376	-0,281708979	0,10353773	-2,720834018	0,006511745	0,026257879
ENSMUSG00000002458	Rgs19	18,77369135	-1,014241816	0,372821388	-2,720449653	0,00651932	0,02628139
ENSMUSG00000036009	Mettl25	58,74915738	-0,546387794	0,200942767	-2,719121484	0,006545556	0,026358943
ENSMUSG00000074576	Mocs3	137,6782525	-0,392345224	0,144330524	-2,718380102	0,006560243	0,026411025
ENSMUSG00000022021	Diaph3	399,7190673	-0,389669399	0,14337262	-2,717878764	0,006570191	0,026444008
ENSMUSG00000028820	Sfpq	2825,688766	-0,322706194	0,118755206	-2,717406703	0,00657957	0,026474686
ENSMUSG00000044763	Trmt10c	489,8802653	-0,228274306	0,084017531	-2,716984223	0,006587975	0,026501426
ENSMUSG00000028551	Cdkn2c	204,2152727	-0,402477668	0,148159776	-2,716511041	0,006597399	0,026519449
ENSMUSG00000037197	Rbm17	1121,390721	-0,160337819	0,059026214	-2,716383241	0,006599947	0,026521259
ENSMUSG00000033355	Rtp4	14,25493772	-1,79724274	0,661725719	-2,715993482	0,006607722	0,026545421
ENSMUSG00000041293	Adgrf1	9,705962689	-1,779828141	0,65534878	-2,715848715	0,006610612	0,026548689
ENSMUSG00000025157	Zdhhc16	389,593536	-0,241834042	0,089095815	-2,714314274	0,006641313	0,026628569
ENSMUSG00000036513	Commd2	335,4022749	-0,326140682	0,120156969	-2,714288533	0,006641829	0,026628569
ENSMUSG00000020525	Ppm1d	198,4288657	-0,32455875	0,119592048	-2,713882371	0,006649977	0,026651213
ENSMUSG00000017146	Brca1	439,2877408	-0,378675703	0,139568072	-2,713197214	0,006663744	0,026676873
ENSMUSG00000032078	Zpr1	445,8538973	-0,32660933	0,120381316	-2,713123106	0,006665234	0,026676873
ENSMUSG00000057561	Eif1a	1783,041997	-0,196698596	0,072504132	-2,712929463	0,00666913	0,026685377
ENSMUSG00000027469	Tpx2	899,5591375	-0,386870977	0,142651683	-2,71199729	0,006687914	0,026753432
ENSMUSG00000029471	Camkk2	123,6010689	-0,409834027	0,151174075	-2,711007336	0,006707914	0,026818068
ENSMUSG00000028669	Pithd1	451,5750981	-0,245419255	0,090619716	-2,708232462	0,006764262	0,027014266
ENSMUSG00000050697	Prkaa1	553,4317642	-0,211095399	0,077960931	-2,707707524	0,00677497	0,027037065
ENSMUSG00000030982	9030624J02Rik	619,4490689	-0,22103951	0,08164833	-2,707214095	0,006785049	0,027070115
ENSMUSG00000030649	Anapc15	209,6667914	-0,344108606	0,127184742	-2,70558088	0,006818504	0,027181997
ENSMUSG00000043629	1700019D03Rik	127,1524238	-0,383772052	0,141907744	-2,70437709	0,006843258	0,027266248
ENSMUSG00000036114	Rpp25l	172,7548793	-0,345824424	0,128024711	-2,701231819	0,006908317	0,027489116
ENSMUSG00000045538	Ddx28	179,6731437	-0,325663339	0,120571089	-2,701006864	0,006912991	0,027500452
ENSMUSG00000097799	Gm26899	640,7753347	-0,288744145	0,106934172	-2,700204618	0,006929684	0,027552307
ENSMUSG00000033083	Tbc1d4	346,0535061	-0,411056394	0,152254473	-2,699798484	0,006938149	0,027578683
ENSMUSG00000030811	Fbxl19	784,5189701	-0,220334759	0,081619141	-2,699547644	0,006943381	0,027592202
ENSMUSG00000073792	Alg6	395,3532108	-0,291798668	0,10813403	-2,698490652	0,006965469	0,027672678
ENSMUSG00000019794	Katna1	451,674552	-0,214131098	0,079409436	-2,696544755	0,007006298	0,027805554
ENSMUSG00000022191	Drosha	846,2107921	-0,198775668	0,073719584	-2,696375339	0,007009863	0,027812375
ENSMUSG00000051469	Zfp24	375,6560973	-0,299550314	0,111136838	-2,695328738	0,007031922	0,027870534
ENSMUSG00000070493	Chchd2	1790,515367	-0,203053359	0,075354921	-2,694626415	0,007046759	0,027907315
ENSMUSG00000075467	Dnlz	359,0949902	-0,241878376	0,089786674	-2,693922875	0,00706165	0,027951593
ENSMUSG00000099974	Bcl2a1d	6,164880376	-1,814025955	0,673584446	-2,693093592	0,007079239	0,028013854
ENSMUSG00000040857	Erf	630,0383995	-0,235798147	0,087578835	-2,692410195	0,007093764	0,028063958
ENSMUSG00000021779	Thrb	174,8213326	-0,468003062	0,17382985	-2,692305505	0,007095991	0,028065399
ENSMUSG00000036376	Abt1	248,9553469	-0,292536752	0,108748974	-2,690018488	0,007144806	0,028201841
ENSMUSG00000023988	Bysl	472,6941086	-0,295074281	0,109714479	-2,68947438	0,007156464	0,028237855
ENSMUSG00000016833	Mrps18c	244,039163	-0,328174729	0,122042573	-2,689018438	0,007166246	0,028261648
ENSMUSG00000017264	Exosc10	565,4218191	-0,258681738	0,09625154	-2,687559465	0,007197629	0,028358735
ENSMUSG00000020088	Sar1a	1058,23349	-0,183515214	0,068284122	-2,68752396	0,007198394	0,028358735
ENSMUSG00000022313	Utp23	120,3922114	-0,367515189	0,13675934	-2,687313278	0,007202936	0,028363377
ENSMUSG00000027247	Arhgap1	839,5508319	-0,166998961	0,062161877	-2,686517333	0,00722012	0,028407185
ENSMUSG00000022682	Rrn3	580,6726149	-0,19396531	0,072220865	-2,685724005	0,007237284	0,028459851
ENSMUSG00000016554	Eif3d	2447,150428	-0,127336366	0,047424915	-2,685009898	0,007252766	0,028513287
ENSMUSG00000075701	Selenos	426,1610919	-0,283620205	0,105650712	-2,684508206	0,00726366	0,02854122
ENSMUSG00000008301	Phax	290,6155444	-0,247427123	0,092204886	-2,683449143	0,007286706	0,028591084
ENSMUSG00000027434	Nkx2-2	15,21250738	-1,014236507	0,377934625	-2,683629499	0,007282776	0,028591084
ENSMUSG00000031781	Ciapin1	459,989206	-0,261226745	0,097346779	-2,683465716	0,007286345	0,028591084
ENSMUSG00000075304	Sp5	227,2437438	-0,353026393	0,13154921	-2,683607099	0,007283264	0,028591084
ENSMUSG00000078908	Mon1b	346,8330058	-0,254751665	0,094963914	-2,682615471	0,007304893	0,028650927
ENSMUSG00000022285	Ywhaz	4746,318635	-0,133043734	0,04959872	-2,682402578	0,007309544	0,028656544
ENSMUSG00000049164	Zfp518a	235,2112087	-0,32531224	0,121282958	-2,682258456	0,007312694	0,02865914
ENSMUSG00000030401	Rtn2	10,60825739	-1,336943133	0,498721063	-2,680743268	0,007345885	0,028774248
ENSMUSG00000040620	Dhx33	455,7995254	-0,2953963	0,110253395	-2,67924902	0,00737875	0,028880453
ENSMUSG00000031916	Cog8	443,7848298	-0,214607959	0,080124955	-2,678415974	0,007397129	0,028938255
ENSMUSG00000049550	Clip1	640,2452785	-0,182337905	0,068077034	-2,678405533	0,00739736	0,028938255
ENSMUSG00000022034	Esco2	423,516592	-0,427496454	0,159676223	-2,677270578	0,007422467	0,029028935
ENSMUSG00000056035	Cyp3a11	222,1525032	-0,704653573	0,263261914	-2,676625577	0,007436769	0,029072254
ENSMUSG00000062963	Ufc1	451,4038377	-0,221951244	0,082922921	-2,67659704	0,007437402	0,029072254
ENSMUSG00000002524	Puf60	1303,780886	-0,169387903	0,063297552	-2,676057741	0,007449381	0,029103974
ENSMUSG00000022614	Lmf2	408,8866357	-0,335217241	0,125280904	-2,675724953	0,007456781	0,029125333
ENSMUSG00000001774	Chordc1	601,5234524	-0,22611611	0,084533928	-2,67485631	0,007476129	0,029193332
ENSMUSG00000061458	Nol10	275,7533368	-0,258558	0,096679511	-2,67438258	0,007486699	0,029211893
ENSMUSG00000029414	Kntc1	458,6310934	-0,298933382	0,111786018	-2,674157177	0,007491733	0,029223966
ENSMUSG00000026683	Nuf2	382,1176885	-0,358017795	0,133911917	-2,673531993	0,007505712	0,029263893
ENSMUSG00000087193	Gm14820	87,29003087	-0,597003026	0,223364592	-2,672773784	0,007522696	0,02932083
ENSMUSG00000044165	Bcl2l15	78,79976934	-0,779229408	0,291746928	-2,670908703	0,007564622	0,02946252
ENSMUSG00000068882	Ssb	2302,34884	-0,167380023	0,06267783	-2,670482076	0,007574242	0,029492362
ENSMUSG00000026019	Wdr12	432,8315349	-0,261394133	0,097935593	-2,669041198	0,007606812	0,02961153
ENSMUSG00000052384	Nrros	7,547063603	-1,594888135	0,597701348	-2,668369649	0,007622035	0,029663124
ENSMUSG00000067377	Tspan6	33,87762212	-0,769476019	0,288541504	-2,666777594	0,007658233	0,029773235
ENSMUSG00000038252	Ncapd2	1607,662311	-0,407953869	0,153089517	-2,664806037	0,007703274	0,029932892
ENSMUSG00000030057	Cnbp	5551,380939	-0,136823591	0,051347092	-2,664680456	0,007706151	0,029936349
ENSMUSG00000017167	Cntnap1	105,7304449	-0,532484242	0,19986537	-2,66421463	0,007716831	0,029953538
ENSMUSG00000026495	Efcab2	31,49508239	-0,704139073	0,264302516	-2,664140634	0,007718529	0,029953538
ENSMUSG00000030298	Sec13	1961,682321	-0,159631601	0,059916186	-2,664248379	0,007716057	0,029953538
ENSMUSG00000041220	Elovl6	2115,499087	-0,1715128	0,064376298	-2,664222787	0,007716644	0,029953538
ENSMUSG00000031732	Phlpp2	300,7759027	-0,253956287	0,095368047	-2,662907483	0,007746871	0,030017133
ENSMUSG00000037296	Lsm1	201,6091521	-0,332339176	0,124802926	-2,662911726	0,007746773	0,030017133
ENSMUSG00000035901	Dennd5a	48,50457877	-0,636841171	0,239228668	-2,662060435	0,007766393	0,030077305
ENSMUSG00000029817	Tra2a	699,9905404	-0,272163717	0,102299908	-2,660449291	0,007803648	0,030175039
ENSMUSG00000030839	Sergef	106,2231757	-0,432515429	0,162581069	-2,66030623	0,007806963	0,030180114
ENSMUSG00000022136	Dnajc3	1289,531244	-0,223022994	0,083860337	-2,659457407	0,007826663	0,03024288
ENSMUSG00000032264	Zw10	302,4918834	-0,330980966	0,124562158	-2,657155043	0,007880319	0,030416861
ENSMUSG00000007610	Gtpbp3	297,3193255	-0,267727749	0,100761421	-2,657046178	0,007882864	0,030418892
ENSMUSG00000000916	Nsun5	293,1100082	-0,351992413	0,13250711	-2,656403972	0,007897894	0,030469084
ENSMUSG00000018983	E2f2	463,0267897	-0,313314984	0,118195495	-2,650820025	0,008029662	0,030928416
ENSMUSG00000037820	Tgm2	1540,38384	-0,170089433	0,064173396	-2,650466458	0,008038071	0,03094647
ENSMUSG00000022023	Wbp4	390,0107507	-0,22255618	0,083999173	-2,649504403	0,008060992	0,031003025
ENSMUSG00000026385	Dbi	5612,167413	-0,153582247	0,057964185	-2,649605924	0,008058571	0,031003025
ENSMUSG00000037364	Srrt	1354,605779	-0,404277372	0,152594746	-2,649353156	0,008064601	0,031008988
ENSMUSG00000028391	Wdr31	74,90421413	-0,604106319	0,228139152	-2,647973021	0,008097599	0,031120152
ENSMUSG00000045103	Dmd	258,2578418	-0,283690677	0,107135108	-2,64797116	0,008097643	0,031120152
ENSMUSG00000035397	Klf16	324,5853271	-0,262442992	0,09916698	-2,646475602	0,008133537	0,031250125
ENSMUSG00000038126	Mphosph9	163,012161	-0,473803098	0,179063535	-2,646005494	0,008144849	0,031277633
ENSMUSG00000037185	Krt80	27,95626467	-1,095554342	0,414171842	-2,645168578	0,008165023	0,031347112
ENSMUSG00000038943	Prc1	1049,788635	-0,31882158	0,120539446	-2,644956398	0,008170144	0,031358784
ENSMUSG00000033055	Ankrd54	288,0323266	-0,346499045	0,131023476	-2,644556948	0,008179794	0,031387824
ENSMUSG00000024999	Noc3l	285,2220399	-0,261554777	0,098953277	-2,643214904	0,008212289	0,031480442
ENSMUSG00000094430	Gm933	19,09047347	-0,903029599	0,34179593	-2,642013904	0,008241467	0,031576222
ENSMUSG00000028344	Invs	100,5346135	-0,416109916	0,157596287	-2,640353553	0,008281958	0,03171069
ENSMUSG00000068663	Clec16a	285,5215853	-0,279219255	0,105752216	-2,640315877	0,008282879	0,03171069
ENSMUSG00000062198	2700097O09Rik	106,3115325	-0,549693581	0,208291584	-2,639058046	0,008313674	0,031820505
ENSMUSG00000032743	D430042O09Rik	315,9314027	-0,251360963	0,0952745	-2,638281634	0,008332735	0,031885356
ENSMUSG00000059316	Slc27a4	709,0340551	-0,299667548	0,113592565	-2,638091231	0,008337415	0,031895164
ENSMUSG00000022420	Dnal4	190,2711985	-0,405305099	0,153696156	-2,637054231	0,008362946	0,031976594
ENSMUSG00000039745	Htatip2	483,3944318	-0,29997227	0,113758872	-2,636913185	0,008366424	0,031981776
ENSMUSG00000029710	Ephb4	1610,528047	-0,273777936	0,10385081	-2,636261911	0,0083825	0,032035101
ENSMUSG00000028289	Epha7	5,538209695	-2,200921926	0,834964409	-2,635946996	0,008390284	0,032056714
ENSMUSG00000029466	Anapc7	621,961705	-0,205269469	0,077895484	-2,635190875	0,008408998	0,032113771
ENSMUSG00000022533	Atp13a3	3508,936483	-0,205428481	0,077973408	-2,634596675	0,008423731	0,032143746
ENSMUSG00000045665	Mfsd5	320,8097658	-0,251402694	0,09542237	-2,63463057	0,00842289	0,032143746
ENSMUSG00000026669	Mcm10	636,0835719	-0,495903041	0,188297759	-2,633610957	0,008448223	0,032204574
ENSMUSG00000029404	Arl6ip4	461,5571956	-0,244329403	0,092782107	-2,633367688	0,008454277	0,032219499
ENSMUSG00000059674	Cdh24	21,1437438	-0,849976669	0,322921753	-2,632144352	0,00848478	0,032319397
ENSMUSG00000029599	Ddx54	1289,257274	-0,170794653	0,06490605	-2,631413473	0,008503052	0,032380807
ENSMUSG00000047434	Xxylt1	359,5349376	-0,247666065	0,094124147	-2,631270228	0,008506637	0,032386273
ENSMUSG00000040034	Nup43	217,963989	-0,33691912	0,128054352	-2,631063415	0,008511815	0,032397801
ENSMUSG00000038369	Ncoa6	875,871105	-0,216194205	0,08218	-2,630739903	0,008519921	0,032420463
ENSMUSG00000020397	Med7	171,8964717	-0,313952741	0,119434117	-2,628668834	0,008571979	0,032594249
ENSMUSG00000031077	Fadd	386,7987912	-0,214475402	0,081607326	-2,628139067	0,008585341	0,032628194
ENSMUSG00000008036	Ap2s1	1116,515499	-0,173424326	0,066029809	-2,626455058	0,008627939	0,03275703
ENSMUSG00000020877	Scrn2	246,8134074	-0,282518622	0,107580617	-2,626110818	0,008636669	0,032773659
ENSMUSG00000009076	Zmat5	156,3062925	-0,317806713	0,121034486	-2,625753397	0,008645743	0,032799828
ENSMUSG00000061479	Snrpa	1165,432268	-0,204066261	0,077721818	-2,62559815	0,008649687	0,032806528
ENSMUSG00000021311	Mtr	103,5852991	-0,544708406	0,207583833	-2,624040604	0,008689343	0,032940349
ENSMUSG00000027845	Dclre1b	106,0477352	-0,447092976	0,170412706	-2,623589439	0,00870086	0,032975711
ENSMUSG00000027746	Ufm1	572,9855648	-0,235344939	0,089722161	-2,62304136	0,008714869	0,033003898
ENSMUSG00000033706	Smyd5	307,4793897	-0,281706891	0,107395734	-2,623073366	0,008714051	0,033003898
ENSMUSG00000029504	Ddx51	308,7861491	-0,280141248	0,106862077	-2,62152164	0,00875382	0,03313475
ENSMUSG00000038685	Rtel1	292,6388107	-0,549845252	0,209764191	-2,621254134	0,008760693	0,033152171
ENSMUSG00000029847	Slc23a4	180,9712672	-0,431752786	0,164811013	-2,61968407	0,008801126	0,033273904
ENSMUSG00000063200	Nol7	974,8658601	-0,19104862	0,072978488	-2,617875834	0,008847899	0,033415293
ENSMUSG00000014980	Tsen15	101,7651561	-0,411943017	0,157391108	-2,617320779	0,008862301	0,033453379
ENSMUSG00000069495	Epc2	299,9424233	-0,273376871	0,104449318	-2,617316013	0,008862425	0,033453379
ENSMUSG00000019731	Slc35e1	884,1471817	-0,203953294	0,077956791	-2,616235128	0,008890531	0,033542663
ENSMUSG00000042532	Golga7b	11,2036305	-1,435705407	0,548831194	-2,61593259	0,008898412	0,033557141
ENSMUSG00000089704	Galnt2	50,37064969	-0,571608673	0,218511793	-2,615916809	0,008898824	0,033557141
ENSMUSG00000041313	Slc7a1	3241,856438	-0,167808859	0,06416817	-2,615141745	0,008919043	0,033616559
ENSMUSG00000049881	2810025M15Rik	138,9784724	-0,371947375	0,142226243	-2,615181042	0,008918017	0,033616559
ENSMUSG00000024350	Dnajc18	78,10141366	-0,472252781	0,180633842	-2,61442029	0,008937901	0,03366907
ENSMUSG00000040891	Foxa3	314,2597076	-0,256394676	0,098080977	-2,614112174	0,008945966	0,033684323
ENSMUSG00000025358	Cdk2	412,7118761	-0,426340677	0,163152567	-2,61314109	0,008971426	0,033754877
ENSMUSG00000030890	Ilk	608,5493844	-0,180211465	0,068970276	-2,612885936	0,008978126	0,033763223
ENSMUSG00000040713	Creg1	673,3429967	-0,256506599	0,098175113	-2,61274565	0,008981812	0,033768654
ENSMUSG00000027080	Med19	397,6601041	-0,238965683	0,09148253	-2,612145553	0,008997594	0,033811113
ENSMUSG00000020843	Timm22	300,6244126	-0,249645086	0,09559074	-2,61160325	0,009011877	0,033856341
ENSMUSG00000021374	Nup153	1063,724641	-0,2191871	0,083978513	-2,610037867	0,00905322	0,033977768
ENSMUSG00000039041	Adrm1	671,8446109	-0,235012907	0,090102006	-2,60829827	0,009099363	0,034135415
ENSMUSG00000026227	2810459M11Rik	174,429479	-0,36402919	0,139649216	-2,606739942	0,009140876	0,034281128
ENSMUSG00000010045	Tmem115	379,7655935	-0,235316619	0,090351514	-2,604456832	0,009202001	0,034484614
ENSMUSG00000029536	Gatc	268,0016319	-0,269486999	0,103482122	-2,604188938	0,009209197	0,034502999
ENSMUSG00000019814	Ltv1	615,6153545	-0,245413028	0,094270954	-2,603272977	0,00923384	0,034578125
ENSMUSG00000022711	Pmm2	1032,089285	-0,239217539	0,091902601	-2,602946353	0,009242642	0,034593887
ENSMUSG00000001672	Marveld3	337,7192384	-0,241873063	0,092939441	-2,602480294	0,009255213	0,034623737
ENSMUSG00000027304	Rtf1	592,5075574	-0,245632645	0,094383135	-2,602505697	0,009254528	0,034623737
ENSMUSG00000006456	Rbm14	652,9109361	-0,255866336	0,098371968	-2,601008604	0,009295012	0,034755364
ENSMUSG00000040389	Wdr47	26,23865692	-0,78499104	0,301872914	-2,600402364	0,009311451	0,034799556
ENSMUSG00000015126	Tsr3	155,2212301	-0,320505101	0,123328505	-2,598791742	0,009355251	0,034954578
ENSMUSG00000019952	Poc1b	561,211858	-0,188845096	0,072724142	-2,596731851	0,009411536	0,035130029
ENSMUSG00000048833	Slc39a9	1118,530186	-0,174391195	0,067161822	-2,596582273	0,009415635	0,035136623
ENSMUSG00000038803	Ost4	764,0630233	-0,195480869	0,075335227	-2,594813583	0,009464224	0,035291715
ENSMUSG00000031358	Msl3	528,6211707	-0,22749168	0,087730627	-2,593070261	0,009512334	0,035444795
ENSMUSG00000018923	Med11	210,293922	-0,299148076	0,115382716	-2,592659338	0,009523705	0,035469622
ENSMUSG00000026843	Fubp3	750,128936	-0,176761293	0,068185021	-2,592377197	0,00953152	0,035489954
ENSMUSG00000024516	Sec11c	518,358886	-0,219470366	0,084691705	-2,591403324	0,009558539	0,035581763
ENSMUSG00000058006	Mdn1	752,11754	-0,356531225	0,137637441	-2,590365113	0,009587419	0,035671638
ENSMUSG00000059005	Hnrnpa3	6470,751415	-0,166679466	0,06435378	-2,59004935	0,009596217	0,035690821
ENSMUSG00000011884	Gltp	707,1983575	-0,205049389	0,079208607	-2,588726121	0,009633168	0,035804371
ENSMUSG00000060176	Kif27	9,945659323	-1,387568117	0,536017605	-2,588661462	0,009634977	0,035804371
ENSMUSG00000046756	Mrps7	582,3291059	-0,227530602	0,087936592	-2,587439375	0,009669221	0,035896208
ENSMUSG00000064179	Tnnt1	23,11998044	-0,832119178	0,321727459	-2,586410187	0,009698144	0,035994713
ENSMUSG00000046994	Mars2	430,1050849	-0,364658284	0,141015405	-2,585946439	0,009711202	0,0360343
ENSMUSG00000029502	Golga3	556,0477224	-0,193968614	0,075015268	-2,585721811	0,009717533	0,036048911
ENSMUSG00000026430	Rassf5	99,0952493	-0,403722638	0,156242007	-2,583957068	0,009767395	0,036224965
ENSMUSG00000055134	9130017K11Rik	58,12048917	-0,494314007	0,191359605	-2,583167989	0,009789764	0,036281131
ENSMUSG00000064030	Pym1	235,4838367	-0,27201006	0,1053608	-2,581700779	0,009831478	0,036426764
ENSMUSG00000061286	Exosc5	316,9805499	-0,238436784	0,092366553	-2,581419102	0,009839505	0,036429624
ENSMUSG00000073411	H2-D1	3687,896446	-0,269442353	0,104415998	-2,580470023	0,009866592	0,03650487
ENSMUSG00000022120	Rnf219	172,9736092	-0,358876415	0,139091281	-2,580150332	0,009875731	0,036518874
ENSMUSG00000040549	Ckap5	1218,615411	-0,218088455	0,084524307	-2,580186249	0,009874704	0,036518874
ENSMUSG00000022752	Tomm70a	3124,572473	-0,183003445	0,070972505	-2,578511862	0,009922689	0,036674513
ENSMUSG00000041319	Thoc6	223,3338326	-0,315579815	0,122394593	-2,578380362	0,009926467	0,036679475
ENSMUSG00000009073	Nf2	1472,232591	-0,221181763	0,085786537	-2,5782806	0,009929333	0,03668107
ENSMUSG00000056919	Cep162	160,1393722	-0,361850911	0,140368433	-2,577865287	0,009941275	0,036716181
ENSMUSG00000022205	Sub1	997,2284392	-0,181001842	0,070230385	-2,577258281	0,009958751	0,036771711
ENSMUSG00000033712	Ccar2	909,4006474	-0,18344846	0,071195733	-2,576677732	0,009975491	0,036824496
ENSMUSG00000045751	Mms22l	350,6872356	-0,403935271	0,156772071	-2,576576729	0,009978406	0,036826232
ENSMUSG00000061273	Mmgt1	547,3196394	-0,234626444	0,091105537	-2,575325862	0,010014569	0,036923514
ENSMUSG00000038009	Dnajc22	983,017199	-0,182971548	0,071073689	-2,574392157	0,010041639	0,037005207
ENSMUSG00000021501	Caml	207,4830543	-0,287194788	0,111568262	-2,574162076	0,010048319	0,037020769
ENSMUSG00000027104	Atf2	615,8718968	-0,198568172	0,07723248	-2,571044877	0,010139219	0,037310046
ENSMUSG00000001517	Foxm1	575,6020382	-0,513484887	0,199740285	-2,570762765	0,010147481	0,037331332
ENSMUSG00000021810	Ecd	586,4374776	-0,250652868	0,097540418	-2,56973338	0,010177681	0,037433293
[truncated: 7,044 more rows]
