# Supplementary material for: ATG16L1 orchestrates interleukin-22 signaling in the intestinal epithelium via cGAS–STING
Source: J Exp Med. 2018 Nov 5;215(11):2868–86. doi: 10.1084/jem.20171029 (PMC6219748; doi:10.1084/jem.20171029)
Supplement: Table S3 [file JEM_20171029_TableS3.txt]

GeneID	GENE	baseMean	log2FoldChange	lfcSE	stat	pvalue	padj
ENSMUSG00000017950	Hnf4a	138.154.450.758.951	0.3313200657	0.0417316164	7.939.305.836	2,03E-02	6,39E-01
ENSMUSG00000022475	Hdac7	2.590.048.818.104	11.557.787.592	0.1492138403	77.457.879.013	9,50E-01	2,66E+01
ENSMUSG00000007872	Id3	6.741.736.783.769	0.8025978064	0.111890996	71.730.329.943	7,34E+01	1,58E+03
ENSMUSG00000032786	Alas1	12.105.756.030.974	0.4439794872	0.0619711521	71.642.929.304	7,82E+01	1,68E+03
ENSMUSG00000026628	Atf3	4.089.223.354.801	0.9168966628	0.1284526105	71.380.150.175	9,47E+01	2,01E+03
ENSMUSG00000030494	Rhpn2	22.343.688.035.106	0.426566792	0.0603088029	70.730.435.989	1,52E+02	3,14E+03
ENSMUSG00000052684	Jun	6.824.763.801.599	0.5989352317	0.087881331	68.152.726.516	9,41E+02	1,75E+04
ENSMUSG00000027314	Dll4	1.337.058.729.879	0.7569072395	0.1274344446	59.395.812.613	2,86E+05	3,67E+04
ENSMUSG00000024515	Smad4	12.796.913.555.753	0.4116887272	0.0616260128	66.804.375.029	2,38E+03	4,20E+04
ENSMUSG00000003847	Nfat5	710.492.825.759	0.5456178386	0.0835498987	6.530.442.847	6,56E+03	1,09E+05
ENSMUSG00000074115	Saa1	99.866.535.843	41.076.940.305	0.6430006376	63.883.203.066	1,68E+04	2,62E+05
ENSMUSG00000019997	Ctgf	795.933.505.626	14.630.359.185	0.2411699831	60.664.096.749	1,31E+05	1,79E+06
ENSMUSG00000031410	Nxf7	195.379.412.556	21.506.602.399	0.3822039092	56.269.969.724	1,83E+06	2,05E+06
ENSMUSG00000041642	Kif21b	8.240.315.599.308	0.4722412256	0.0786372118	60.053.149.742	1,91E+05	2,55E+06
ENSMUSG00000045775	Slc16a5	4.054.634.524.229	0.7367246709	0.1227005283	60.042.501.925	1,92E+04	2,56E+06
ENSMUSG00000042766	Trim46	458.565.878.967	15.561.958.275	0.2598048444	59.898.645.495	2,10E+05	2,77E+06
ENSMUSG00000074364	Ehd2	549.875.982.749	15.812.067.392	0.2659340098	59.458.613.068	2,75E+05	3,55E+06
ENSMUSG00000019966	Kitl	27.038.243.207.485	0.5704089629	0.0960225003	59.403.677.392	2,84E+05	3,66E+06
ENSMUSG00000003518	Dusp3	371.694.485.272	0.6125276605	0.121553623	50.391.559.314	4,68E+06	4,09E+06
ENSMUSG00000024410	3110002H16Rik	5.408.333.716.831	0.5108859896	0.0865815101	59.006.361.607	3,62E+05	4,57E+06
ENSMUSG00000026675	Hsd17b7	10.799.090.056.611	0.3516122797	0.0599514533	58.649.500.566	4,49E+05	5,56E+06
ENSMUSG00000071369	Map3k5	2.884.967.177.168	0.5029526201	0.0880174484	57.142.376.823	0.000000011	1,28E+07
ENSMUSG00000041168	Lonp1	61.549.526.815.145	0.5152776103	0.090466949	56.957.553.684	1,23E+06	1,41E+07
ENSMUSG00000031709	Tbc1d9	5.786.296.682.169	0.6160440775	0.1097982831	56.106.895.304	2,02E+06	2,25E+07
ENSMUSG00000098188	Sowahc	3.095.212.822.167	0.57570217	0.1138620607	50.561.369.305	4,28E+07	3,78E+07
ENSMUSG00000034789	Rab24	590.560.444.498	0.4608981125	0.0850929954	54.164.048.434	6,08E+06	6,19E+07
ENSMUSG00000021987	Mtmr6	7.479.436.995.188	0.4546457144	0.1025609004	44.329.341.187	9,30E+08	6,42E+07
ENSMUSG00000062127	Cttnbp2nl	6.738.240.101.836	0.8711651719	0.1614951453	53.943.737.469	6,88E+06	6,94E+07
ENSMUSG00000024773	Atg2a	5.530.544.525.506	0.6602823223	0.1229087679	53.721.336.033	7,78E+06	7,80E+07
ENSMUSG00000049521	Cdc42ep1	4.990.352.332.062	0.5302428687	0.0987984387	53.669.154.669	8,01E+06	8,01E+07
ENSMUSG00000035451	Foxa1	450.940.567.968	0.5489286746	0.1120825288	48.975.400.585	9,70E+07	8,05E+07
ENSMUSG00000031812	Map1lc3b	9.635.796.973.157	0.4381886685	0.0818305333	53.548.309.026	8,56E+06	8,51E+07
ENSMUSG00000035722	Abca7	421.290.223.511	0.5123437785	0.0970159967	5.281.023.707	1,28E+07	1,24E+08
ENSMUSG00000031511	Arhgef7	767.908.864.556	0.3868028081	0.0733476031	52.735.575.755	1,34E+07	1,29E+08
ENSMUSG00000028923	Necap2	5.356.904.667.372	0.4358036258	0.0912685237	47.749.608.295	1,80E+08	1,42E+08
ENSMUSG00000042272	Sestd1	6.409.443.876.678	0.3231760915	0.0615687337	52.490.293.697	1,53E+07	1,46E+08
ENSMUSG00000020024	Cep83	4.252.820.715.785	0.432948662	0.0827664691	52.309.669.169	1,69E+07	1,59E+08
ENSMUSG00000030064	Frmd4b	3.242.672.787.151	0.9188511781	0.1760537883	52.191.502.785	1,80E+07	1,69E+08
ENSMUSG00000044456	Rin3	1.493.573.201.016	10.534.148.144	0.2029612224	51.902.269.908	0.00000021	1,96E+08
ENSMUSG00000020859	Spag9	13.776.657.637.008	0.4360660122	0.0841586046	51.814.786.405	2,20E+07	2,04E+08
ENSMUSG00000037876	Jmjd1c	8.400.238.772.426	0.4912466216	0.0950389517	51.688.977.312	2,35E+07	2,17E+08
ENSMUSG00000056515	Rab31	5.036.533.474.217	0.7076429317	0.136983727	51.658.904.826	2,39E+06	2,20E+08
ENSMUSG00000026867	Gapvd1	13.083.899.698.125	0.258100746	0.0505610779	51.047.318.733	3,31E+07	2,99E+08
ENSMUSG00000041915	Ammecr1l	906.368.886.436	0.3192822111	0.0696366884	45.849.712.032	4,54E+08	3,33E+08
ENSMUSG00000038816	Ctnnal1	3.912.774.870.618	0.5549173598	0.1096881343	50.590.463.891	4,21E+07	3,74E+08
ENSMUSG00000023952	Gtpbp2	14.214.245.468.034	0.9895975282	0.1963466371	50.400.533.597	4,65E+06	4,08E+08
ENSMUSG00000040711	Sh3pxd2b	2.670.153.521.317	0.587970156	0.1168338685	50.325.317.776	0.000000484	4,23E+08
ENSMUSG00000001098	Kctd10	17.790.602.629.335	0.4152126062	0.0830897962	49.971.551.912	5,82E+07	5,02E+08
ENSMUSG00000022472	Desi1	8.452.708.761.721	0.3159741937	0.0633788599	49.854.824.459	6,18E+07	5,31E+08
ENSMUSG00000027164	Traf6	5.483.508.234.422	0.4399056589	0.0883209774	49.807.607.629	6,33E+07	5,43E+08
ENSMUSG00000029032	Arhgef16	15.166.052.069.651	0.3899340663	0.0876272724	44.499.167.403	8,59E+08	5,96E+08
ENSMUSG00000051596	Otop1	66.518.872.032	31.607.773.243	0.637138173	49.608.977.426	7,02E+07	5,99E+08
ENSMUSG00000037253	Mex3c	22.399.423.879.417	0.5494244382	0.1114623986	49.292.357.329	8,26E+07	6,95E+08
ENSMUSG00000055116	Arntl	3.053.559.990.354	0.4770918659	0.1081470328	44.115.113.794	1,03E+09	7,02E+08
ENSMUSG00000032570	Atp2c1	12.252.854.377.727	0.3385834224	0.0689766413	49.086.678.612	0.000000917	7,65E+08
ENSMUSG00000037161	Mgarp	568.557.087.471	11.299.858.086	0.2303670834	49.051.530.792	9,34E+07	7,77E+08
ENSMUSG00000021725	Parp8	271.176.594.734	22.895.603.287	0.4668801876	49.039.569.244	9,39E+07	7,82E+08
ENSMUSG00000000303	Cdh1	165.314.418.104.617	0.541955647	0.1105849375	49.008.089.081	9,54E+07	7,93E+08
ENSMUSG00000051375	Pcdh1	157.313.218.415	0.5172223694	0.1060704136	48.762.171.469	1,08E+08	8,89E+08
ENSMUSG00000027660	Skil	6.653.056.335.232	0.3735137163	0.0858126583	43.526.645.576	1,34E+09	8,91E+08
ENSMUSG00000026883	Dab2ip	16.012.611.122.922	0.4438394378	0.0912047941	4.866.404.691	1,14E+08	9,32E+08
ENSMUSG00000047824	Pygo2	6.500.841.343.923	0.3441041437	0.0707481169	48.637.922.638	1,15E+08	9,44E+08
ENSMUSG00000027646	Src	12.187.029.888.901	0.4596206497	0.1059763961	43.370.096.217	1,44E+09	9,50E+08
ENSMUSG00000022508	Bcl6	1.779.631.331.357	0.709001287	0.1458690547	48.605.325.392	1,17E+08	9,59E+08
ENSMUSG00000041609	Ccdc64	1.532.064.259.243	0.7493372875	0.1542775551	48.570.726.112	1,19E+08	9,75E+08
ENSMUSG00000024122	Pdpk1	9.349.274.526.866	0.3136507633	0.0649229401	48.311.238.382	1,36E+08	1,10E+09
ENSMUSG00000047123	Ticam1	6.654.706.038.362	0.4402992574	0.0915148293	48.112.339.919	0.0000015	1,21E+09
ENSMUSG00000023905	Tnfrsf12a	9.822.004.945.934	0.8396552666	0.1746416127	48.078.762.781	1,53E+08	1,23E+09
ENSMUSG00000026821	Ralgds	5.842.677.895.848	0.4292434879	0.0896555248	4.787.697.007	1,69E+08	1,34E+09
ENSMUSG00000006445	Epha2	27.654.151.667.358	12.196.887.938	0.2573297859	47.397.886.321	2,14E+08	1,66E+09
ENSMUSG00000026478	Lamc1	625.642.652.351	0.7807364824	0.1656427026	47.133.768.641	2,44E+08	1,88E+09
ENSMUSG00000068876	Cgn	18.283.362.046.111	0.4669407071	0.0990757992	47.129.643.225	2,44E+07	1,88E+09
ENSMUSG00000044294	Krt84	85.553.235.944	29.665.385.031	0.6307049654	47.035.280.611	0.000002557	1,96E+09
ENSMUSG00000001472	Tcf25	23.214.002.734.503	0.3647600892	0.0777130738	46.936.772.864	2,68E+08	2,05E+09
ENSMUSG00000000915	Hip1r	12.028.080.151.256	0.3608089803	0.0768755653	46.934.156.398	2,69E+08	2,05E+09
ENSMUSG00000023456	Tpi1	230.974.628.999.135	0.2297946277	0.0490779132	46.822.412.128	2,84E+08	2,16E+09
ENSMUSG00000032300	1700017B05Rik	818.436.825.727	0.4222187544	0.090280618	46.767.375.268	2,91E+08	2,21E+09
ENSMUSG00000069662	Marcks	11.362.136.926.188	0.4218901435	0.0904081352	46.665.064.211	3,06E+08	2,32E+09
ENSMUSG00000019461	Plscr3	5.999.746.521.165	0.7322376457	0.1569821447	46.644.645.304	3,09E+08	2,34E+09
ENSMUSG00000064289	Tank	4.852.507.664.958	0.4278238959	0.0919879537	46.508.687.158	3,31E+08	2,49E+09
ENSMUSG00000045665	Mfsd5	3.675.780.361.471	0.454981681	0.0981816006	46.340.829.466	3,59E+08	2,68E+09
ENSMUSG00000030199	Etv6	15.785.689.512.301	0.2765721067	0.0597165774	46.314.125.596	3,63E+08	2,71E+09
ENSMUSG00000009035	Tmem184b	6.150.262.909.332	0.50660067	0.1096531143	46.200.299.321	3,84E+08	2,85E+09
ENSMUSG00000050910	Cdr2l	1.465.011.677.133	0.995382567	0.2156568774	46.155.846.232	3,92E+08	2,91E+09
ENSMUSG00000002741	Ykt6	20.830.746.491.944	0.1888814545	0.0409285396	46.149.082.411	3,93E+08	2,92E+09
ENSMUSG00000048490	Nrip1	7.479.168.018.878	0.3665121002	0.0796669135	46.005.560.436	4,21E+08	3,11E+09
ENSMUSG00000097815	Gm26809	413.547.561.079	15.371.846.536	0.3342544919	45.988.451.643	4,25E+08	3,13E+09
ENSMUSG00000026608	Kctd3	8.772.121.124.008	0.2850817015	0.0624884364	45.621.513.038	5,06E+08	3,68E+09
ENSMUSG00000021385	Ippk	4.416.964.789.781	0.3728268435	0.0817870699	45.585.059.355	5,15E+08	3,73E+09
ENSMUSG00000021051	Ppp2r5e	7.199.046.307.309	0.2914636795	0.0643798732	45.272.484.239	5,98E+08	4,28E+09
ENSMUSG00000062202	Btbd9	4.847.315.450.851	0.3547349833	0.078457356	45.213.731.561	0.000006144	4,39E+09
ENSMUSG00000028776	Tinagl1	7.134.711.781.589	12.311.705.331	0.2734513703	45.023.381.365	0.000006721	4,78E+09
ENSMUSG00000033444	Specc1l	16.882.708.978.345	0.2498142531	0.0555188403	44.996.302.484	6,81E+08	4,84E+09
ENSMUSG00000024236	Svil	5.751.474.691.047	0.3723756767	0.0829770219	44.876.963.316	7,20E+08	5,09E+09
ENSMUSG00000024855	Pacs1	2.154.747.024.472	0.5384333905	0.1199890592	44.873.540.493	7,21E+08	5,09E+09
ENSMUSG00000029171	Pgm1	18.824.151.179.437	0.3433367372	0.0767550822	4.473.146.627	7,71E+08	5,41E+09
ENSMUSG00000053617	Sh3pxd2a	1.031.491.191.245	14.316.989.665	0.3208082976	44.627.865.833	8,09E+08	5,65E+09
ENSMUSG00000063895	Nupl1	9.396.275.341.934	0.284797148	0.0638186944	44.625.975.323	8,10E+08	5,65E+09
ENSMUSG00000001552	Jup	36.019.299.460.675	0.5050617405	0.1132497176	44.597.174.399	8,21E+08	5,71E+09
ENSMUSG00000060260	Pwwp2b	3.842.205.709.916	0.3896933606	0.0874184942	44.577.908.156	8,28E+08	5,76E+09
ENSMUSG00000036492	Rnf39	486.787.502.644	1.393.169.192	0.3127281144	44.548.894.959	8,39E+07	5,83E+09
ENSMUSG00000062157	Ifnlr1	1.652.860.399.144	0.5037675048	0.1137269602	44.296.225.254	9,44E+08	6,51E+09
ENSMUSG00000039747	Orai2	5.174.059.689.683	0.4090372289	0.092388608	4.427.355.687	9,54E+08	6,57E+09
ENSMUSG00000036902	Neto2	2.108.703.817.199	0.7621796704	0.1722293565	44.253.760.554	9,63E+07	6,62E+09
ENSMUSG00000073987	Ggh	24.789.746.084.097	0.7247185123	0.1640268112	44.182.930.031	9,95E+08	6,82E+09
ENSMUSG00000039089	L3mbtl3	2.143.629.294.333	0.4599315496	0.1044906652	4.401.652.039	0.000010743	7,29E+09
ENSMUSG00000072825	Cep170b	27.231.997.705.266	0.3772640992	0.0857159494	44.013.290.618	0.000010759	7,30E+09
ENSMUSG00000012350	Ehf	20.545.055.824.575	0.404254063	0.0919213586	43.978.251.533	1,09E+09	7,41E+09
ENSMUSG00000049134	Nrap	145.004.174.613	18.145.061.667	0.4145409301	43.771.459.821	1,20E+09	8,09E+09
ENSMUSG00000029313	Aff1	10.461.261.258.985	0.3462855137	0.0792530534	43.693.649.479	1,25E+09	8,34E+09
ENSMUSG00000037946	Fgd3	772.245.450.845	14.312.864.999	0.3278208376	43.660.632.147	1,27E+09	8,45E+09
ENSMUSG00000026254	Eif4e2	10.866.818.438.486	0.2886235758	0.0661336181	43.642.489.888	0.000012756	8,51E+09
ENSMUSG00000024042	Sik1	1.603.570.687.847	0.6223775294	0.1428005777	43.583.684.276	1,31E+09	8,73E+09
ENSMUSG00000031530	Dusp4	9.668.229.028.581	0.6578878009	0.1514429067	43.441.308.364	1,40E+09	9,22E+09
ENSMUSG00000020611	Gna13	18.415.969.282.313	0.2802574651	0.0446182098	62.812.350.861	3,36E+04	0.000000005
ENSMUSG00000018476	Kdm6b	11.612.974.679.135	0.6302733032	0.1128571953	55.846.975.595	2,34E+06	0.000000258
ENSMUSG00000039195	1110008P14Rik	2.556.695.383.292	0.6370811918	0.1186764231	53.682.203.686	7,95E+06	0.000000796
ENSMUSG00000020905	Usp43	6.977.503.346.347	0.4529788576	0.0859295823	52.715.123.857	1,35E+07	0.000001305
ENSMUSG00000020412	Ascc2	9.109.870.582.118	0.4148286739	0.0817499628	50.743.591.789	3,89E+07	0.000003467
ENSMUSG00000029064	Gnb1	66.844.761.137.621	0.2751571886	0.0571365017	48.157.864.132	1,47E+08	0.000011836
ENSMUSG00000026510	Trp53bp2	525.065.126.922	0.4148408245	0.0863344785	48.050.423.407	1,55E+08	0.000012387
ENSMUSG00000038028	Tigar	3.458.264.844.375	0.4127998894	0.0874612983	47.198.006.151	2,36E+08	0.000018236
ENSMUSG00000025139	Tollip	11.920.843.595.772	0.2448621157	0.0527930633	46.381.494.157	3,52E+08	0.000026321
ENSMUSG00000033998	Kcnk1	12.872.647.979.771	0.3833211707	0.0830090528	46.178.236.938	3,88E+08	0.000028827
ENSMUSG00000047714	Ppp1r2	12.788.701.134.411	0.2651074386	0.0575908044	46.032.945.986	4,16E+08	0.000030709
ENSMUSG00000001924	Uba1	48.168.086.323.916	0.1987433024	0.0441375591	45.028.158.879	6,71E+08	0.000047734
ENSMUSG00000006024	Napa	13.328.745.523.415	0.2517788335	0.0563637052	44.670.383.672	0.000007931	0.000055492
ENSMUSG00000029723	Tsc22d4	7.323.951.825.776	0.3204564816	0.0717859605	44.640.550.764	8,04E+08	0.00005617
ENSMUSG00000047030	Spata2	10.149.859.757.301	0.3150044019	0.0706178194	44.606.928.495	8,17E+08	0.000056931
ENSMUSG00000014601	Strip1	721.427.442.607	0.3232979252	0.0746943843	43.282.761.887	1,50E+09	0.000098561
ENSMUSG00000002228	Ppm1j	2.470.644.663.364	0.7967050034	0.1844389376	43.196.139.273	1,56E+09	0.0001020382
ENSMUSG00000025793	Hgs	9.607.452.849.938	0.3493012412	0.0809703717	43.139.389.626	1,60E+09	0.000104345
ENSMUSG00000053560	Ier2	12.564.195.421.377	0.3659842309	0.0848530213	43.131.549.732	1,61E+09	0.0001046698
ENSMUSG00000025283	Sat1	27.857.985.781.403	0.5868153854	0.1363508936	43.037.149.946	1,68E+09	0.0001085245
ENSMUSG00000000555	Itga5	126.440.515.323	0.5896356625	0.1370459629	43.024.664.868	1,69E+09	0.0001090798
ENSMUSG00000009681	Bcr	5.508.354.000.058	0.347926546	0.0808715944	43.022.095.533	1,69E+09	0.0001091612
ENSMUSG00000026490	Cdc42bpa	3.167.566.584.205	0.3834142835	0.0892925327	42.939.120.653	1,76E+09	0.000112764
ENSMUSG00000031887	Tradd	5.333.484.144.819	0.4666208014	0.1088302966	42.876.001.984	1,81E+08	0.0001156818
ENSMUSG00000054008	Ndst1	7.979.138.627.778	0.366437423	0.085499218	42.858.570.121	1,82E+09	0.0001164461
ENSMUSG00000038354	Ankrd35	81.318.372.949	23.258.212.836	0.5430624577	42.827.878.279	1,85E+09	0.0001178262
ENSMUSG00000020009	Ifngr1	30.737.897.883.525	0.368473026	0.0861574261	42.767.413.418	1,90E+09	0.0001207744
ENSMUSG00000017204	Gsdma	226.889.865.486	15.967.563.316	0.374145331	42.677.435.723	0.000019746	0.0001251865
ENSMUSG00000035901	Dennd5a	571.088.680.329	0.8384067488	0.1965675241	42.652.353.305	2,00E+09	0.0001264984
ENSMUSG00000024002	Brd4	13.975.791.123.516	0.2923922038	0.0686305829	42.603.776.838	2,04E+09	0.0001288085
ENSMUSG00000026926	Pmpca	19.945.657.055.343	0.229572537	0.0539312757	42.567.607.416	0.000020741	0.0001306977
ENSMUSG00000003123	Lipe	2.278.031.059.669	0.4540746425	0.1068967359	42.477.877.237	2,16E+09	0.0001355495
ENSMUSG00000025959	Klf7	6.195.659.120.782	0.5693627314	0.1340448619	42.475.535.676	2,16E+09	0.0001356366
ENSMUSG00000025871	4833439L19Rik	16.097.284.694.635	0.2426752259	0.0572224367	42.409.103.784	2,23E+09	0.0001394899
ENSMUSG00000000131	Xpo6	1.059.679.851.765	0.2652955141	0.0625658739	42.402.590.696	2,23E+09	0.0001398391
ENSMUSG00000027806	Tsc22d2	6.124.037.552.437	0.7893952723	0.1862550649	42.382.486.231	0.000022527	0.0001409272
ENSMUSG00000021621	Zcchc9	3.017.272.404.553	0.377574862	0.0891004082	42.376.333.561	2,26E+09	0.0001412571
ENSMUSG00000072872	Rybp	6.093.625.882.738	0.3201807454	0.0755642609	4.237.198.134	2,26E+09	0.0001414744
ENSMUSG00000023947	Nfkbie	387.679.763.511	0.9771264936	0.2309330966	42.312.102.853	2,32E+09	0.0001448468
ENSMUSG00000024462	Gabbr1	994.801.741.541	10.093.280.483	0.2388825115	42.252.069.519	2,39E+09	0.0001483575
ENSMUSG00000034751	Mast4	2.603.722.362.993	0.6527369237	0.1544911535	4.225.076.382	0.000023886	0.0001483575
ENSMUSG00000015957	Wnt11	64.577.935.432	30.589.180.254	0.7252074885	42.179.901.257	0.000024649	0.0001526708
ENSMUSG00000025616	Usp16	7.120.498.922.793	0.2949909586	0.0699770647	42.155.377.597	2,49E+09	0.0001540947
ENSMUSG00000040811	Eml2	7.396.762.739.119	0.7233655345	0.1722700609	41.990.206.002	2,68E+09	0.0001646004
ENSMUSG00000053819	Camk2d	13.325.043.295.332	0.2236292081	0.0532768001	41.974.969.894	2,70E+08	0.0001656461
ENSMUSG00000089832	Shkbp1	3.459.411.331.908	0.3305016673	0.0788462661	41.917.224.936	2,77E+09	0.0001697196
ENSMUSG00000026970	Rbms1	2.848.425.212.197	14.689.588.518	0.3529860654	4.161.520.796	3,16E+09	0.0001924236
ENSMUSG00000028456	Unc13b	8.359.576.090.581	0.2389783263	0.0575260319	41.542.640.499	3,26E+09	0.0001983452
ENSMUSG00000040354	Mars	21.249.549.013.039	0.1834300323	0.0442188695	41.482.298.016	3,35E+09	0.00020317
ENSMUSG00000031537	Ikbkb	8.196.124.756.799	0.3662178225	0.0883904003	41.431.854.739	3,43E+09	0.0002073703
ENSMUSG00000023084	Lrrc71	1.499.246.505.483	0.5680349441	0.1371694387	41.411.188.193	3,46E+09	0.0002089234
ENSMUSG00000049323	Smcr8	6.589.766.951.726	0.3279925448	0.0792056456	41.410.248.276	3,46E+08	0.0002089281
ENSMUSG00000041444	Arhgap32	19.574.517.767.906	0.2479833147	0.0599531994	41.362.815.865	3,53E+08	0.0002122228
ENSMUSG00000018865	Sult4a1	223.092.224.544	1.610.900.042	0.3895842775	41.349.205.676	3,55E+09	0.0002134022
ENSMUSG00000028995	Fam126a	1.879.282.137.246	0.5094228082	0.1232542618	41.331.050.205	3,58E+09	0.00021493
ENSMUSG00000033453	Adamts15	4.200.299.129.496	0.5996647784	0.1450980243	41.328.252.499	3,58E+09	0.000215109
ENSMUSG00000056216	Cebpg	13.857.975.909.084	0.2241981106	0.054328761	41.266.928.713	3,68E+09	0.0002202455
ENSMUSG00000078485	Plekhn1	46.284.999.899	11.464.687.234	0.2779823619	41.242.498.823	3,72E+09	0.0002224824
ENSMUSG00000027712	Anxa5	11.302.523.579.477	0.8900249506	0.2160017726	41.204.520.679	0.000037813	0.0002260372
ENSMUSG00000036959	Bcorl1	282.525.226.737	0.3770931312	0.0915477689	41.190.859.796	3,80E+09	0.0002271703
ENSMUSG00000010760	Phlda2	138.901.015.865	0.6119070834	0.1485623693	41.188.565.188	3,81E+09	0.0002271988
ENSMUSG00000009555	Cdk9	7.249.793.217.804	0.2564671199	0.0623376034	41.141.639.411	3,89E+09	0.000231312
ENSMUSG00000040472	Rabggta	3.244.208.599.987	0.5378211381	0.130982431	41.060.555.518	4,02E+09	0.0002387586
ENSMUSG00000042423	Fbrs	3.285.593.128.052	0.4799297724	0.1174467174	40.863.617.387	0.000043819	0.000257693
ENSMUSG00000033863	Klf9	6.499.550.014.875	0.381032692	0.0932828748	40.847.014.281	4,41E+09	0.0002592492
ENSMUSG00000000826	Dnajc5	20.187.032.908.188	0.2700217313	0.0661338981	40.829.550.217	4,45E+09	0.0002609111
ENSMUSG00000063760	Rnf217	3.472.446.096.539	0.4287810108	0.1050464381	40.818.234.169	4,47E+09	0.0002620026
ENSMUSG00000022150	Dab2	83.704.978.982	24.809.558.939	0.6085012444	40.771.582.915	4,56E+09	0.0002669971
ENSMUSG00000018411	Mapt	899.304.282.331	0.6484933488	0.1591389331	4.075.013.801	4,60E+09	0.0002693683
ENSMUSG00000030557	Mef2a	4.579.764.169.061	0.4062781066	0.09998219	40.635.047.751	4,83E+09	0.0002812128
ENSMUSG00000022433	Csnk1e	638.275.693.822	0.372462218	0.0917709127	40.586.086.262	0.000049366	0.0002869592
ENSMUSG00000041548	Hspb8	43.264.312.918	39.210.274.786	0.9672072688	4.053.968.167	5,04E+09	0.000291983
ENSMUSG00000024697	Gna14	48.800.698.248	40.191.098.418	0.9929256012	40.477.452.057	5,17E+08	0.0002992089
ENSMUSG00000021598	Med10	2.784.377.238.031	0.386803418	0.095604808	40.458.573.779	0.000052132	0.0003011297
ENSMUSG00000021366	Hivep1	7.118.538.448.726	0.5401432467	0.13355287	40.444.151.209	5,25E+08	0.000302653
ENSMUSG00000097272	Gm26649	2.438.149.567.789	0.542441538	0.1342307796	40.411.114.325	5,32E+09	0.0003066088
ENSMUSG00000032479	Map4	18.318.140.455.373	0.2987102077	0.0739893906	40.372.032.419	5,41E+09	0.0003111848
ENSMUSG00000066952	Myo1h	6.370.412.171.145	0.3365130757	0.0833631464	40.367.127.477	5,42E+09	0.0003114911
ENSMUSG00000033060	Lmo7	44.252.643.845.458	0.6898677318	0.1710670069	40.327.339.814	5,51E+09	0.0003161153
ENSMUSG00000065956	Gm14850	905.392.259.951	0.6497262468	0.1611416865	40.320.184.104	5,53E+09	0.0003168466
ENSMUSG00000026159	Agfg1	11.450.899.487.659	0.2325298641	0.0577166917	40.288.148.401	5,61E+09	0.0003206059
ENSMUSG00000061411	Nol4l	809.159.408.895	0.4048559386	0.1005072773	40.281.256.188	5,62E+09	0.0003214291
ENSMUSG00000000202	Btbd17	85.561.007.167	33.978.034.516	0.8441102813	40.253.075.063	5,69E+09	0.0003248267
ENSMUSG00000027652	Ralgapb	12.368.053.772.944	0.3325457979	0.0826783366	40.221.636.216	0.000057666	0.0003289534
ENSMUSG00000032402	Smad3	8.764.105.325.995	0.4394269165	0.1092869594	40.208.540.798	5,80E+09	0.0003303044
ENSMUSG00000058392	Rrp1b	7.411.129.515.249	0.3113956887	0.0774527263	4.020.461.301	5,81E+09	0.0003306141
ENSMUSG00000027575	Arfgap1	56.241.783.909	0.3311556682	0.0824222043	40.177.967.916	5,87E+09	0.0003336432
ENSMUSG00000097315	Gm26568	167.050.485.466	15.839.814.572	0.3945785351	40.143.629.631	5,96E+09	0.0003380451
ENSMUSG00000002249	Tead3	3.529.395.610.979	0.4039929693	0.1007422542	40.101.640.825	6,07E+09	0.0003438633
ENSMUSG00000030768	Disp1	931.342.548.835	0.633170077	0.1580779946	40.054.283.244	6,19E+09	0.0003500629
ENSMUSG00000089706	B230216N24Rik	70.683.277.345	26.842.068.441	0.6711918226	39.991.649.983	6,36E+09	0.0003589359
ENSMUSG00000036098	Myrf	15.405.497.857.654	0.351226459	0.0880283462	39.899.245.423	6,61E+09	0.0003721325
ENSMUSG00000021375	Kif13a	14.274.855.614.486	0.2155785543	0.0540733575	39.867.795.214	6,70E+09	0.0003765541
ENSMUSG00000025340	Rabgef1	2.938.225.236.899	0.399110858	0.1002730729	39.802.396.249	6,88E+09	0.0003860912
ENSMUSG00000052299	Ltn1	10.473.021.188.458	0.2867234442	0.072082538	39.777.101.691	6,96E+09	0.0003897998
ENSMUSG00000032846	Zswim6	1.888.264.146.205	0.4775165288	0.1201093809	39.756.805.455	7,02E+07	0.0003927163
ENSMUSG00000034636	Zyg11b	7.179.914.709.932	0.3331565297	0.0838299745	39.741.933.819	7,06E+07	0.0003948946
ENSMUSG00000028207	Asph	12.270.935.448.284	0.2332837246	0.0589028756	39.604.810.864	7,48E+08	0.0004166747
ENSMUSG00000078429	Ctdsp2	19.797.670.892.843	0.190520152	0.0481229021	39.590.328.861	7,53E+09	0.0004187155
ENSMUSG00000068015	Lrch1	4.071.604.842.058	0.378147695	0.0955709891	39.567.205.328	7,60E+08	0.0004221851
ENSMUSG00000034201	Gas2l1	5.400.368.781.079	0.4163343221	0.1052573435	39.553.945.441	7,64E+09	0.0004237789
ENSMUSG00000035172	Plekhh3	4.352.766.378.985	0.5278445177	0.1334741133	39.546.583.567	7,66E+09	0.0004249347
ENSMUSG00000029552	Tes	20.697.195.718.535	0.3851406504	0.0975227637	3.949.238.473	7,84E+09	0.0004334384
ENSMUSG00000003549	Ercc1	126.159.012.735	0.6358145722	0.1613219068	39.412.785.567	8,10E+08	0.0004461812
ENSMUSG00000039349	C130074G19Rik	12.127.459.835.969	0.5203493768	0.132203046	39.359.862.926	8,29E+09	0.000454846
ENSMUSG00000049562	Ap5b1	2.741.193.586.912	0.4747548707	0.1207518061	39.316.585.488	8,44E+09	0.0004627883
ENSMUSG00000024360	Etf1	32.098.153.286.926	0.288503748	0.0733857667	39.313.311.133	8,45E+09	0.0004629937
ENSMUSG00000005447	Pafah1b3	9.099.226.925.732	0.2907487804	0.0739694251	39.306.616.236	8,47E+09	0.0004640587
ENSMUSG00000053746	Ptrh1	245.665.034.029	0.8202055781	0.2088883217	39.265.267.267	8,62E+09	0.0004716084
ENSMUSG00000079547	H2-DMb1	275.870.268.091	20.031.720.094	0.5110375538	39.198.137.096	8,86E+09	0.0004832935
ENSMUSG00000037815	Ctnna1	85.681.872.917.626	0.3568449169	0.0910875925	39.176.018.079	8,94E+09	0.0004871872
ENSMUSG00000028833	Ncdn	4.846.860.292.034	0.3691376152	0.0942942969	39.147.395.699	9,05E+09	0.0004921432
ENSMUSG00000020964	Sel1l	12.999.282.848.779	0.271460467	0.069383109	39.124.863.503	9,14E+09	0.0004962402
ENSMUSG00000035517	Tdrd7	7.190.285.489.139	0.435349723	0.1113149465	39.109.727.539	9,19E+09	0.0004986659
ENSMUSG00000026566	Mpzl1	9.975.956.286.868	0.2526208593	0.0646799961	39.057.030.693	9,40E+09	0.0005087752
ENSMUSG00000068566	Myadm	28.708.781.462.861	0.4491738717	0.1150128933	39.054.218.951	9,41E+09	0.0005091216
ENSMUSG00000023328	Ache	641.677.597.736	10.976.152.804	0.2813212788	39.016.432.925	9,55E+09	0.0005161313
ENSMUSG00000068600	Gml2	210.403.237.294	19.883.032.988	0.5097506265	39.005.411.579	9,60E+09	0.0005181279
ENSMUSG00000004677	Myo9b	5.793.517.252.322	0.4099515945	0.1051988923	38.969.193.083	9,74E+09	0.000525571
ENSMUSG00000026456	Cyb5r1	6.244.351.861.916	0.4776732823	0.1229449609	38.852.611.681	0.0001022199	0.0005501112
ENSMUSG00000021285	Ppp1r13b	6.035.440.759.978	0.3424157518	0.0881356274	3.885.100.291	0.0001022877	0.0005502701
ENSMUSG00000040829	Zmynd15	2.046.632.126.306	0.885362911	0.2281472953	38.806.636.287	0.0001041718	0.0005592647
ENSMUSG00000097748	Gm26533	227.998.134.545	0.3985673337	0.1027430421	38.792.635.055	0.0001047732	0.000561913
ENSMUSG00000081552	Gm12328	22.345.757.179.177	0.3671751987	0.0946988674	38.772.923.988	0.0001056254	0.0005658995
ENSMUSG00000034640	Tiparp	7.063.302.271.369	0.4402499934	0.1135509229	38.771.150.616	0.0001057024	0.0005661175
ENSMUSG00000068036	Mllt4	25.962.159.190.839	0.2803990013	0.0723234125	38.770.156.394	0.0001057456	0.0005661544
ENSMUSG00000037262	Kin	138.334.338.921	0.5131695713	0.1323908582	38.761.707.427	0.0001061132	0.0005679279
ENSMUSG00000046675	Tmem251	1.894.002.398.298	0.5285375329	0.1364296862	38.740.654.436	0.0001070346	0.0005722703
ENSMUSG00000022895	Ets2	33.858.333.409.777	0.3935202266	0.1017047776	38.692.403.224	0.000109175	0.0005829145
ENSMUSG00000100094	1810008I18Rik	203.960.574.041	12.689.481.363	0.3279909653	38.688.508.847	0.0001093495	0.0005834412
ENSMUSG00000021171	Esyt2	11.751.718.650.015	0.4039159808	0.1045717452	38.625.728.222	0.0001121991	0.00059661
ENSMUSG00000027678	Ncoa3	6.151.927.479.346	0.4264840897	0.1105755673	38.569.468.842	0.0001148121	0.0006094654
ENSMUSG00000005968	Tuft1	4.615.745.966.189	0.5375742867	0.1395973434	38.508.919.555	0.0001176884	0.0006238846
ENSMUSG00000002107	Celf2	258.220.200.177	12.094.763.047	0.3141478315	38.500.227.704	0.0001181068	0.000625465
ENSMUSG00000042207	Kdm5b	11.737.657.110.715	0.3180832997	0.0826281611	38.495.749.587	0.000118323	0.0006261843
ENSMUSG00000026473	Glul	10.444.117.532.147	0.4691672261	0.1219281947	38.478.977.497	0.0001191358	0.0006296311
ENSMUSG00000020064	Herc4	652.625.060.615	0.3224658587	0.0838267521	38.468.132.271	0.0001196641	0.0006322092
ENSMUSG00000028016	Ints12	2.967.718.348.451	0.3993517713	0.1039104811	38.432.289.693	0.0001214261	0.0006395681
ENSMUSG00000001763	Tspan33	351.106.662.892	11.357.372.539	0.2958615665	38.387.454.898	0.0001236645	0.0006502603
ENSMUSG00000044465	Fam160a2	10.692.252.554.794	0.3242616941	0.0845320778	38.359.602.935	0.0001250746	0.0006572317
ENSMUSG00000031103	Elf4	6.137.199.389.548	0.2922650422	0.0762381036	38.335.822.697	0.0001262905	0.0006629509
ENSMUSG00000025138	Sirt7	5.541.366.213.319	0.3079029408	0.0803736518	38.308.940.047	0.0001276785	0.0006693358
ENSMUSG00000026385	Dbi	59.904.030.662.867	0.2448525584	0.0640284042	38.241.240.208	0.0001312378	0.0006856903
ENSMUSG00000031488	Rab11fip1	18.535.267.154.373	0.4706197889	0.123338881	38.156.644.945	0.0001358169	0.000707482
ENSMUSG00000024501	Dpysl3	82.548.190.703	11.404.303.664	0.2990532062	38.134.697.866	0.0001370293	0.0007130827
ENSMUSG00000023043	Krt18	11.395.431.795.561	0.638662229	0.167535366	38.121.039.423	0.0001377889	0.0007167965
ENSMUSG00000012123	Aim1l	7.095.579.334.902	0.4224459904	0.1109053762	38.090.668.357	0.0001394923	0.0007249321
ENSMUSG00000027784	Ppm1l	3.445.788.501.954	0.4504157124	0.1182739335	38.082.415.882	0.0001399585	0.0007271129
ENSMUSG00000037613	Tnfrsf23	1.002.232.081.578	0.9761908634	0.2566222995	38.039.985.825	0.000142379	0.0007394415
ENSMUSG00000001918	Slc1a5	37.807.237.378.416	0.5317495778	0.1399755044	37.988.759.536	0.0001453538	0.0007536363
ENSMUSG00000052397	Ezr	8.319.420.981.702	0.574769046	0.1517943505	37.864.982.729	0.0001527852	0.000788236
ENSMUSG00000023367	Tmem176a	42.728.173.116	0.4245929616	0.1122297243	37.832.487.268	0.0001547946	0.0007967579
ENSMUSG00000070934	Rraga	9.578.267.171.113	0.3306821836	0.0874444392	37.816.262.154	0.0001558072	0.0008017054
ENSMUSG00000042700	Sipa1l1	2.254.795.002.108	0.246528268	0.0652510624	37.781.494.869	0.000157998	0.0008119069
ENSMUSG00000085427	6430710C18Rik	79.546.084.626	29.213.985.827	0.7736679418	37.760.367.525	0.0001593435	0.0008180122
ENSMUSG00000014859	E2f4	14.080.404.463.925	0.2326675814	0.0616231478	37.756.523.274	0.0001595895	0.0008184667
ENSMUSG00000045180	Shroom2	4.045.932.540.788	0.3178053183	0.0841836264	37.751.440.745	0.0001599152	0.0008198677
ENSMUSG00000045671	Spred2	8.458.101.022.417	0.288517211	0.0764868847	37.721.135.071	0.0001618706	0.0008293474
ENSMUSG00000020876	Snx11	1.719.354.182.513	0.5332437325	0.1414075551	37.709.705.962	0.0001626138	0.0008326085
ENSMUSG00000032602	Slc25a20	4.265.747.073.184	0.5778949981	0.1532876586	37.700.034.251	0.0001632453	0.0008352932
ENSMUSG00000020271	Fbxw11	15.367.481.529.579	0.3169871138	0.0844282989	375.451.262	0.0001736791	0.0008803052
ENSMUSG00000007815	Rhoa	45.168.826.458.118	0.2538368559	0.0676671324	37.512.577.678	0.0001759497	0.000889213
ENSMUSG00000041936	Agrn	24.131.825.633.791	0.5824264658	0.1553586312	37.489.160.491	0.0001776005	0.0008972652
ENSMUSG00000085533	Gm12146	166.172.449.614	14.066.325.604	0.3754700474	37.463.242.941	0.0001794446	0.0009057015
ENSMUSG00000028972	Car6	81.030.057.801	1.977.679.104	0.5287701671	37.401.487.962	0.0001839114	0.0009261483
ENSMUSG00000030059	Tmf1	5.265.998.569.358	0.3171702263	0.0848290136	37.389.356.864	0.000184801	0.0009300278
ENSMUSG00000048807	Slc35e4	1.125.030.183.839	0.8683693954	0.2322919456	37.382.673.485	0.0001852928	0.0009322024
ENSMUSG00000030530	Furin	12.435.359.788.041	0.4253306942	0.1138732294	37.351.245.456	0.0001876223	0.0009427054
ENSMUSG00000054321	Taf4b	2.734.551.186.828	0.3540927852	0.0949007563	37.311.903.393	0.0001905772	0.0009566274
ENSMUSG00000050335	Lgals3	1.656.860.850.361	11.263.257.519	0.3019053427	37.307.248.085	0.0001909297	0.0009580886
ENSMUSG00000049658	Bdp1	7.598.734.349.411	0.3488826792	0.0936744103	37.244.182.071	0.0001957662	0.0009788936
ENSMUSG00000028214	Gem	484.161.439.998	10.129.835.723	0.2719997122	37.242.082.503	0.0001959291	0.0009793945
ENSMUSG00000020719	Ddx5	97.313.540.319.041	0.2995198189	0.0804468494	37.232.013.586	0.0001967125	0.0009820697
ENSMUSG00000031930	Wwp2	7.278.784.720.046	0.241768335	0.0649884444	37.201.742.133	0.0001990854	0.0009926266
ENSMUSG00000036698	Ago2	2.388.470.916.474	0.3151908302	0.084804273	37.166.857.156	0.0002018533	0.0010041798
ENSMUSG00000046441	Cmtr2	2.295.268.877.771	0.3964949788	0.1067287289	37.149.789.275	0.0002032206	0.0010100156
ENSMUSG00000040136	Abcc8	351.010.333.704	16.031.347.056	0.4320209	37.107.804.409	0.0002066213	0.0010256095
ENSMUSG00000029708	Gcc1	2.573.328.703.202	0.3755975585	0.1012779156	37.085.830.254	0.0002084223	0.0010332341
ENSMUSG00000010045	Tmem115	4.203.162.396.468	0.3206867827	0.0865382375	37.057.235.292	0.0002107881	0.0010429733
ENSMUSG00000038369	Ncoa6	921.217.012.938	0.2358521521	0.063729742	37.008.176.188	0.0002149059	0.0010624552
ENSMUSG00000024231	Cul2	791.275.473.452	0.2402624281	0.0649288129	37.003.976.698	0.0002152619	0.0010634223
ENSMUSG00000049939	Lrrc4	40.802.243.817	32.778.439.404	0.8869617341	36.955.866.464	0.0002193796	0.0010827357
ENSMUSG00000000409	Lck	274.065.805.803	11.450.377.464	0.31049448	36.877.877.709	0.0002262122	0.0011125845
ENSMUSG00000053716	Dusp7	122.965.610.145	0.608314899	0.1649594208	36.876.638.881	0.0002263223	0.0011127752
ENSMUSG00000005580	Adcy9	1.831.058.160.637	0.4351821999	0.118083845	36.853.661.066	0.0002283741	0.0011218024
ENSMUSG00000029370	Rassf6	2.093.597.637.308	0.4081249929	0.1107665145	36.845.520.939	0.0002291052	0.0011243311
ENSMUSG00000032193	Ldlr	41.655.713.984.867	0.3327286685	0.0903146106	36.841.067.707	0.000229506	0.00112559
ENSMUSG00000005481	Ddx39	1.729.964.776.278	0.3384193432	0.0918810503	36.832.332.884	0.0002302942	0.0011287457
ENSMUSG00000049709	Nlrp10	528.960.841.088	11.478.376.073	0.3122927635	3.675.517.788	0.0002373675	0.0011623498
ENSMUSG00000003161	Sri	29.447.698.275.675	0.3539781294	0.0964279725	3.670.907.105	0.0002416912	0.0011812647
ENSMUSG00000045038	Prkce	2.175.335.625.305	0.422362458	0.1151831217	36.668.780.265	0.0002455298	0.001198899
ENSMUSG00000022897	Dyrk1a	8.284.794.744.406	0.2450643375	0.0670479849	36.550.589.536	0.0002571229	0.0012504174
ENSMUSG00000027475	Kif3b	6.919.638.436.057	0.2887746267	0.0790419771	36.534.337.502	0.0002587566	0.0012575779
ENSMUSG00000040688	Tbl3	13.709.613.541.351	0.3830488281	0.1048548411	36.531.344.117	0.0002590585	0.0012582613
ENSMUSG00000014498	Ankrd52	11.359.237.258.685	0.2149553617	0.05884768	36.527.414.796	0.0002594554	0.0012594045
ENSMUSG00000059995	Atxn7l3	10.972.980.536.898	0.3117744001	0.0853775874	36.517.124.644	0.0002604975	0.001263676
ENSMUSG00000049001	Ndnf	54.653.351.509	25.259.100.782	0.6918435293	36.509.846.104	0.0002612369	0.0012664752
ENSMUSG00000021254	Gpatch2l	2.131.570.945.521	0.366612971	0.1004252346	36.506.060.714	0.0002616222	0.0012679492
ENSMUSG00000050359	Sprr1a	8.075.805.568.813	12.411.194.123	0.3407978626	36.418.051.532	0.000270733	0.0013076343
ENSMUSG00000034480	Diap2	2.060.793.362.462	0.6352794301	0.1746065105	36.383.490.409	0.0002743914	0.0013236647
ENSMUSG00000038209	Itln1	139.918.525.955.058	0.293506942	0.0807369487	36.353.484.601	0.0002776051	0.0013366872
ENSMUSG00000031536	Polb	209.975.811.617	0.4243522132	0.1167634852	36.342.886.873	0.0002787486	0.0013417788
ENSMUSG00000029669	Tspan12	15.546.877.124.727	0.4020999042	0.1110217358	36.218.124.425	0.0002925462	0.0014017052
ENSMUSG00000022200	Golph3	19.086.542.571.418	0.2246921808	0.0620932414	36.186.254.067	0.000296172	0.001417336
ENSMUSG00000100113	Gm28592	8.004.953.126.244	0.7316465208	0.2024354669	36.142.210.263	0.000301252	0.0014394381
ENSMUSG00000041836	Ptpre	576.880.852.438	0.9157744923	0.2535244427	36.121.743.629	0.0003036403	0.001449074
ENSMUSG00000030222	Rerg	165.259.014.778	1.257.056.308	0.3485101542	36.069.431.347	0.0003098255	0.0014763333
ENSMUSG00000014496	Ankrd28	10.827.137.157.715	0.2763525377	0.0766866152	36.036.606.523	0.0003137667	0.0014923772
ENSMUSG00000004626	Stxbp2	12.501.590.072.498	0.2258528499	0.0627192661	36.010.123.196	0.0003169806	0.0015058266
ENSMUSG00000068663	Clec16a	3.172.075.835.125	0.3275661995	0.0910703048	359.684.971	0.0003220945	0.0015277935
ENSMUSG00000039483	Asb6	2.336.130.205.545	0.3929928895	0.1093942332	35.924.461.271	0.0003275884	0.0015524365
ENSMUSG00000047963	Stbd1	1.614.276.796.269	10.553.939.149	0.2940669596	35.889.578.217	0.0003320025	0.001571629
ENSMUSG00000028901	Gmeb1	2.987.657.929.163	0.3546510486	0.0988720955	35.869.680.612	0.0003345453	0.0015815605
ENSMUSG00000030110	Ret	581.609.757.746	0.8168696741	0.2279006934	35.843.228.997	0.0003379538	0.0015967062
ENSMUSG00000026596	Abl2	4.020.305.198.574	0.3996962933	0.1116103737	35.811.751.196	0.0003420523	0.001613626
ENSMUSG00000027219	Slc28a2	2.498.540.938.036	16.514.041.805	0.4613285483	35.796.704.681	0.0003440278	0.0016204944
ENSMUSG00000102997	Gm17244	158.563.129.762	13.796.392.159	0.3872981851	35.622.145.134	0.0003677397	0.0017228202
ENSMUSG00000000531	Grasp	1.526.360.042.065	0.6606000151	0.1855681805	3.559.877.632	0.0003710276	0.0017361377
ENSMUSG00000031150	Ccdc120	2.248.255.819.026	0.5276165072	0.1483226782	35.572.207.408	0.0003747992	0.0017532598
ENSMUSG00000028468	Rgp1	9.017.724.992.709	0.4117601215	0.1157613724	35.569.733.915	0.0003751521	0.0017543846
ENSMUSG00000027007	Ssfa2	16.975.658.080.152	0.4340489059	0.122195788	3.552.077.475	0.0003822023	0.001782544
ENSMUSG00000038267	Slc22a23	8.201.523.188.258	0.3139741227	0.0884098436	35.513.480.178	0.0003832633	0.0017864238
ENSMUSG00000020198	Ap3d1	17.543.187.986.039	0.1854017302	0.0523210785	35.435.380.039	0.0003947964	0.0018352443
ENSMUSG00000050106	Tmc8	1.307.827.763.673	0.6507546165	0.183761482	35.413.004.378	0.0003981599	0.0018497772
ENSMUSG00000047153	Khnyn	7.750.606.510.199	0.569768148	0.1609311515	35.404.465.981	0.0003994505	0.0018546679
ENSMUSG00000071646	Mta2	16.981.014.472.489	0.2114218795	0.0597314984	35.395.375.153	0.0004008288	0.0018605137
ENSMUSG00000022263	Trio	3.774.396.351.792	0.3573762863	0.1011778823	3.532.158.196	0.0004121827	0.0019092371
ENSMUSG00000011752	Pgam1	104.928.430.298.349	0.1780569218	0.0504516633	3.529.257.714	0.0004167271	0.0019279964
ENSMUSG00000024580	Grpel2	757.578.263.265	0.2235861465	0.0633636144	35.286.204.663	0.0004177318	0.0019314986
ENSMUSG00000044224	Dnajc21	4.621.849.075.328	0.3038152737	0.0861362362	3.527.148.236	0.0004200615	0.0019411198
ENSMUSG00000004961	Syt5	87.726.129.281	17.860.453.108	0.5065715466	35.257.513.434	0.0004222833	0.0019496535
ENSMUSG00000038497	Tmco3	3.405.052.315.015	0.3244226643	0.0920865677	35.230.183.112	0.0004266619	0.0019657958
ENSMUSG00000035325	Sec31a	27.257.870.883.224	0.2064426434	0.0586902716	35.174.934.039	0.0004356432	0.0020030339
ENSMUSG00000026925	Inpp5e	5.393.118.351.525	0.2384159791	0.0678400693	35.143.828.947	0.000440777	0.0020236555
ENSMUSG00000038987	1700019L03Rik	114.711.136.819	14.938.953.453	0.42520822	35.133.265.895	0.0004425332	0.0020293288
ENSMUSG00000028082	Sh3d19	24.326.506.057.613	0.2337229798	0.066585077	35.101.405.656	0.0004478699	0.0020531976
ENSMUSG00000029175	Slc35f6	3.926.741.544.272	0.3105763418	0.0886750964	35.024.077.169	0.0004610735	0.0021087689
ENSMUSG00000027524	Edn3	826.581.642.145	10.599.989.889	0.3029984487	34.983.644.091	0.000468121	0.0021384932
ENSMUSG00000070780	Rbm47	10.950.590.441.614	0.2596337739	0.0742352975	34.974.437.037	0.0004697398	0.0021446319
ENSMUSG00000042306	S100a14	12.122.557.885.102	12.471.394.446	0.3566997464	34.963.283.745	0.0004717078	0.0021529866
ENSMUSG00000042759	Apobr	68.331.947.955	25.732.497.889	0.7365399046	349.370.044	0.0004763752	0.0021717474
ENSMUSG00000015133	Lrrk1	6.499.944.949.572	0.2717883603	0.0778940211	34.892.069.564	0.0004844559	0.0022027914
ENSMUSG00000021823	Vcl	13.766.353.141.787	0.2602541789	0.0746104393	34.881.737.904	0.0004863319	0.0022106767
ENSMUSG00000029528	Pxn	1.889.948.660.849	0.2729390352	0.0783055795	34.855.630.578	0.0004911025	0.0022304312
ENSMUSG00000025795	Rassf3	10.167.260.041.753	0.3003642144	0.0861731418	34.855.896.894	0.0004910536	0.0022304312
ENSMUSG00000030822	Prr14	4.746.661.619.245	0.2700589953	0.0775342573	34.830.925.663	0.000495657	0.0022491317
ENSMUSG00000039835	Nhsl1	13.929.785.366.415	0.1879009687	0.0539699203	34.815.869.221	0.000498452	0.0022598421
ENSMUSG00000041974	Spidr	396.068.366.099	0.2885887904	0.0829863963	3.477.543.345	0.0005060312	0.0022888814
ENSMUSG00000041075	Fzd7	8.296.611.611.322	0.3949511849	0.113761054	34.717.609.508	0.0005170565	0.0023353645
ENSMUSG00000018920	Cxcl16	7.127.869.575.288	0.9684779279	0.2790121334	34.710.960.995	0.0005183385	0.0023404767
ENSMUSG00000034908	Sidt2	13.898.025.196.185	0.219763557	0.0633302431	34.701.202.176	0.0005202255	0.0023476378
ENSMUSG00000025921	Rdh10	11.144.607.769.696	0.9721594987	0.2801759238	34.698.181.254	0.0005208109	0.0023484547
ENSMUSG00000005251	Ripk4	9.612.452.333.606	0.2748703026	0.0792511028	34.683.467.229	0.0005236712	0.0023597733
ENSMUSG00000046962	Zbtb21	3.018.453.245.874	0.3120374212	0.0900448112	3.465.357.048	0.000529528	0.0023820358
ENSMUSG00000040220	Gas8	1.084.201.188.284	0.4967897876	0.1434797254	34.624.389.353	0.0005353034	0.002405241
ENSMUSG00000097800	B230344G16Rik	1.035.475.520.228	0.6562545559	0.1897045678	3.459.350.312	0.0005414802	0.0024301941
ENSMUSG00000043889	Gm8399	1.442.097.564.529	0.4623408428	0.1337919959	34.556.689.267	0.0005489291	0.0024600857
ENSMUSG00000021824	Ap3m1	14.074.224.334.005	0.2084714379	0.0603839932	34.524.288.145	0.000555564	0.0024876764
ENSMUSG00000053192	Mllt11	1.023.747.457.235	0.5181237908	0.1501864001	34.498.715.628	0.0005608533	0.0025056054
ENSMUSG00000104434	Gm37421	2.540.054.899.074	0.4124728694	0.1196488208	34.473.625.955	0.0005660883	0.0025253755
ENSMUSG00000031691	Tnpo2	16.987.972.821.372	0.2754371749	0.079902815	34.471.523.305	0.0005665291	0.0025266191
ENSMUSG00000038002	Cramp1l	4.972.685.214.566	0.2649470238	0.0768666072	34.468.416.563	0.0005671809	0.0025288031
ENSMUSG00000037960	1110007C09Rik	210.892.401.544	0.6486338523	0.1882454915	34.456.806.758	0.000569623	0.0025367906
ENSMUSG00000031551	Ido1	831.441.301.549	0.9966215161	0.2892888113	34.450.745.312	0.000570902	0.0025410351
ENSMUSG00000028552	Eps15	10.496.741.660.474	0.2393098581	0.0695392005	34.413.662.583	0.0005787845	0.0025731822
ENSMUSG00000005442	Cic	14.301.360.205.867	0.3231804481	0.0939580373	34.396.253.611	0.0005825199	0.0025868397
ENSMUSG00000039384	Dusp10	1.105.159.437.682	10.828.398.829	0.315150681	34.359.433.381	0.0005904945	0.0026207603
ENSMUSG00000026878	Rab14	22.384.260.651.788	0.2049476738	0.0596770588	34.342.790.691	0.0005941322	0.0026349132
ENSMUSG00000033880	Lgals3bp	37.767.557.092.455	0.2279880281	0.0663979508	3.433.660.607	0.0005954893	0.0026399236
ENSMUSG00000034300	Fam53c	4.542.081.638.807	0.2653677346	0.0773176786	34.321.741.079	0.000598763	0.0026529285
ENSMUSG00000025875	Tspan17	1.140.374.966.506	0.6940499192	0.2024240053	34.286.937.369	0.0006064935	0.0026833681
ENSMUSG00000044857	Lemd2	5.064.422.003.253	0.2241164377	0.065408777	3.426.397.008	0.0006116457	0.0027023303
ENSMUSG00000037370	Enpp1	2.517.521.351.996	0.3469870203	0.1015024554	34.185.086.341	0.0006296532	0.0027755996
ENSMUSG00000020250	Txnrd1	6.533.052.270.225	0.1955425216	0.0572188931	34.174.467.754	0.0006321145	0.0027832558
ENSMUSG00000022587	Ly6e	26.133.601.780.076	0.5866471684	0.1717594757	34.155.155.975	0.0006366138	0.0027999519
ENSMUSG00000021338	Lrrc16a	7.978.834.360.001	0.2152414196	0.0631000743	34.111.119.855	0.0006469851	0.0028439628
ENSMUSG00000022864	D16Ertd472e	183.077.744.028	14.053.808.418	0.4121286291	3.410.053.907	0.0006495004	0.0028534108
ENSMUSG00000091971	Hspa1a	21.580.306.657	12.269.886.822	0.3599437885	3.408.834.161	0.0006524113	0.0028653918
ENSMUSG00000063663	Brwd3	7.815.492.983.859	0.4085893116	0.1199568817	34.061.348.205	0.0006588963	0.0028914314
ENSMUSG00000020170	Frs2	4.707.378.436.545	0.2370109239	0.0696119262	34.047.459.526	0.0006622563	0.0029029088
ENSMUSG00000020592	Sdc1	56.909.131.665.977	0.4388514136	0.128911484	34.042.848.628	0.0006633753	0.0029069968
ENSMUSG00000073982	Rhog	4.439.036.192.124	0.2955839334	0.0868728047	34.024.909.672	0.0006677456	0.0029245046
ENSMUSG00000051790	Nlgn2	2.963.500.474.046	0.5409995915	0.1590172125	34.021.448.554	0.0006685919	0.0029273889
ENSMUSG00000024924	Vldlr	11.230.133.664.925	0.5893599439	0.1732382236	34.020.202.445	0.0006688968	0.0029276406
ENSMUSG00000006932	Ctnnb1	161.182.755.310.363	0.3504516543	0.1032444709	33.943.866.567	0.0006878251	0.0029989711
ENSMUSG00000024614	Tmx3	5.175.571.949.236	0.349252544	0.1030018603	33.907.401.557	0.0006970415	0.0030366089
ENSMUSG00000018398	Sep 08	5.986.454.386.975	0.45128091	0.1332960171	33.855.543.469	0.0007103464	0.0030859506
ENSMUSG00000049470	Aff4	22.142.471.550.682	0.3959320322	0.1172440946	3.376.989.123	0.0007328395	0.0031723128
ENSMUSG00000038319	Kcnh2	591.676.647.783	0.7803297168	0.2312553778	33.743.203.049	0.0007399821	0.0031986588
ENSMUSG00000022607	Ptk2	11.148.645.907.616	0.2218256633	0.0657476269	33.738.961.196	0.0007411233	0.0032018169
ENSMUSG00000028649	Macf1	11.314.724.330.388	0.5963320693	0.176817611	33.725.830.019	0.0007446664	0.0032162329
ENSMUSG00000021936	Mapk8	6.575.194.036.238	0.232900382	0.0690962646	33.706.653.081	0.000749869	0.0032349996
ENSMUSG00000049878	Rlf	8.031.899.494.926	0.2506949973	0.0744211289	3.368.599.767	0.0007555105	0.0032576559
ENSMUSG00000059456	Ptk2b	6.325.672.120.873	0.3680792559	0.1092973561	33.676.867.326	0.0007580167	0.0032656092
ENSMUSG00000079020	Slc45a4	3.189.859.952.649	0.3756622653	0.1116057397	33.659.762.135	0.0007627329	0.0032815397
ENSMUSG00000037926	Ssh2	3.554.689.749.798	0.3339054971	0.0992794841	33.632.879.949	0.0007701997	0.0033100122
ENSMUSG00000005320	Fgfr4	794.834.605.025	0.7688990751	0.2286575915	33.626.658.531	0.0007719374	0.0033161182
ENSMUSG00000001998	Ap4e1	2.525.826.012.895	0.3401096256	0.1011835622	33.613.130.258	0.0007757286	0.0033301026
ENSMUSG00000063659	Zbtb18	10.721.691.979.126	0.3374875511	0.1005118375	33.576.895.952	0.0007859682	0.0033722036
ENSMUSG00000034165	Ccnd3	7.627.801.040.779	0.288933935	0.0861379975	33.543.145.127	0.0007956187	0.0034098571
ENSMUSG00000024870	Rab1b	1.466.118.185.514	0.2345055804	0.0699908657	33.505.169.266	0.0008066088	0.0034531624
ENSMUSG00000053641	Dennd4a	1.416.278.808.691	0.5246360762	0.1566677109	33.487.185.907	0.0008118621	0.0034737452
ENSMUSG00000033732	Sf3b3	27.932.442.928.514	0.2783617956	0.0831324774	33.484.121.293	0.0008127605	0.0034766354
ENSMUSG00000039131	Gipc2	19.280.224.523.282	0.2610521677	0.0780018887	33.467.416.226	0.0008176738	0.0034966935
ENSMUSG00000038970	Lmtk2	15.631.983.193.339	0.299253159	0.0894776069	33.444.475.028	0.0008244663	0.0035247743
ENSMUSG00000026836	Acvr1	2.439.461.771.241	0.4110956885	0.1229858865	33.426.249.154	0.0008298999	0.0035441181
ENSMUSG00000043733	Ptpn11	20.112.457.455.796	0.1564752368	0.046836433	334.088.714	0.0008351116	0.0035644228
ENSMUSG00000024862	Klc2	2.899.281.947.319	0.3503180897	0.1049478267	33.380.213.838	0.0008437726	0.0035994192
ENSMUSG00000038368	Focad	3.378.415.908.707	0.2848485315	0.0853486384	33.374.701.315	0.0008454481	0.0036055806
ENSMUSG00000026600	Soat1	21.834.226.725.015	0.2718762764	0.081520707	33.350.578.842	0.0008528165	0.0036320386
ENSMUSG00000022377	Asap1	3.841.227.166.239	0.7049863638	0.2117934731	33.286.500.927	0.0008726797	0.0037065121
ENSMUSG00000059195	Gm12715	3.849.272.587.158	0.4220978561	0.1269348947	33.253.098.551	0.0008832032	0.0037450889
ENSMUSG00000038181	Chpf2	1.890.484.801.067	0.4252237241	0.127984898	33.224.523.421	0.0008922991	0.0037795484
ENSMUSG00000084128	Esrp2	8.626.655.472.291	0.2651868327	0.0798257787	33.220.701.022	0.0008935224	0.0037837023
ENSMUSG00000056724	Nbeal2	7.539.425.432.145	0.433015543	0.1303635527	33.215.997.428	0.0008950299	0.003787001
ENSMUSG00000090066	1110002E22Rik	44.211.160.991	28.718.921.488	0.8646782373	33.213.420.033	0.0008958569	0.0037884447
ENSMUSG00000060429	Sntb1	47.524.906.052	21.712.687.919	0.6538033244	33.209.815.719	0.0008970146	0.0037923122
ENSMUSG00000024143	Rhoq	5.447.581.351.098	0.4261127896	0.1285272382	33.153.500.819	0.0009152842	0.0038632673
ENSMUSG00000026796	Fam129b	11.597.309.037.637	0.389641911	0.117690566	33.107.318.988	0.0009305231	0.003921221
ENSMUSG00000085360	Arhgap27os2	1.299.242.605.989	0.5008694628	0.1513178473	33.100.488.255	0.000932797	0.0039286799
ENSMUSG00000085355	3010003L21Rik	409.192.521.346	0.8302369553	0.2516211909	32.995.510.129	0.0009683963	0.0040643455
ENSMUSG00000019433	Gipc1	8.736.952.593.381	0.3152974828	0.0955957676	32.982.368.429	0.0009729403	0.0040812203
ENSMUSG00000040734	Ppp1r13l	281.672.217.195	0.4648159305	0.1409830869	32.969.623.581	0.000977366	0.0040975806
ENSMUSG00000023067	Cdkn1a	48.660.108.241.693	0.5435074552	0.16491655	32.956.513.784	0.0009819379	0.0041123262
ENSMUSG00000028530	Jak1	20.085.900.109.956	0.3076417266	0.0936158117	32.862.154.469	0.0010154331	0.0042332785
ENSMUSG00000006392	Med8	4.510.238.498.669	0.2643105768	0.0805008999	32.833.244.985	0.001025905	0.0042689473
ENSMUSG00000043131	Mob1a	23.792.795.770.374	0.1744300906	0.053188692	32.794.581.745	0.0010400663	0.0043198065
ENSMUSG00000026827	Gpd2	38.443.537.483.179	0.2823248682	0.0863116688	32.709.930.434	0.0010717055	0.0044335062
ENSMUSG00000039735	Fnbp1l	19.330.044.398.871	0.2327200568	0.0712425678	32.665.871.539	0.001088523	0.0044899773
ENSMUSG00000028414	Fktn	509.825.600.351	0.2442446028	0.0747868566	32.658.760.375	0.0010912601	0.0044988878
ENSMUSG00000045210	Vcpip1	7.137.314.118.561	0.2304904591	0.0706162217	32.639.874.168	0.0010985604	0.0045253958
ENSMUSG00000032733	Snx33	487.680.217.712	0.7184323006	0.220533911	32.576.953.686	0.0011232091	0.0046159603
ENSMUSG00000020178	Adora2a	274.024.483.417	10.194.974.506	0.3130475897	32.566.851.947	0.0011272137	0.0046311973
ENSMUSG00000018565	Elp5	4.788.639.962.318	0.295481077	0.0908476356	32.524.905.586	0.001143984	0.0046939158
ENSMUSG00000036737	Oxsr1	11.246.603.575.076	0.1831369895	0.0563292894	32.511.858.643	0.001149247	0.0047117918
ENSMUSG00000035569	Ankrd11	32.118.688.069.169	0.2040494461	0.0628410215	3.247.073.986	0.0011659808	0.0047703662
ENSMUSG00000075391	Gm13443	259.109.046.935	0.9000111314	0.2774772098	32.435.497.394	0.001180502	0.004820924
ENSMUSG00000046623	Gjb4	19.493.077.833	1.339.906.163	0.4133934558	32.412.369.967	0.001190122	0.0048551248
ENSMUSG00000005417	Mprip	14.740.975.156.172	0.5041971188	0.1555970028	32.404.037.987	0.0011936054	0.0048667895
ENSMUSG00000004508	Gab2	2.478.012.213.199	0.313850904	0.0968672903	32.400.091.202	0.0011952588	0.004870984
ENSMUSG00000025856	Pdgfa	7.485.562.050.318	0.3849886493	0.1188446948	32.394.264.632	0.0011977035	0.0048796717
ENSMUSG00000035168	Tanc1	6.926.429.269.694	0.236707848	0.0730843339	323.883.157	0.0012002043	0.004887307
ENSMUSG00000033149	Phldb2	4.014.670.048.465	10.686.889.237	0.3300694544	32.377.698.378	0.0012046796	0.004902197
ENSMUSG00000026437	Cdk18	1.050.914.787.163	0.2052658779	0.0634091519	32.371.648.529	0.0012072365	0.0049108139
ENSMUSG00000018906	P4ha2	486.778.435.388	0.4212226158	0.1301360033	32.367.877.084	0.001208833	0.0049160261
ENSMUSG00000038546	Ranbp9	5.980.530.216.917	0.2371573775	0.0733323687	32.340.067.811	0.0012206656	0.0049589738
ENSMUSG00000013415	Igf2bp1	57.314.931.117	28.472.175.949	0.8813925617	32.303.626.316	0.001236333	0.0050147853
ENSMUSG00000009090	Ap1b1	12.145.345.969.833	0.1760657769	0.0545186737	32.294.581.843	0.0012402502	0.005029366
ENSMUSG00000032582	Rbm6	8.277.507.829.061	0.245338856	0.0759947224	32.283.670.271	0.0012449913	0.0050459677
ENSMUSG00000022114	Spry2	2.044.015.382.277	0.4531756739	0.1404593971	32.263.820.239	0.001253659	0.005075822
ENSMUSG00000040525	Cblc	7.867.654.715.644	0.3623257597	0.1124486076	32.221.453.651	0.0012723457	0.0051408038
ENSMUSG00000039840	Epg5	4.106.024.657.942	0.2761373395	0.0857377344	32.207.212.085	0.0012786847	0.005162404
ENSMUSG00000039834	Zfp335	3.933.346.931.482	0.461502987	0.1433629581	32.191.229.395	0.0012858334	0.0051885791
ENSMUSG00000021097	Clmn	9.378.933.468.055	0.3442637837	0.1070040553	32.172.966.034	0.0012940474	0.0052143766
ENSMUSG00000003762	Adck4	2.656.828.401.873	0.4091671794	0.1271789488	32.172.555.547	0.0012942326	0.0052143766
ENSMUSG00000022139	Mbnl2	2.377.302.615.835	0.3451116749	0.107279793	32.169.308.417	0.0012956983	0.0052189334
ENSMUSG00000031065	Cdk16	20.886.823.636.023	0.1416597318	0.0440519945	32.157.393.424	0.0013010895	0.0052365914
ENSMUSG00000026436	Elk4	3.628.641.575.508	0.4262251446	0.1326795314	32.124.408.341	0.0013161225	0.0052861826
ENSMUSG00000035649	Zcchc7	3.921.176.249.687	0.337490002	0.1050893677	32.114.571.575	0.0013206366	0.0053015826
ENSMUSG00000061079	Zfp143	3.039.808.905.975	0.2807497858	0.0874770236	32.094.117.318	0.0013300688	0.0053339554
ENSMUSG00000034928	Rnf44	16.923.195.206.297	0.2682860484	0.0837659849	32.028.041.994	0.0013609648	0.005446653
ENSMUSG00000024215	Spdef	1.900.482.416.908	0.4319348099	0.1348775538	32.024.217.347	0.0013627733	0.0054524915
ENSMUSG00000036564	Ndrg4	45.067.442.774	24.087.490.736	0.7527380937	31.999.829.605	0.0013743571	0.0054960189
ENSMUSG00000037151	Lrrc20	1.778.607.434.201	0.5142064421	0.1607383159	31.990.284.286	0.0013789157	0.0055085987
ENSMUSG00000061758	Akr1b10	1.313.203.086.693	0.4149579696	0.1297611721	31.978.592.906	0.0013845182	0.005526733
ENSMUSG00000031591	Asah1	17.626.622.030.532	0.3522083404	0.1101466712	31.976.303.643	0.0013856177	0.0055297065
ENSMUSG00000024807	Syvn1	5.784.926.231.105	0.3786466974	0.1184291536	31.972.422.815	0.0013874833	0.0055343197
ENSMUSG00000020205	Phlda1	19.688.107.088.413	0.6498069803	0.203311115	31.961.212.761	0.0013928855	0.0055516081
ENSMUSG00000017677	Wsb1	7.434.718.547.823	0.65339768	0.2044528062	3.195.836.204	0.0013942624	0.0055556761
ENSMUSG00000024878	Cbwd1	2.081.090.203.014	0.3808826561	0.1191893531	31.956.097.275	0.0013953571	0.0055586181
ENSMUSG00000016520	Lnx2	3.853.957.013.965	0.2649963216	0.083111533	31.884.422.319	0.0014304159	0.0056837621
ENSMUSG00000047368	Abhd17b	4.024.186.300.648	0.2942341271	0.0923345735	3.186.608.397	0.0014395153	0.0057155502
ENSMUSG00000020246	Hcfc2	2.063.233.260.065	0.3298261263	0.1035631448	31.847.828.389	0.0014486267	0.0057458754
ENSMUSG00000038859	Baiap2l1	11.701.916.130.087	0.3433761549	0.1078664493	31.833.453.032	0.0014558388	0.005770553
ENSMUSG00000043782	Ccdc64b	1.689.861.972.721	0.3921718511	0.1234194193	31.775.538.514	0.0014852311	0.0058716511
ENSMUSG00000026344	Lypd1	1.892.923.673.052	0.3586776475	0.1129737363	31.748.763.863	0.0014990034	0.0059185969
ENSMUSG00000052560	Cpne8	23.824.543.027	75.001.009.373	2.362.517.532	31.746.223.406	0.0015003163	0.0059222812
ENSMUSG00000038538	Ubn2	6.657.854.296.714	0.2509342987	0.0790665764	31.737.089.184	0.0015050454	0.0059394455
ENSMUSG00000026114	Cnga3	89.685.135.416	18.347.588.239	0.5782651054	31.728.679.579	0.0015094116	0.0059536628
ENSMUSG00000075590	Nrbp2	718.017.959.448	0.8385565621	0.2647046471	3.167.895.129	0.001535469	0.0060396404
ENSMUSG00000034748	Sirt6	2.373.056.124.589	0.5081837802	0.1604643236	31.669.580.417	0.0015404254	0.0060560814
ENSMUSG00000027195	Hsd17b12	29.134.460.274.776	0.156793962	0.0495185651	31.663.672.348	0.0015435579	0.0060607575
ENSMUSG00000040209	Zfp704	8.053.723.352.488	0.3019355891	0.0953556335	31.664.158.465	0.0015432999	0.0060607575
ENSMUSG00000021147	Wdr37	2.160.999.342.776	0.4415834627	0.1394544516	31.665.067.527	0.0015428176	0.0060607575
ENSMUSG00000020121	Srgap1	333.761.084.777	10.824.498.305	0.3419321335	3.165.686.183	0.0015471761	0.0060714212
ENSMUSG00000033016	Nfatc1	1.320.500.785.097	0.4781805072	0.1510745486	31.651.956.713	0.0015497869	0.0060790937
ENSMUSG00000035047	Kri1	4.622.461.820.483	0.4367595462	0.1380093188	31.647.105.425	0.001552373	0.0060861764
ENSMUSG00000019927	Ube2d1	3.136.095.342.067	0.2766582814	0.0875674902	31.593.720.532	0.0015810951	0.0061785915
ENSMUSG00000038459	Abhd17c	20.610.789.458.129	0.2259454317	0.071540413	31.582.908.484	0.0015869714	0.0061953457
ENSMUSG00000026435	Slc45a3	865.609.078.662	15.920.882.331	0.5050196125	31.525.275.332	0.0016186356	0.0063047553
ENSMUSG00000027829	Ccnl1	6.335.801.964.965	0.6818605008	0.2165786517	31.483.273.885	0.0016420767	0.0063864909
ENSMUSG00000053581	Zfand2a	293.609.468.906	0.4974802479	0.1583358013	31.419.315.389	0.0016783727	0.0065081804
ENSMUSG00000101309	Gm29397	101.180.523.212	14.686.296.518	0.4674513599	31.417.806.813	0.0016792377	0.0065099158
ENSMUSG00000001833	Sep 07	14.543.731.291.804	0.315579353	0.1004500537	31.416.543.977	0.0016799621	0.0065111055
ENSMUSG00000049680	Urgcp	5.764.699.603.922	0.2697872499	0.0859009089	31.406.798.048	0.001685562	0.0065275668
ENSMUSG00000022789	Dnm1l	16.858.467.570.604	0.2104992579	0.0670356577	31.401.087.899	0.0016888511	0.0065341903
ENSMUSG00000063550	Nup98	5.127.563.552.013	0.2281202283	0.0726638139	31.393.924.454	0.0016929855	0.0065453153
ENSMUSG00000040506	Ambra1	6.007.001.875.183	0.2291259929	0.0729882829	31.392.161.022	0.0016940047	0.0065476326
ENSMUSG00000034674	Tdg	123.394.324.085	0.2060364117	0.0656708808	31.374.089.911	0.0017044818	0.0065783465
ENSMUSG00000024222	Fkbp5	3.580.225.179.113	0.2860594011	0.0911749546	31.374.778.573	0.0017040814	0.0065783465
ENSMUSG00000030232	Aebp2	10.760.502.334.231	0.2035101204	0.0649428627	31.336.795.423	0.0017262927	0.0066510033
ENSMUSG00000026718	Stam	7.151.753.309.336	0.2014179531	0.0642781157	31.335.385.451	0.0017271223	0.0066525561
ENSMUSG00000074213	Gm10642	665.720.231.571	0.5564356909	0.1775784488	31.334.640.809	0.0017275606	0.0066526013
ENSMUSG00000033684	Qsox1	22.213.883.151.177	0.6143080063	0.1964250699	31.274.419.634	0.0017633463	0.006767015
ENSMUSG00000023011	Faim2	521.804.655.425	0.83520018	0.2670895956	31.270.412.394	0.0017657516	0.0067745785
ENSMUSG00000048285	Frmd6	596.845.488.691	0.6067563382	0.1943450391	31.220.572.489	0.0017959201	0.0068717297
ENSMUSG00000059555	Tor4a	6.660.578.949.389	0.3066654016	0.098338172	31.184.777.529	0.0018178787	0.0069455256
ENSMUSG00000034917	Tjp3	31.871.719.528.756	0.2427986994	0.0778701243	31.179.955.306	0.0018208556	0.0069534928
ENSMUSG00000090564	A430057M04Rik	1.845.557.017.506	0.3773257031	0.1210798435	31.163.378.817	0.0018311233	0.0069825578
ENSMUSG00000001288	Rarg	1.730.496.963.057	0.6249396825	0.2005953853	31.154.240.244	0.0018368066	0.0070024042
ENSMUSG00000021838	Samd4	363.687.982.045	11.916.975.318	0.383468192	31.076.828.709	0.0018856029	0.0071656585
ENSMUSG00000033326	Kdm4a	10.718.066.185.031	0.2701014825	0.0869522877	31.063.182.997	0.0018943269	0.0071935529
ENSMUSG00000074994	Qser1	7.407.088.518.678	0.295734355	0.0952328764	31.053.808.956	0.0019003414	0.00721288
ENSMUSG00000036246	Gmip	1.172.754.012.019	0.4050109531	0.1304758852	31.041.058.077	0.0019085506	0.0072387538
ENSMUSG00000039457	Ppl	4.356.706.853.809	0.4097528586	0.1321372674	31.009.636.158	0.0019289199	0.0073071253
ENSMUSG00000032561	Acpp	3.107.094.776.141	0.3396877867	0.1095535735	31.006.545.541	0.0019309341	0.0073129793
ENSMUSG00000014418	Hps5	3.921.574.250.069	0.3308145732	0.1067900826	30.978.023.912	0.0019496138	0.0073747701
ENSMUSG00000005958	Ephb3	5.621.584.517.553	0.2987193313	0.0964521246	30.970.736.272	0.0019544132	0.0073875494
ENSMUSG00000018347	Zkscan6	1.290.764.179.991	0.440536611	0.1423024575	30.957.765.505	0.0019629823	0.0074163448
ENSMUSG00000085773	Gm16233	195.876.093.869	20.093.362.581	0.6502715629	30.899.955.847	0.0020015947	0.007545775
ENSMUSG00000030084	Plxna1	11.585.495.253.395	0.4189851857	0.1356132042	30.895.604.018	0.0020045294	0.0075496732
ENSMUSG00000043059	Zfp513	219.448.511.856	0.511706707	0.1656238095	30.895.721.361	0.0020044502	0.0075496732
ENSMUSG00000070643	Sox13	4.088.014.422.566	0.6086093942	0.1972053727	30.861.704.518	0.0020275256	0.007628779
ENSMUSG00000025234	Arih1	15.040.931.908.788	0.1862340035	0.0603568742	30.855.475.197	0.0020317775	0.0076429336
ENSMUSG00000035161	Ints6	2.881.460.538.632	0.2779914259	0.0901266538	308.445.298	0.0020392684	0.0076674133
ENSMUSG00000057637	Prdm2	536.888.532.222	0.2319193608	0.0753590286	30.775.258.803	0.0020872671	0.0078365475
ENSMUSG00000041695	Kcnj2	1.289.340.939.914	0.5459266119	0.1774568396	30.763.909.308	0.0020952294	0.0078645482
ENSMUSG00000097262	4933416M07Rik	1.410.489.053.373	0.5090360799	0.1655266399	30.752.516.949	0.0021032498	0.0078927535
ENSMUSG00000001687	Ubl3	11.588.367.311.271	0.2229434866	0.0725108554	30.746.222.124	0.0021076935	0.0079075265
ENSMUSG00000028048	Gba	3.273.888.602.854	0.3445909852	0.1120965752	30.740.545.326	0.0021117083	0.0079206836
ENSMUSG00000027315	Spint1	27.149.537.720.342	0.2224852628	0.0723931053	30.732.935.385	0.0021171013	0.0079351866
ENSMUSG00000038670	Mybpc2	268.040.259.589	10.757.673.453	0.3504592767	30.695.930.078	0.0021435065	0.0080253006
ENSMUSG00000024892	Pcx	8.652.885.458.725	0.6196047793	0.2018543446	30.695.637.522	0.0021437165	0.0080253006
ENSMUSG00000074238	Ap1ar	15.517.463.308.473	0.2018512293	0.0657735701	30.688.805.384	0.0021486249	0.0080417456
ENSMUSG00000032384	Csnk1g1	5.170.884.033.067	0.2222851941	0.0724964462	30.661.529.725	0.0021683235	0.0081057462
ENSMUSG00000060586	H2-Eb1	382.070.398.053	15.367.612.278	0.5015591026	30.639.683.737	0.00218422	0.0081534454
ENSMUSG00000020961	Ston2	1.677.148.991.609	0.5780533518	0.1886677826	30.638.689.009	0.0021849464	0.0081542052
ENSMUSG00000040701	Ap1g2	8.961.356.775.821	0.2743795188	0.0896532597	30.604.522.311	0.0022100301	0.0082399306
ENSMUSG00000027012	Dync1i2	15.030.101.550.181	0.2160384152	0.0706251557	30.589.442.682	0.0022211847	0.0082795402
ENSMUSG00000022973	Synj1	3.244.510.777.218	0.3057705959	0.0999935772	30.579.023.628	0.0022289219	0.0083004454
ENSMUSG00000022801	Lrch3	2.539.777.222.716	0.3683086317	0.120493209	30.566.754.325	0.0022380647	0.0083285271
ENSMUSG00000040093	Bmf	111.581.880.984	0.5629926586	0.1842018079	30.563.905.149	0.0022401928	0.0083344577
ENSMUSG00000020451	Limk2	17.722.099.909.445	0.2129621047	0.0697469791	30.533.523.797	0.0022630003	0.0084140702
ENSMUSG00000076438	Oxct2b	62.286.747.445	1.876.757.493	0.6150864946	3.051.209.073	0.0022792181	0.0084715646
ENSMUSG00000068264	Ap5s1	2.112.156.643.594	0.3382470228	0.1108770251	30.506.502.357	0.0022834641	0.0084853243
ENSMUSG00000024283	Wac	13.203.289.700.725	0.1703703041	0.0558989451	30.478.268.191	0.0023050273	0.008549157
ENSMUSG00000064363	mt-Nd4	54.269.868.893.417	0.4951103908	0.1625638352	30.456.367.496	0.0023218816	0.0086014409
ENSMUSG00000057193	Slc44a2	2.225.370.996.753	0.337250789	0.1107548073	30.450.216.753	0.0023266354	0.0086170045
ENSMUSG00000040663	Clcf1	142.646.436.824	17.116.518.042	0.5626045135	30.423.712.627	0.002347222	0.0086788226
ENSMUSG00000032392	Parp16	1.673.630.053.046	0.3837093921	0.1261452377	30.418.064.066	0.0023516309	0.0086930635
ENSMUSG00000030827	Fgf21	52.110.675.394	20.822.244.304	0.6853359961	30.382.534.147	0.0023795376	0.0087837321
ENSMUSG00000024941	Scyl1	5.946.089.794.209	0.222035018	0.0730784982	30.383.084.436	0.0023791031	0.0087837321
ENSMUSG00000001280	Sp1	15.817.711.641.478	0.1616337315	0.0532096277	30.376.783.033	0.0023840832	0.008794267
ENSMUSG00000023074	Mospd1	2.060.740.239.384	0.3636983418	0.1197290236	30.376.790.091	0.0023840776	0.008794267
ENSMUSG00000052825	Gm9892	855.807.908.573	0.6301879286	0.2075633871	30.361.227.839	0.0023964176	0.0088376751
ENSMUSG00000015647	Lama5	7.697.212.769.794	0.7006361833	0.2307883075	30.358.391.671	0.0023986728	0.0088439008
ENSMUSG00000096001	2610528A11Rik	27.634.796.581.144	0.3767227195	0.1242627197	303.166.324	0.0024321037	0.0089502336
ENSMUSG00000040054	Baz2a	18.068.990.312.924	0.2103358116	0.069396264	30.309.385.448	0.0024379486	0.0089653966
ENSMUSG00000026110	Mgat4a	30.205.863.021.849	0.2239489167	0.0739003231	30.304.186.422	0.0024421497	0.0089756144
ENSMUSG00000017868	Sgk2	391.726.833	0.8771531655	0.2897309409	30.274.749.486	0.0024660615	0.0090581007
ENSMUSG00000022790	Igsf11	95.638.321.512	14.405.107.098	0.4761694585	30.252.060.143	0.0024846382	0.0091198912
ENSMUSG00000024622	Hmgxb3	6.427.747.270.894	0.1979431332	0.0654638903	30.236.995.133	0.0024970432	0.0091546511
ENSMUSG00000053198	Prx	311.507.073.004	0.7423642929	0.2456591456	30.219.281.727	0.0025117014	0.0092019016
ENSMUSG00000038146	Notch3	912.706.774.205	0.8795629684	0.2911254711	30.212.504.772	0.0025173302	0.0092203005
ENSMUSG00000031601	Cnot7	12.293.129.362.435	0.2710194532	0.0897509339	30.196.839.331	0.002530386	0.0092616521
ENSMUSG00000038843	Gcnt1	766.658.881.026	11.550.634.443	0.3829436451	3.016.275.264	0.0025590084	0.0093620207
ENSMUSG00000039523	Cep104	4.107.808.911.215	0.2634742111	0.0874071233	30.143.333.984	0.0025754462	0.0094155317
ENSMUSG00000022900	Ildr1	2.751.374.922.268	12.188.563.407	0.4057636183	30.038.581.229	0.0026657961	0.0097275984
ENSMUSG00000087370	Tmem170b	4.131.572.925.093	0.4066537417	0.1354333142	30.026.123.483	0.0026767315	0.0097629338
ENSMUSG00000025371	Chmp6	6.731.982.385.175	0.2269029984	0.0756821955	2.998.102.748	0.0027166607	0.0098923745
ENSMUSG00000027954	Efna1	23.973.346.052.225	0.1783282242	0.0594892768	2.997.653.254	0.0027206703	0.0099026841
ENSMUSG00000097479	Gm26582	12.574.816.280.599	0.2038051625	0.0680171744	29.963.779.642	0.0027320757	0.0099392238
