# Supplementary material for: ATG16L1 orchestrates interleukin-22 signaling in the intestinal epithelium via cGAS–STING
Source: J Exp Med. 2018 Nov 5;215(11):2868–86. doi: 10.1084/jem.20171029 (PMC6219748; doi:10.1084/jem.20171029)
Supplement: Table S4 [file JEM_20171029_TableS4.txt]

GeneID	GENE	baseMean	log2FoldChange	lfcSE	stat	pvalue	padj
ENSMUSG00000022231	Sema5a	4.491.418.185.296	-12.482.661.226	0.1114678638	-111.984.394.456	4,15E-15	3,34E-13
ENSMUSG00000054256	Msi1	1.714.162.535.116	-11.022.363.032	0.1130606629	-97.490.698.777	1,86E-08	1,02E-06
ENSMUSG00000020644	Id2	3.580.109.289.583	-13.713.843.084	0.1552377999	-88.340.875.075	1,01E-04	3,95E-03
ENSMUSG00000045136	Tubb2b	3.587.588.893.676	-0.9058678963	0.1154036683	-78.495.589.381	4,18E-01	1,11E+01
ENSMUSG00000026259	Ngef	4.455.227.243.392	-0.7679352269	0.1015406377	-75.628.363.572	3,94E-01	9,42E+01
ENSMUSG00000097573	G730003C15Rik	910.799.006.908	-14.595.326.645	0.2019051935	-72.288.019.897	4,87E+01	1,02E+02
ENSMUSG00000005360	Slc1a3	2.927.714.054.725	-10.433.908.004	0.1385537402	-75.305.855.969	5,05E+00	1,19E+02
ENSMUSG00000031558	Slit2	1.457.261.352.169	-12.903.579.102	0.17173304	-75.137.429.022	5,75E+00	1,35E+02
ENSMUSG00000079550	Mpp4	2.645.739.545.656	-1.251.410.571	0.1722800986	-72.638.138.778	3,76E+01	8,01E+02
ENSMUSG00000066357	Wdr6	4.375.968.374.668	-0.5306854874	0.0761137007	-69.722.728.285	3,12E+02	5,95E+03
ENSMUSG00000054252	Fgfr3	174.412.327.189	-0.9931076826	0.144917759	-68.529.053.262	7,24E+02	1,33E+04
ENSMUSG00000037905	Bri3bp	14.996.745.052.509	-0.6783746044	0.099487657	-68.186.810.793	9,19E+02	1,68E+04
ENSMUSG00000033721	Vav3	793.337.024.706	-13.405.283.641	0.2110232943	-63.525.136.798	2,12E+04	3,30E+04
ENSMUSG00000021928	Ebpl	978.300.888.939	-12.217.341.711	0.1830831982	-66.731.091.817	2,50E+03	4,37E+04
ENSMUSG00000042367	Gjb3	279.046.371.517	-0.6607636508	0.1005854094	-65.691.799.102	5,06E+03	8,48E+04
ENSMUSG00000067818	Myl9	2.407.803.166.302	-3.383.357.962	0.5215153344	-64.875.522.134	8,72E+03	1,42E+05
ENSMUSG00000020422	Tns3	1.256.096.888.568	-0.3894772129	0.0607634481	-64.097.286.329	1,46E+04	2,32E+05
ENSMUSG00000032349	Elovl5	18.298.637.645.997	-0.3868064163	0.0606332014	-63.794.490.018	1,78E+04	2,79E+05
ENSMUSG00000034579	Pla2g3	125.472.239.492	-27.384.095.863	0.5378459174	-50.914.388.262	3,55E+07	3,45E+05
ENSMUSG00000000142	Axin2	1.439.365.167.615	-0.8760445232	0.1380885976	-63.440.757.467	2,24E+04	3,48E+05
ENSMUSG00000055435	Maf	413.381.952.409	-0.7996936036	0.1263628279	-6.328.551.021	2,47E+04	3,82E+05
ENSMUSG00000024948	Map4k2	72.643.573.505	-11.226.031.194	0.1790575919	-62.695.086.398	3,62E+04	5,47E+05
ENSMUSG00000047409	Ctdspl	4.663.772.611.721	-0.4511296088	0.077310713	-58.352.793.723	5,37E+05	6,94E+05
ENSMUSG00000001270	Ckb	61.839.672.487.102	-0.5456438799	0.0885759025	-61.601.842.519	7,27E+04	1,06E+06
ENSMUSG00000004952	Rasa4	5.546.591.128.294	-0.9733717507	0.1582369621	-61.513.551.438	7,68E+04	1,12E+06
ENSMUSG00000025198	Erlin1	8.095.677.241.466	-0.532856666	0.0867795354	-61.403.493.762	8,23E+04	1,19E+06
ENSMUSG00000093930	Hmgcs1	104.317.560.745.163	-0.3637641573	0.0596503715	-60.982.714.505	1,07E+05	1,54E+06
ENSMUSG00000023070	Rgn	1.333.153.717.766	-12.965.418.953	0.2325712566	-55.748.157.122	2,48E+06	2,91E+06
ENSMUSG00000044461	Shisa2	3.919.258.211.633	-0.514456805	0.0872201049	-58.983.740.703	3,67E+05	4,91E+06
ENSMUSG00000031523	Dlc1	573.260.545.554	-16.189.805.386	0.2750388045	-58.863.713.484	3,95E+05	5,23E+06
ENSMUSG00000000594	Gm2a	2.092.762.789.974	-0.9794468726	0.1680281595	-58.290.638.646	5,57E+05	7,19E+06
ENSMUSG00000028039	Efna3	5.167.111.536.189	-0.8096024089	0.1400979665	-57.788.305.518	7,52E+04	9,58E+06
ENSMUSG00000095457	Gm8989	541.715.816.432	-27.122.269.943	0.4706157782	-57.631.450.539	8,26E+04	1,04E+07
ENSMUSG00000046711	Hmga1	28.943.607.617.172	-0.3280653898	0.0569912286	-57.564.189.764	8,59E+05	1,08E+07
ENSMUSG00000025265	Fgd1	449.708.263.052	-14.701.511.887	0.2564886167	-57.318.379.556	9,93E+05	1,23E+07
ENSMUSG00000020741	Cluh	39.667.695.924.295	-0.2945797201	0.0560480925	-52.558.384.598	1,47E+07	1,53E+07
ENSMUSG00000026417	Pigr	239.891.227.619.143	-0.5660861461	0.1002642847	-56.459.401.026	1,64E+05	1,98E+07
ENSMUSG00000041530	Ago1	5.657.471.197.856	-0.4010840911	0.0714853031	-56.107.209.935	2,01E+06	2,40E+07
ENSMUSG00000064351	mt-Co1	560.026.801.672.221	-0.7874026189	0.1409352876	-55.869.799.002	2,31E+06	2,74E+07
ENSMUSG00000048373	Fgfbp1	16.680.879.344.133	-0.4194607745	0.0751492031	-55.817.062.243	2,38E+06	2,81E+07
ENSMUSG00000045639	Zfp629	2.152.239.401.902	-0.756840069	0.1475271454	-51.301.749.722	2,89E+05	2,86E+07
ENSMUSG00000049493	Pls1	40.797.957.497.832	-0.3548014301	0.0641322825	-55.323.374.771	3,16E+06	3,67E+07
ENSMUSG00000029596	Sdsl	3.834.674.876.431	-0.6277909051	0.1138678258	-5.513.330.045	3,52E+06	4,07E+07
ENSMUSG00000026024	Als2	91.416.767.449	-0.5054736958	0.0922790243	-54.776.662.349	4,31E+06	4,92E+07
ENSMUSG00000020823	Sec14l1	8.970.485.337.107	-0.5041577257	0.0921018803	-54.739.134.978	0.000000044	5,02E+07
ENSMUSG00000020653	Klf11	1.640.539.280.112	-0.692327477	0.1265745632	-54.697.204.508	4,51E+06	5,11E+07
ENSMUSG00000042810	Krba1	632.027.967.986	-13.871.641.611	0.253796078	-54.656.642.917	4,61E+06	5,22E+07
ENSMUSG00000078954	Arhgap8	1.064.834.843.303	-0.8766092337	0.1604419851	-54.637.147.091	4,66E+06	5,26E+07
ENSMUSG00000018554	Ybx2	60.109.318.371	-10.222.638.216	0.2053732951	-49.775.888.403	6,44E+07	5,99E+07
ENSMUSG00000000278	Scpep1	12.020.769.039.018	-0.3445419354	0.0692184969	-49.775.992.071	6,44E+06	5,99E+07
ENSMUSG00000026405	C4bp	598.790.344.318	-15.436.086.844	0.2852131918	-54.121.223.303	6,23E+06	6,91E+07
ENSMUSG00000060961	Slc4a4	19.330.419.828.975	-0.7656231528	0.1422017703	-53.840.620.353	7,28E+06	8,00E+07
ENSMUSG00000020593	Lpin1	10.618.178.903.688	-0.5950054232	0.1105976735	-53.799.090.385	7,45E+06	8,17E+07
ENSMUSG00000021643	Serf1	651.844.634.577	-0.9438773136	0.1761813371	-53.574.194.019	8,44E+06	9,19E+07
ENSMUSG00000036278	Macrod1	4.007.793.170.118	-0.8389790916	0.1569293878	-53.462.203.835	8,98E+06	9,71E+07
ENSMUSG00000035829	Ppp1r26	976.662.168.892	-0.8349581527	0.1565779677	-53.325.392.141	9,68E+06	1,04E+08
ENSMUSG00000038079	Tmem237	14.655.759.726.181	-11.436.660.413	0.2163002665	-52.874.000.553	1,24E+07	1,31E+08
ENSMUSG00000027246	Ell3	116.301.993.447	-26.143.021.695	0.5035509694	-51.917.329.688	2,08E+05	2,10E+08
ENSMUSG00000062410	Hsd3b3	21.827.227.204	-22.781.018.335	0.4403594343	-5.173.278.136	0.00000023	2,31E+08
ENSMUSG00000036500	Akp3	13.955.505.947.249	-29.009.764.262	0.5607775072	-51.731.326.397	2,30E+07	2,31E+08
ENSMUSG00000041688	Amot	7.199.867.346.989	-0.425312407	0.082404597	-51.612.703.963	2,45E+07	2,45E+08
ENSMUSG00000026918	Brd3	7.870.058.229.038	-0.3142813126	0.0609864503	-51.532.973.509	2,56E+07	2,55E+08
ENSMUSG00000005268	Prlr	4.415.610.736.681	-0.9409393622	0.1828434821	-51.461.465.928	2,66E+07	2,64E+08
ENSMUSG00000005373	Mlxipl	16.790.627.323.021	-10.599.471.783	0.2063615543	-51.363.597.358	2,80E+06	2,77E+08
ENSMUSG00000020432	Tcn2	10.486.006.427.393	-0.5179623454	0.1011962733	-51.183.934.813	3,08E+07	3,02E+08
ENSMUSG00000096956	Snhg18	963.734.377.017	-0.7038194602	0.1377587228	-51.090.736.467	3,24E+07	3,16E+08
ENSMUSG00000030930	Chst15	1.525.348.711.493	-12.804.363.058	0.2508006382	-51.053.949.268	3,30E+07	3,22E+08
ENSMUSG00000004637	Wwox	1.724.955.804.965	-0.5120528044	0.1114415977	-4.594.808.535	4,33E+08	3,47E+08
ENSMUSG00000038020	Rapgefl1	919.196.128.341	-0.8660963017	0.1903400307	-45.502.582.853	0.000005358	4,22E+08
ENSMUSG00000064036	Mro	226.408.067.203	-1.827.400.434	0.362103692	-50.466.219.324	4,50E+07	4,30E+08
ENSMUSG00000029814	Igf2bp3	1.563.636.354.623	-12.510.231.534	0.2479333213	-50.458.048.432	4,52E+07	4,31E+08
ENSMUSG00000026614	Slc30a10	44.466.116.605.229	-0.7529356543	0.1494949918	-50.365.276.145	4,74E+07	4,51E+08
ENSMUSG00000030849	Fgfr2	1.554.176.939.856	-0.6531377136	0.130096498	-50.204.096.472	5,16E+07	4,89E+08
ENSMUSG00000027533	Fabp5	2.186.549.905.166	-0.869611853	0.1732186708	-50.203.124.685	5,16E+07	4,89E+08
ENSMUSG00000022797	Tfrc	86.962.171.064.047	-0.4109313978	0.0821890737	-49.998.300.166	5,74E+07	5,39E+08
ENSMUSG00000031349	Nsdhl	18.139.044.179.739	-0.3589490898	0.0718244487	-49.975.892.108	5,81E+07	5,45E+08
ENSMUSG00000046312	AI464131	2.780.359.230.518	-0.4913034405	0.09886166	-49.696.054.092	6,71E+07	6,22E+08
ENSMUSG00000006931	P3h4	761.518.472.667	-0.8597052036	0.1928700287	-44.574.328.604	8,29E+08	6,26E+08
ENSMUSG00000029188	Slc34a2	168.401.723.318	-34.822.138.214	0.7017116453	-49.624.569.359	6,96E+06	6,43E+08
ENSMUSG00000007570	Fance	337.135.923.352	-0.4908632134	0.0990041121	-49.580.083.369	7,12E+07	6,57E+08
ENSMUSG00000028654	Mycl	4.221.756.284.339	-0.4356952085	0.0881552537	-4.942.362.366	7,72E+07	7,04E+08
ENSMUSG00000078716	Tmem8b	293.314.782.202	-15.182.278.736	0.307263982	-49.411.189.161	7,77E+07	7,08E+08
ENSMUSG00000013523	Bcas1	690.117.239.153	-15.102.244.508	0.306449876	-49.281.287.718	8,30E+07	7,52E+08
ENSMUSG00000034685	Fam171a2	225.425.633.217	-16.686.143.173	0.3445189374	-48.433.166.843	1,28E+08	1,12E+09
ENSMUSG00000047730	Fcgbp	110.561.427.575.974	-0.94839951	0.196067088	-48.371.173.343	1,32E+08	1,16E+09
ENSMUSG00000085651	Gm11695	894.952.870.268	-0.7978382561	0.1659886899	-48.065.820.415	1,54E+08	1,33E+09
ENSMUSG00000020453	Patz1	2.532.694.049.882	-0.534043871	0.1113494326	-47.961.076.974	1,62E+08	1,40E+09
ENSMUSG00000032607	Amt	498.765.962.344	-12.248.184.807	0.2561410311	-47.818.128.767	1,74E+08	1,50E+09
ENSMUSG00000009545	Kcnq1	22.806.947.949.332	-0.371549499	0.0778971741	-47.697.429.746	1,84E+08	1,58E+09
ENSMUSG00000008575	Nfib	8.856.893.722.372	-0.3230716748	0.0680611726	-47.467.838.509	2,07E+07	1,75E+09
ENSMUSG00000029016	Clcn6	1.226.596.591.066	-0.7977410643	0.1681789414	-4.743.406.385	2,10E+08	1,78E+09
ENSMUSG00000024044	Epb4.1l3	13.266.657.501.021	-0.5264017367	0.1117443361	-47.107.688.396	2,47E+07	2,07E+09
ENSMUSG00000079470	Utp14b	184.182.087.654	-0.5027175821	0.1069110059	-47.022.060.806	2,57E+07	2,16E+09
ENSMUSG00000042359	Osbpl6	2.603.946.768.612	-0.4976233847	0.1061901298	-46.861.547.829	2,78E+08	2,32E+09
ENSMUSG00000031834	Pik3r2	8.143.760.645.976	-0.4046922577	0.0869150336	-46.561.824.942	3,22E+08	2,66E+09
ENSMUSG00000016253	Nelfcd	5.557.511.898.683	-0.3615661838	0.0783263485	-46.161.501.282	3,91E+08	3,16E+09
ENSMUSG00000031442	Mcf2l	1.226.342.923.813	-0.7791616233	0.1696956922	-4.591.522.703	4,40E+08	3,52E+09
ENSMUSG00000026932	Nacc2	5.507.310.703.034	-0.3444664418	0.0752842752	-45.755.430.427	4,75E+08	3,78E+09
ENSMUSG00000023122	Sult1c2	473.444.451.366	-17.600.368.519	0.3848180057	-45.736.863.295	4,79E+07	3,81E+09
ENSMUSG00000040412	5330417C22Rik	3.367.436.668.166	-0.5528825993	0.1214506535	-45.523.229.692	5,31E+08	4,19E+09
ENSMUSG00000021662	Arhgef28	3.844.542.813.208	-0.5278710266	0.1161047778	-45.465.056.346	5,45E+08	4,29E+09
ENSMUSG00000073643	Wdfy1	9.360.368.191.273	-0.306854946	0.0677464573	-45.294.611.476	5,91E+05	4,61E+09
ENSMUSG00000047394	Odf3b	168.167.613.802	-19.884.685.677	0.4392650886	-45.268.076.592	5,99E+07	4,66E+09
ENSMUSG00000032558	Nphp3	122.477.088.313	-0.7142037034	0.1578271513	-45.252.271.077	6,03E+08	4,69E+09
ENSMUSG00000057329	Bcl2	726.374.276.395	-0.7858906164	0.1739432649	-45.180.859.226	6,24E+07	4,83E+09
ENSMUSG00000078384	Gm10935	1.976.050.019.121	-0.949615777	0.2103284828	-45.149.176.384	6,33E+08	4,89E+09
ENSMUSG00000031445	Proz	122.515.621.607	-21.643.281.984	0.4822199111	-44.882.597.102	7,18E+08	5,49E+09
ENSMUSG00000074653	Lrrc31	2.325.852.403.647	-0.5210033894	0.1163116758	-4.479.373.079	7,49E+08	5,69E+09
ENSMUSG00000036006	Fam65b	313.968.715.902	-10.933.000.691	0.2453101465	-44.568.073.714	8,32E+08	6,27E+09
ENSMUSG00000021226	Acot2	456.517.228.765	-0.971800138	0.2193810472	-44.297.360.701	9,43E+08	7,05E+09
ENSMUSG00000044345	Marveld1	491.303.897.611	-11.914.350.507	0.2691661607	-44.263.924.096	9,58E+08	7,15E+09
ENSMUSG00000027698	Nceh1	3.349.564.444.837	-0.7981536742	0.1806909619	-4.417.230.756	1,00E+09	7,41E+09
ENSMUSG00000029673	Auts2	7.661.484.953.895	-0.3577643375	0.0812768361	-44.017.995.091	1,07E+09	7,90E+09
ENSMUSG00000091705	H2-Q2	16.279.030.314.867	-0.5633054371	0.1283260226	-43.896.430.798	1,14E+09	8,34E+09
ENSMUSG00000008305	Tle1	10.260.536.274.596	-0.4293852627	0.0980132259	-43.808.910.372	1,18E+09	8,64E+09
ENSMUSG00000064368	mt-Nd6	22.610.972.534.151	-0.4754933475	0.1086166515	-43.777.205.505	1,20E+09	8,74E+09
ENSMUSG00000028572	Hook1	55.499.673.502.041	-0.7404006545	0.1693836208	-43.711.466.972	1,24E+09	8,99E+09
ENSMUSG00000044125	9530080O11Rik	856.301.546.199	-0.8152801389	0.1867563937	-43.654.737.752	1,27E+09	9,21E+09
ENSMUSG00000029821	Dfna5	1.212.685.228.246	-0.5459961429	0.1251091697	-43.641.576.733	1,28E+09	9,26E+09
ENSMUSG00000020255	D10Wsu102e	5.803.129.892.884	-0.2837926019	0.0651307697	-43.572.738.844	1,32E+09	9,54E+09
ENSMUSG00000038811	Gngt2	778.417.988.482	-0.9270010288	0.2130857266	-43.503.666.038	0.000013591	9,82E+09
ENSMUSG00000028173	Wls	7.637.229.240.592	-0.5754598322	0.0929982353	-61.878.575.453	6,10E+04	0.000000009
ENSMUSG00000036473	Tbc1d24	469.193.920.931	-0.8679164072	0.1480791247	-58.611.665.143	4,60E+05	0.00000006
ENSMUSG00000029672	Fam3c	7.726.194.059.815	-0.4827946339	0.0928446667	-5.200.025.495	1,99E+07	0.000002019
ENSMUSG00000037509	Arhgef4	261.644.971.449	-18.883.576.384	0.368161391	-51.291.571.702	0.000000291	0.000002869
ENSMUSG00000013236	Ptprs	9.282.149.778.321	-0.739847352	0.1527461767	-48.436.390.878	1,27E+08	0.000011225
ENSMUSG00000025091	Pnliprp2	6.082.442.806.052	-23.291.518.246	0.4838715003	-48.135.751.399	1,48E+08	0.000012891
ENSMUSG00000047115	Fam221a	195.372.650.791	-1.588.524.978	0.3519571242	-45.134.048.117	6,38E+08	0.000049212
ENSMUSG00000027536	Chmp4c	12.519.675.560.803	-0.4414264899	0.0985781471	-44.779.345.413	7,54E+08	0.000057279
ENSMUSG00000028860	Sytl1	653.362.988.698	-0.879328285	0.1994112518	-44.096.222.094	1,04E+09	0.000076558
ENSMUSG00000015085	Entpd2	2.819.085.059.621	-0.5321211242	0.1208270857	-44.039.887.342	1,06E+09	0.000078321
ENSMUSG00000035776	Cd99l2	2.014.514.642.632	-0.6835646995	0.156093473	-43.792.010.403	1,19E+09	0.00008694
ENSMUSG00000024556	Me2	29.965.148.593.072	-0.4962371203	0.1143237839	-43.406.289.008	1,42E+09	0.0001023394
ENSMUSG00000079215	Zfp664	6.949.269.225.908	-0.2694098957	0.0621091872	-43.376.818.794	1,44E+09	0.0001034463
ENSMUSG00000105813	RP24-277J22.4	689.311.991.508	-0.8641917518	0.1992849158	-43.364.634.414	1,45E+09	0.0001039278
ENSMUSG00000046159	Chrm3	474.328.500.008	-11.085.624.751	0.2565931378	-43.203.122.438	1,56E+09	0.0001108889
ENSMUSG00000096606	Gm4980	82.926.538.463	-21.778.587.863	0.5051009707	-43.117.295.601	1,62E+09	0.000115027
ENSMUSG00000022620	Arsa	2.685.498.989.329	-0.5069445383	0.1178381651	-43.020.403.279	1,69E+09	0.0001196443
ENSMUSG00000019822	Smpd2	3.625.246.732.513	-0.4620651101	0.1074600033	-42.998.799.182	1,71E+09	0.0001205096
ENSMUSG00000022707	Gbe1	3.501.578.554.099	-0.7293874199	0.1700106567	-42.902.452.958	1,78E+09	0.0001251286
ENSMUSG00000005102	Eif2ak4	2.639.697.717.618	-0.4253845653	0.0992032729	-42.880.093.877	1,80E+09	0.0001261182
ENSMUSG00000025792	Slc25a10	1.964.190.870.835	-0.3359085825	0.0785031683	-42.789.175.238	1,88E+09	0.000130923
ENSMUSG00000089715	Cbx6	2.893.337.993.181	-0.8228045592	0.192629139	-42.714.438.928	1,94E+09	0.0001350951
ENSMUSG00000001436	Slc19a1	112.139.489.464	-0.3685594501	0.0863239293	-42.694.934.435	1,96E+09	0.0001360453
ENSMUSG00000035342	Lzts2	6.822.420.806.924	-0.3666535314	0.0861391475	-4.256.526.121	2,08E+09	0.000143616
ENSMUSG00000036661	Dennd3	2.063.388.368.372	-0.488399771	0.1148441442	-42.527.181.012	2,11E+09	0.0001459547
ENSMUSG00000025437	Usp33	8.551.952.545.615	-0.2781508025	0.0654287816	-42.511.994.821	2,13E+09	0.0001468212
ENSMUSG00000029151	Slc30a3	9.876.950.603	-20.257.859.844	0.4769625794	-42.472.639.819	2,16E+09	0.0001491014
ENSMUSG00000051098	Mblac2	814.014.350.944	-0.7252406496	0.1710456477	-42.400.415.289	2,23E+09	0.0001533862
ENSMUSG00000029480	Dhx37	4.467.420.895.901	-0.3580898872	0.0844750249	-42.390.030.405	2,25E+09	0.0001539653
ENSMUSG00000034022	Cpsf1	12.086.247.760.342	-0.3280378077	0.07739538	-42.384.675.645	2,25E+09	0.0001541649
ENSMUSG00000040785	Ttc3	891.948.383.683	-0.4320931364	0.1021589207	-42.296.172.786	2,34E+08	0.0001599826
ENSMUSG00000052135	Foxo6	72.687.939.008	-34.019.161.613	0.805440868	-4.223.669.665	2,40E+09	0.0001639855
ENSMUSG00000055707	Klhl26	2.689.515.680.735	-0.4102592196	0.0971674428	-42.221.880.866	2,42E+09	0.0001649268
ENSMUSG00000040998	Npnt	170.922.593.326	-0.4569264765	0.1082815668	-42.197.992.681	0.000024452	0.0001665421
ENSMUSG00000001467	Cyp51	90.952.711.638.936	-0.2526651928	0.0598975411	-42.182.899.026	2,46E+09	0.0001674468
ENSMUSG00000034957	Cebpa	7.382.572.749.838	-0.4436900853	0.1055120259	-42.051.138.857	2,61E+09	0.0001767549
ENSMUSG00000047434	Xxylt1	3.270.434.232.547	-0.3337619346	0.0794179838	-42.025.989.393	2,64E+09	0.0001786552
ENSMUSG00000034112	Atp2c2	655.071.833.353	-0.8056810858	0.1921271274	-41.934.790.616	2,75E+09	0.0001851331
ENSMUSG00000103309	BC037039	839.267.725.844	-0.6686083841	0.1597207112	-41.861.094.861	2,84E+09	0.0001908424
ENSMUSG00000039953	Clstn1	19.195.504.204.318	-0.2194197765	0.0526080102	-41.708.434.797	3,03E+09	0.0002031366
ENSMUSG00000037966	Ninj1	2.221.181.559.754	-0.6481077052	0.1553988709	-41.706.075.573	3,04E+09	0.0002031904
ENSMUSG00000028573	Fggy	365.076.418.852	-17.486.436.052	0.4194723901	-4.168.673.902	3,06E+09	0.0002045795
ENSMUSG00000021850	1700011H14Rik	44.709.682.631	-47.097.533.057	11.305.609.115	-41.658.554.243	3,10E+09	0.0002067786
ENSMUSG00000032359	Ctsh	10.403.801.488.108	-0.4942747487	0.1186896612	-41.644.296.871	3,12E+09	0.0002079882
ENSMUSG00000009418	Nav1	1.978.958.705.055	-0.5497711587	0.1320779477	-41.624.750.266	3,15E+09	0.0002096899
ENSMUSG00000015846	Rxra	1.260.135.142.999	-0.2207769009	0.0531667502	-41.525.370.684	3,29E+09	0.000217741
ENSMUSG00000054920	Klhl5	2.453.767.160.779	-0.4378539799	0.1055649764	-41.477.201.528	3,36E+09	0.0002219126
ENSMUSG00000038658	Ric1	6.438.126.451.136	-0.3152866375	0.0762884783	-413.282.116	3,58E+09	0.0002358316
ENSMUSG00000049791	Fzd4	996.808.277.977	-0.7225397608	0.1748297099	-41.328.202.246	3,58E+09	0.0002358316
ENSMUSG00000018481	Appbp2	10.690.398.290.241	-0.268559275	0.0650207502	-41.303.626.005	3,62E+09	0.0002379754
ENSMUSG00000029512	Ulk1	3.876.632.848.105	-0.5113556884	0.1238028261	-41.304.040.034	3,62E+08	0.0002379754
ENSMUSG00000029544	Cabp1	268.945.044.328	-12.181.034.816	0.2954536998	-41.228.235.849	3,74E+09	0.0002450973
ENSMUSG00000020600	Slc7a15	79.228.285.641	-29.331.609.229	0.7121966382	-41.184.706.102	3,81E+09	0.0002492623
ENSMUSG00000070644	Etnk2	754.514.091.628	-0.7995895465	0.1944961011	-41.110.826.494	3,94E+09	0.0002567456
ENSMUSG00000006538	Ihh	11.359.324.271.022	-0.5483333573	0.1340181859	-40.914.847.022	0.000042862	0.0002768468
ENSMUSG00000024029	Tff3	53.105.277.820.333	-0.8340508918	0.2039980446	-40.885.239.532	4,34E+09	0.000279688
ENSMUSG00000048772	Tmem53	515.426.935.757	-0.9209067368	0.2254935284	-40.839.608.274	4,43E+09	0.0002845858
ENSMUSG00000044312	Neurog3	522.887.155.678	-0.834194774	0.2042710258	-40.837.645.514	4,43E+09	0.0002846032
ENSMUSG00000097615	Gm2061	13.848.755.070.537	-0.737906241	0.1808902587	-40.793.033.643	4,52E+09	0.0002896547
ENSMUSG00000020589	Fam49a	53.893.798.836	-31.202.941.805	0.7690933738	-4.057.107.091	4,97E+09	0.0003160633
ENSMUSG00000034612	Chst11	123.098.312.844	-11.197.419.399	0.2763038772	-40.525.741.129	5,07E+09	0.0003213577
ENSMUSG00000039976	Tbc1d16	2.995.985.107.641	-1.099.089.552	0.2716456501	-40.460.414.209	0.000052091	0.0003296694
ENSMUSG00000018661	Cog1	7.274.367.225.771	-0.2581856186	0.0639431892	-40.377.344.628	5,40E+09	0.0003407515
ENSMUSG00000028874	Fgr	401.366.870.546	-11.183.260.082	0.2771984668	-40.343.874.227	5,47E+09	0.0003445571
ENSMUSG00000064367	mt-Nd5	14.576.159.955.908	-0.4484774023	0.1111822357	-40.337.145.554	0.000054902	0.000345274
ENSMUSG00000025036	Sfxn2	636.510.248.479	-0.7844744343	0.1949016565	-40.249.757.164	5,70E+09	0.0003572265
ENSMUSG00000044134	Fam109a	5.281.968.453.022	-0.3727918449	0.092623802	-40.247.953.204	5,70E+09	0.000357344
ENSMUSG00000036231	Agr3	107.592.927.349	-18.655.702.196	0.4635531042	-40.245.016.218	5,71E+08	0.0003575266
ENSMUSG00000050332	Amer1	139.463.014.206	-0.4587829848	0.1144213831	-4.009.591.323	6,08E+09	0.0003793848
ENSMUSG00000020696	Rffl	6.991.915.776.237	-0.2911697214	0.072789573	-4.000.157.018	6,33E+09	0.0003936044
ENSMUSG00000085882	2610507I01Rik	239.788.935.241	-14.703.807.809	0.3678556898	-39.971.674.267	0.000064105	0.0003978337
ENSMUSG00000032051	Fdx1	2.132.583.107.172	-0.4864042578	0.1220038762	-39.867.934.774	6,70E+09	0.0004138623
ENSMUSG00000021003	Galc	1.360.543.828.252	-0.5347434784	0.1342570219	-3.982.983.317	6,81E+09	0.0004200696
ENSMUSG00000031833	Mast3	4.759.020.607.103	-0.7499354892	0.1893190188	-39.612.263.686	7,46E+09	0.0004563803
ENSMUSG00000022837	Iqcb1	156.562.322.552	-13.511.459.192	0.3415312215	-39.561.417.347	0.00007617	0.0004642451
ENSMUSG00000046314	Stxbp6	1.577.316.202.813	-0.7649676941	0.1940822335	-39.414.617.209	8,10E+09	0.0004909829
ENSMUSG00000027952	Pmvk	13.271.317.391.484	-0.3654580951	0.0930258033	-39.285.669.347	8,55E+09	0.0005149057
ENSMUSG00000083679	Gm12892	1.255.251.181.605	-0.5464740158	0.1392475218	-3.924.479.292	8,69E+09	0.0005223868
ENSMUSG00000090290	Gm17296	2.048.909.157.783	-0.4836586875	0.1232603982	-39.238.773.744	8,71E+08	0.0005234977
ENSMUSG00000084965	Gm13857	121.386.048.051	-1.735.518.695	0.4430016984	-39.176.344.047	8,94E+09	0.0005344287
ENSMUSG00000015970	Chdh	21.766.419.260.155	-0.2778875633	0.0710154293	-39.130.589.766	9,11E+09	0.0005436455
ENSMUSG00000028943	Espn	4.383.188.912.206	-0.459271038	0.1173805386	-39.126.676.651	9,13E+09	0.0005443245
ENSMUSG00000041058	Wwp1	7.360.542.002.969	-0.4486215454	0.1148865936	-39.049.077.121	9,43E+09	0.0005602108
ENSMUSG00000025555	Farp1	6.756.146.504.204	-0.3345254844	0.0856806582	-39.043.290.695	9,45E+09	0.0005613442
ENSMUSG00000024558	Mapk4	260.750.625.646	-13.147.544.043	0.3371950174	-38.990.920.278	9,66E+09	0.0005723485
ENSMUSG00000005958	Ephb3	5.621.584.517.553	-0.3693791895	0.0950253575	-38.871.644.294	0.0001014221	0.0005985435
ENSMUSG00000045975	C2cd2	1.617.975.292.426	-0.4403122762	0.1133647617	-38.840.312.435	0.0001027387	0.0006060901
ENSMUSG00000034949	Zfr2	849.212.528.443	-11.553.533.422	0.2975421665	-38.829.902.857	0.0001031797	0.0006084673
ENSMUSG00000039275	Foxk2	10.734.927.112.518	-0.271424791	0.0699929865	-38.778.855.482	0.0001053683	0.0006200025
ENSMUSG00000037003	Tns2	1.437.086.490.324	-0.6024788092	0.1555253969	-38.738.291.071	0.0001071386	0.0006297244
ENSMUSG00000037275	Gemin5	6.732.452.239.544	-0.281528419	0.0727999707	-38.671.501.662	0.0001101146	0.0006453287
ENSMUSG00000042557	Sin3a	9.571.205.031.606	-0.2415652095	0.0625329871	-38.630.044.838	0.000112001	0.0006556543
ENSMUSG00000031604	Msmo1	52.709.455.256.302	-0.1538512917	0.039910815	-3.854.877.225	0.0001157877	0.0006746737
ENSMUSG00000042202	Slc35e2	1.734.111.117.745	-0.4006737053	0.1039546805	-38.543.113.515	0.0001160558	0.0006759291
ENSMUSG00000021693	Kif2a	756.125.628.074	-0.3115229194	0.0810009447	-38.459.171.123	0.0001201024	0.0006977188
ENSMUSG00000027495	Fam210b	2.721.360.406.499	-0.3930723327	0.102295301	-38.425.257.939	0.0001217746	0.0007064075
ENSMUSG00000000782	Tcf7	2.778.465.055.038	-0.3794870625	0.0990628868	-38.307.692.689	0.0001277433	0.0007364916
ENSMUSG00000104557	RP23-349J3.3	68.523.001.181	-31.472.627.182	0.8234070879	-38.222.438.989	0.0001322428	0.0007591505
ENSMUSG00000075704	Txnrd2	3.037.451.469.621	-0.4114650615	0.1077651372	-38.181.648.755	0.0001344481	0.0007696009
ENSMUSG00000032185	Carm1	9.620.289.978.633	-0.2466411806	0.0646339198	-38.159.712.612	0.0001356483	0.0007761935
ENSMUSG00000102163	Gm36945	562.589.363.504	-0.8289518663	0.2174113383	-38.128.272.093	0.0001373862	0.0007847345
ENSMUSG00000031633	Slc25a4	6.526.859.853.881	-0.6922046211	0.1820734319	-38.017.881.786	0.0001436555	0.0008179163
ENSMUSG00000022857	Tmprss15	66.797.845.369	-26.771.436.963	0.7045043941	-38.000.383.233	0.0001446737	0.0008231276
ENSMUSG00000039481	Nrtn	673.229.333.868	-0.8711173576	0.2295431362	-37.950.050.342	0.0001476405	0.0008379212
ENSMUSG00000085133	B930095G15Rik	1.176.981.413.293	-0.4963679587	0.130834685	-3.793.856.031	0.0001483257	0.0008411505
ENSMUSG00000034354	Mtmr3	9.376.852.161.483	-0.2397160177	0.0634212462	-37.797.430.995	0.0001569903	0.0008859566
ENSMUSG00000048782	Insc	1.019.861.391.856	-0.7774576829	0.2058720522	-37.764.119.735	0.0001591038	0.0008963031
ENSMUSG00000018909	Arrb1	19.671.435.055.417	-0.3382047734	0.0895837891	-37.752.898.893	0.0001598217	0.000899714
ENSMUSG00000021464	Ror2	1.890.904.475.132	-0.4345947032	0.1151816035	-37.731.260.032	0.0001612148	0.0009069184
ENSMUSG00000030905	Crym	283.542.293.043	-10.606.748.019	0.2815434441	-37.673.574.862	0.0001649847	0.0009268222
ENSMUSG00000050144	Slc25a44	7.300.032.540.856	-0.2695481732	0.0715697269	-37.662.316.861	0.00016573	0.0009300296
ENSMUSG00000086296	D030055H07Rik	301.571.889.967	-0.8794635396	0.2338083598	-37.614.717.468	0.0001689165	0.0009449284
ENSMUSG00000024843	Chka	6.595.565.887.886	-0.51381692	0.1366050199	-37.613.326.396	0.0001690105	0.0009451237
ENSMUSG00000028747	Htr6	201.411.369.326	-14.239.698.633	0.378763534	-37.595.220.648	0.0001702383	0.0009516569
ENSMUSG00000030623	Prss23os	422.740.328.375	-12.555.830.493	0.3341081664	-37.580.136.477	0.0001712675	0.0009567421
ENSMUSG00000039917	Rhbdd2	2.635.698.179.169	-0.4344513983	0.1159610037	-37.465.301.665	0.0001792975	0.0009949982
ENSMUSG00000030987	Stim1	6.171.704.662.663	-0.3018963947	0.0805996666	-37.456.283.315	0.0001799428	0.0009975417
ENSMUSG00000051435	Fhad1	593.301.358.132	-0.7623651142	0.2041360469	-37.345.933.053	0.0001880188	0.001037996
ENSMUSG00000028332	Hemgn	83.087.398.891	-20.286.050.024	0.5435843741	-37.319.045.563	0.0001900375	0.0010487789
ENSMUSG00000066621	Tecpr1	4.549.648.312.852	-0.3499695507	0.0938621405	-37.285.485.797	0.0001925858	0.0010610124
ENSMUSG00000055692	Tmem191c	482.018.809.448	-0.8830081173	0.2371474421	-37.234.562.156	0.000196514	0.0010819087
ENSMUSG00000027993	Trim2	14.399.969.013.236	-0.2934436125	0.0788933964	-37.194.952.427	0.0001996213	0.0010968898
ENSMUSG00000066175	2510046G10Rik	141.799.939.666	-14.895.953.901	0.4006492591	-37.179.536.867	0.0002008431	0.0011019508
ENSMUSG00000045658	Pid1	74.386.115.991	-33.911.572.773	0.9135742639	-37.119.667.347	0.000205655	0.0011260351
ENSMUSG00000024206	Rfx2	219.350.870.993	-11.149.071.236	0.3005441349	-37.096.286.177	0.0002075635	0.0011337686
ENSMUSG00000021798	Ldb3	6.624.360.220.252	-0.4190452062	0.1131179129	-37.044.990.959	0.0002118089	0.0011541996
ENSMUSG00000014554	Dguok	1.379.804.657.983	-0.5304252209	0.143349477	-37.002.243.187	0.000215409	0.0011718219
ENSMUSG00000021900	Btd	1.886.204.596.963	-0.4160336433	0.1127209896	-36.908.267.469	0.0002235264	0.0012089919
ENSMUSG00000055493	Epm2a	642.098.198.747	-0.8799915051	0.2390151079	-36.817.400.903	0.0002316475	0.0012478547
ENSMUSG00000033854	Kcnk10	111.096.734.438	-0.5083411474	0.1381435473	-3.679.803.779	0.0002334135	0.0012569446
ENSMUSG00000000948	Gm38393	557.956.767.417	-18.981.237.112	0.5159430718	-36.789.402.064	0.0002342052	0.0012607835
ENSMUSG00000097364	Gm26719	112.364.223.649	-18.817.059.306	0.5124494691	-36.719.833.742	0.0002406753	0.0012938726
ENSMUSG00000031826	Usp10	11.826.295.917.644	-0.2361934226	0.0643947088	-36.679.010.878	0.0002445497	0.0013133774
ENSMUSG00000022604	Cep97	480.820.952.238	-0.8423917766	0.2314122959	-36.402.204.701	0.0002724047	0.0014527342
ENSMUSG00000021335	Slc17a1	142.933.668.239	-19.746.297.722	0.5425239557	-36.397.098.256	0.0002729454	0.0014546483
ENSMUSG00000073433	Arhgdig	191.622.739.606	-0.4109018884	0.1129407188	-36.382.085.464	0.0002745411	0.001462178
ENSMUSG00000041215	Yeats2	6.067.533.953.405	-0.2564569091	0.0705263511	-36.363.274.897	0.0002765527	0.0014724016
ENSMUSG00000060166	Zdhhc8	542.763.245.823	-0.8534259405	0.235290488	-36.271.161.985	0.0002866043	0.0015208566
ENSMUSG00000070529	Wfdc10	387.032.805.992	-25.909.967.575	0.7147117874	-36.252.330.003	0.000288701	0.0015309672
ENSMUSG00000050860	Phospho1	676.737.530.236	-0.8076758137	0.2228162302	-36.248.518.035	0.0002891272	0.001532719
ENSMUSG00000006494	Pdk1	4.038.151.758.646	-0.2389926631	0.0659467768	-36.240.234.149	0.0002900553	0.0015371299
ENSMUSG00000044390	Tigd3	184.592.562.383	-12.673.043.573	0.349772082	-36.232.290.182	0.000290948	0.0015408398
ENSMUSG00000021514	Zfp369	736.946.020.617	-0.6885933248	0.1900586235	-36.230.575.185	0.000291141	0.0015408421
ENSMUSG00000016128	Stard13	1.589.380.672.812	-0.4950988054	0.1367717081	-36.198.919.529	0.0002947261	0.0015582691
ENSMUSG00000036422	Pcdh8	94.972.465.714	-24.927.284.906	0.6890333099	-36.177.184.105	0.0002972115	0.0015703721
ENSMUSG00000031374	Zfp92	140.563.869.162	-15.010.566	0.4158041298	-36.100.088.778	0.0003061865	0.001614062
ENSMUSG00000039253	Fn3krp	550.491.674.602	-0.7176384086	0.1989128219	-36.078.036.678	0.0003088	0.0016246272
ENSMUSG00000060224	Pyroxd2	37.849.759.538	-22.209.477.342	0.6157927908	-36.066.478.322	0.0003101782	0.0016313414
ENSMUSG00000020272	Stk10	256.459.075.823	-10.334.470.463	0.2866984615	-3.604.648.037	0.0003125762	0.0016434135
ENSMUSG00000029646	Cdx2	28.769.380.815.626	-0.2403396984	0.0667402792	-36.011.191.626	0.0003168503	0.0016631522
ENSMUSG00000054894	Atp5s	940.605.482.787	-0.618634651	0.1720252256	-35.961.856.691	0.0003229174	0.0016922223
ENSMUSG00000000416	Cttnbp2	229.234.394.061	-14.972.252.261	0.4164419045	-35.952.799.412	0.0003240429	0.0016970092
ENSMUSG00000042712	Wbp5	2.600.380.105.133	-0.4521478172	0.1260415144	-35.872.928.005	0.0003341291	0.0017432089
ENSMUSG00000038298	Pdzk1	616.164.874.105	-0.9097383039	0.253705605	-35.858.029.384	0.0003360427	0.0017501128
ENSMUSG00000104435	Gm37422	3.122.490.386.739	-0.4541245384	0.1267421126	-35.830.595.626	0.0003395931	0.0017645828
ENSMUSG00000063142	Kcnma1	92.148.383.124	-17.928.649.434	0.5006920952	-35.807.734.147	0.0003425786	0.0017795181
ENSMUSG00000044468	Fam46c	2.048.263.022.471	-0.4958667536	0.1384940213	-35.804.199.265	0.0003430425	0.001781349
ENSMUSG00000029916	Agk	1.396.176.295.177	-0.4056081377	0.1133845453	-35.772.788.662	0.0003471897	0.0018005473
ENSMUSG00000022679	Mpv17l	1.677.243.686.522	-0.4560317293	0.1276101	-35.736.335.091	0.0003520616	0.001822269
ENSMUSG00000100153	Gm5601	1.054.094.904	-0.4708878791	0.1319637003	-35.683.136.954	0.0003592862	0.0018560606
ENSMUSG00000049624	Slc17a5	3.356.488.453.744	-0.3404558228	0.0954849064	-35.655.459.659	0.0003630995	0.0018745496
ENSMUSG00000028582	Cc2d1b	487.557.316.764	-0.4122494303	0.1157153989	-3.562.615.125	0.0003671788	0.0018943869
ENSMUSG00000033216	Eefsec	3.060.725.730.001	-0.3409611167	0.0960767361	-35.488.415.866	0.0003869298	0.0019841313
ENSMUSG00000032015	Pou2f3	205.099.952.424	-10.726.821.905	0.3027833528	-35.427.383.325	0.0003959954	0.0020260731
ENSMUSG00000015889	Lta4h	2.218.472.020.168	-0.2388277034	0.0675863701	-35.336.666.672	0.0004098376	0.0020908775
ENSMUSG00000014592	Camta1	549.857.600.461	-0.8461107589	0.2396286216	-35.309.252.851	0.0004141087	0.0021106483
ENSMUSG00000039262	Prrc2b	17.414.939.806.102	-0.1865478188	0.0528531416	-35.295.502.456	0.0004162667	0.0021209714
ENSMUSG00000054942	Fam73a	3.569.698.807.071	-0.3140444589	0.0892460246	-35.188.621.587	0.0004334018	0.00219778
ENSMUSG00000042010	Acacb	782.703.664.697	-11.807.894.782	0.3356117687	-35.183.196.429	0.0004342889	0.0022015806
ENSMUSG00000015659	Serac1	776.215.567.998	-0.5333538919	0.1516940786	-35.159.835.964	0.0004381281	0.0022203392
ENSMUSG00000025937	Lactb2	642.575.267.313	-0.3673648021	0.1044944895	-351.563.804	0.0004386986	0.0022225267
ENSMUSG00000105255	AC092711.4	501.991.133.107	-0.8052332426	0.2295851714	-35.073.399.457	0.0004526105	0.002285742
ENSMUSG00000049739	Zfp646	5.429.306.591.927	-0.2205316311	0.0628913792	-35.065.478.602	0.0004539598	0.0022903145
ENSMUSG00000002808	Epdr1	27.704.892.557	-10.178.513.804	0.290603815	-3.502.539.636	0.0004608452	0.0023214932
ENSMUSG00000044231	Nhlrc1	756.881.095.582	-0.5519665015	0.1578499019	-34.967.807.697	0.0004709087	0.0023677145
ENSMUSG00000038876	Rnf146	9.051.046.118.739	-0.2705180528	0.077391143	-34.954.652.715	0.000473236	0.002378669
ENSMUSG00000072582	Ptrh2	3.223.856.171.894	-0.3851206322	0.1103024018	-34.914.981.547	0.0004803198	0.0024089769
ENSMUSG00000044150	A830080D01Rik	531.047.621.445	-0.6527318621	0.187342903	-34.841.557.996	0.000493692	0.002470622
ENSMUSG00000022750	Klhl22	525.515.378.415	-0.2422107163	0.0696482314	-34.776.291.022	0.0005058694	0.0025244554
ENSMUSG00000090019	Gimap1	517.817.353.335	-0.9928293606	0.2859790952	-34.716.850.888	0.0005172027	0.0025761909
ENSMUSG00000026098	Pms1	1.014.034.417.655	-0.5461750292	0.157439331	-34.691.142.667	0.0005221773	0.0025985427
ENSMUSG00000079507	H2-Q1	6.034.865.992.761	-0.4451439644	0.1283503929	-3.468.193.236	0.0005239704	0.0026066548
ENSMUSG00000020668	Kif3c	512.523.331.665	-0.6327879292	0.1825546953	-34.662.922.709	0.0005276893	0.0026227094
ENSMUSG00000021876	Rnase4	9.735.008.447.383	-0.3792536832	0.1095213243	-34.628.295.952	0.0005345268	0.0026542192
ENSMUSG00000027801	Tm4sf4	10.697.451.644.036	-13.545.683.228	0.3912482602	-34.621.708.529	0.0005358369	0.0026582494
ENSMUSG00000078899	Gm4631	955.225.240.375	-0.7117626628	0.2056761255	-34.605.993.337	0.0005389743	0.0026724235
ENSMUSG00000031972	Acta1	10.833.673.099.105	-0.9926684964	0.2868632188	-34.604.244.509	0.0005393245	0.0026730649
ENSMUSG00000058979	Cecr5	2.164.704.532.591	-0.3370119341	0.0974453873	-34.584.698.516	0.0005432531	0.0026900359
ENSMUSG00000001751	Naglu	2.025.517.180.232	-0.6721446233	0.1943817199	-34.578.592.241	0.0005444858	0.0026953059
ENSMUSG00000039763	Dnajc28	505.013.710.226	-0.7736922805	0.2247006225	-34.432.137.829	0.0005748447	0.002837686
ENSMUSG00000029053	Prkcz	509.347.986.927	-0.3098743612	0.089999934	-34.430.509.828	0.0005751909	0.002838519
ENSMUSG00000048878	Hexim1	6.056.075.521.195	-0.25917155	0.0753950638	-34.375.135.053	0.0005870814	0.0028891775
ENSMUSG00000044313	Mab21l3	676.332.816.217	-0.862395925	0.251695772	-34.263.425.171	0.0006117684	0.0029995963
ENSMUSG00000066894	Vsig10	5.610.700.484.352	-0.3846938408	0.1124268821	-34.217.247.111	0.0006222528	0.003046335
ENSMUSG00000028158	Mttp	78.923.366.093.797	-0.4630499469	0.1353822639	-34.203.146.965	0.0006254873	0.0030593616
ENSMUSG00000024131	Slc3a1	9.355.837.020.606	-0.3992765431	0.1168055281	-34.183.017.683	0.000630132	0.0030764363
ENSMUSG00000034522	Zfp395	3.767.027.313.944	-0.5594611325	0.1640554159	-34.101.960.572	0.000649162	0.0031606641
ENSMUSG00000085972	1110028F11Rik	833.246.262.668	-1.241.746.386	0.3647044919	-34.048.014.582	0.0006621217	0.0032208227
ENSMUSG00000035834	Polr3g	3.656.534.930.799	-0.3477998369	0.1022598474	-34.011.378.424	0.0006710598	0.003259346
ENSMUSG00000058325	Dock1	10.573.211.424.289	-0.2047020518	0.0602630102	-33.968.109.282	0.0006817606	0.0033042978
ENSMUSG00000022120	Rnf219	1.525.185.157.606	-0.4278689138	0.1259769073	-33.964.075.073	0.0006827663	0.0033071685
ENSMUSG00000026960	Arl6ip6	3.849.318.784.005	-0.3460614761	0.1019826847	-33.933.356.133	0.0006904699	0.0033394279
ENSMUSG00000031790	Mmp15	5.774.903.807.079	-11.289.032.069	0.3331241231	-33.888.365.584	0.0007018983	0.0033906013
ENSMUSG00000020282	Rhbdf1	2.951.387.129.409	-0.5223476068	0.1541440502	-33.886.978.183	0.0007022535	0.0033912932
ENSMUSG00000005836	Gata6	12.296.106.424.901	-0.2406376602	0.0710909958	-33.849.245.956	0.0007119781	0.003435144
ENSMUSG00000035696	Rnf38	7.046.039.393.669	-0.3369737242	0.0997596241	-33.778.567.936	0.0007305311	0.0035162318
ENSMUSG00000028909	Ptpru	254.082.267.228	-0.9196737162	0.272400159	-33.761.864.142	0.000734981	0.0035365298
ENSMUSG00000078484	Klhl17	1.166.083.053.706	-0.6761018535	0.2003954136	-33.738.389.583	0.0007412772	0.00356361
ENSMUSG00000041040	Fam117b	12.357.040.408.471	-0.448739	0.1332202757	-33.683.986.737	0.0007560618	0.0036314119
ENSMUSG00000036864	Proser3	495.108.239.358	-0.8184917984	0.2431560187	-33.661.177.821	0.0007623415	0.0036560856
ENSMUSG00000032640	Chsy1	996.638.568.792	-0.4896497172	0.1455503751	-33.641.254.235	0.0007678664	0.0036792735
ENSMUSG00000033278	Ptprm	443.433.043.648	-11.060.539.783	0.3288603403	-33.632.939.053	0.0007701832	0.0036892697
ENSMUSG00000031996	Aplp2	47.297.733.436.947	-0.346067756	0.1029732878	-33.607.527.102	0.0007773039	0.0037211503
ENSMUSG00000032050	Rdx	116.370.677.714	-18.275.205.725	0.5440123671	-33.593.364.469	0.0007812988	0.0037365496
ENSMUSG00000005514	Por	419.570.206.892	-0.3343356867	0.0995430325	-33.587.050.568	0.000783086	0.0037432305
ENSMUSG00000034863	Ano8	1.217.599.705.175	-0.4265937052	0.1271492695	-33.550.621.786	0.0007934715	0.0037864817
ENSMUSG00000048546	Tob2	7.037.778.569.472	-0.2169051334	0.0647228224	-33.512.928.707	0.0008043519	0.0038311478
ENSMUSG00000018846	Pank3	29.129.287.396.719	-0.2475553487	0.0739044037	-33.496.697.934	0.0008090795	0.0038502269
ENSMUSG00000022537	Tmem44	84.098.353.312	-19.346.670.301	0.5777160159	-33.488.201.415	0.0008115646	0.0038597569
ENSMUSG00000019820	Utrn	12.046.069.266.941	-0.4312492839	0.128784438	-33.486.133.158	0.0008121706	0.0038614911
ENSMUSG00000019893	Ros1	81.674.282.628	-28.572.541.011	0.8533866336	-3.348.135.521	0.0008135722	0.0038670057
ENSMUSG00000030956	Fam53b	422.732.952.642	-0.2623481788	0.0784555946	-3.343.906.579	0.0008260755	0.003921775
ENSMUSG00000034265	Zdhhc14	351.009.067.423	-0.8030511581	0.2402112779	-33.431.034.755	0.00082847	0.0039308101
ENSMUSG00000029722	Agfg2	168.662.872.244	-0.3576822908	0.107246264	-33.351.491.913	0.0008525365	0.0040390083
ENSMUSG00000026961	Lrrc26	5.614.743.235.523	-0.5837863136	0.1750486169	-33.349.952.948	0.0008530084	0.0040400479
ENSMUSG00000033416	Gucd1	11.107.970.689.198	-0.2250000954	0.0674890681	-33.338.746.828	0.0008564523	0.0040539589
ENSMUSG00000036242	3632451O06Rik	270.727.836.814	-14.000.256.512	0.4205213527	-3.329.261.742	0.0008707653	0.0041119758
ENSMUSG00000061410	Zcchc14	7.425.501.717.895	-0.2492112132	0.0749250224	-3.326.141.323	0.0008805727	0.0041521611
ENSMUSG00000020131	Pcsk4	617.412.171.852	-10.179.499.257	0.3063921855	-33.223.756.146	0.0008925446	0.0041999472
ENSMUSG00000060176	Kif27	63.174.181.489	-21.104.658.693	0.6354413524	-33.212.598.792	0.0008961205	0.0042155344
ENSMUSG00000021929	Kpna3	8.433.974.491.074	-0.324194431	0.0976420642	-33.202.332.784	0.0008994226	0.0042285812
ENSMUSG00000083563	Gm13340	275.625.701.269	-11.791.736.833	0.3553146225	-3.318.674.799	0.0009044569	0.0042510008
ENSMUSG00000007670	Khsrp	10.984.691.341.862	-0.3739769991	0.112992648	-33.097.463.028	0.0009338057	0.0043735237
ENSMUSG00000078586	Gm11735	15.756.033.199	-19.484.898.233	0.5887383518	-33.096.023.343	0.0009342861	0.004374493
ENSMUSG00000048528	Nkx1-2	67.137.695.096	-49.611.324.354	15.010.204.608	-33.051.730.906	0.0009491776	0.0044377243
ENSMUSG00000038342	Mlxip	8.227.907.356.094	-0.2507986405	0.0759350884	-33.028.030.378	0.000957236	0.0044701746
ENSMUSG00000041975	Mettl8	1.794.010.120.188	-0.482775873	0.146168984	-33.028.612.494	0.0009570373	0.0044701746
ENSMUSG00000066235	Pomgnt2	1.036.276.755.931	-0.4960035248	0.1502311334	-33.016.027.613	0.0009613411	0.0044854175
ENSMUSG00000004383	Large	1.886.067.605.955	-0.4943789068	0.1499871674	-32.961.413.652	0.0009802268	0.0045668748
ENSMUSG00000044968	Napepld	182.605.612.731	-0.3359831824	0.1020401676	-32.926.561.191	0.0009924578	0.0046198232
ENSMUSG00000028035	Dnajb4	3.334.164.077.616	-0.3713211421	0.1128123014	-32.914.951.417	0.0009965634	0.0046375851
ENSMUSG00000031278	Acsl4	5.851.755.554.787	-0.3413669415	0.1037585408	-3.290.012.938	0.0010018278	0.0046585523
ENSMUSG00000021252	0610007P14Rik	11.427.522.200.789	-0.1655147663	0.0503301095	-32.885.834.729	0.0010069292	0.0046776598
ENSMUSG00000018486	Wnt9b	57.584.654.503	-18.623.164.512	0.5673303458	-32.825.962.243	0.0010285588	0.0047629266
ENSMUSG00000051067	Lingo3	383.585.359.664	-0.8789501507	0.2680123797	-32.795.132.517	0.0010398633	0.0048096667
ENSMUSG00000037995	Igsf9	16.301.627.608.005	-0.3517402317	0.1073705643	-32.759.465.696	0.0010530848	0.0048666389
ENSMUSG00000006930	Hap1	704.370.311.603	-0.9374450581	0.2863825717	-32.734.012.149	0.0010626153	0.0049050149
ENSMUSG00000018470	Kcnab3	170.434.536.304	-12.675.838.196	0.3879678112	-32.672.396.604	0.001086017	0.0050014928
ENSMUSG00000003623	Crot	9.204.901.474.339	-0.2424759322	0.0742530311	-32.655.358.113	0.0010925719	0.0050258935
ENSMUSG00000036523	Greb1	6.242.994.405.763	-0.5304050841	0.1625503068	-32.630.211.204	0.001102313	0.0050634242
ENSMUSG00000018740	Slc25a35	4.629.594.897.528	-0.2497095966	0.0765494417	-32.620.694.686	0.0011060204	0.0050789953
ENSMUSG00000041660	Bbox1	65.997.764.578	-21.178.120.693	0.6492623033	-32.618.743.742	0.0011067818	0.005079576
ENSMUSG00000044254	Pcsk9	56.507.034.970.914	-0.3363212608	0.1032059279	-32.587.397.624	0.0011190827	0.0051272062
ENSMUSG00000040952	Rps19	56.158.884.896.819	-0.2620170375	0.0805167665	-32.541.922.491	0.001137153	0.0051966039
ENSMUSG00000029598	Plbd2	4.524.133.413.369	-0.2959203289	0.0910343544	-3.250.644.558	0.0011514371	0.0052588761
ENSMUSG00000004929	Thop1	9.050.439.173.699	-0.2590397065	0.0797519991	-32.480.653.704	0.0011619257	0.0053014608
ENSMUSG00000034177	Rnf43	13.743.744.706.888	-0.2799368649	0.0862225873	-32.466.766.956	0.0011676094	0.0053251378
ENSMUSG00000002395	Use1	5.504.957.590.579	-0.2434201092	0.0750004863	-32.455.804.124	0.0011721146	0.0053411167
ENSMUSG00000030019	Fbxl14	658.144.228.801	-0.2690281863	0.0829122516	-32.447.338.138	0.0011756046	0.0053539704
ENSMUSG00000025464	Paox	3.408.821.413.133	-0.507429845	0.1564627187	-32.431.358.045	0.0011822185	0.0053779679
ENSMUSG00000049717	Lig4	2.173.774.130.555	-0.344201869	0.1061787372	-32.417.212.547	0.0011881017	0.0053970582
ENSMUSG00000019804	Snx3	16.993.227.455.274	-0.222747272	0.0687425688	-32.403.105.644	0.0011939958	0.0054222931
ENSMUSG00000027997	Casp6	5.589.143.977.999	-0.3211830778	0.0991969928	-32.378.307.913	0.0012044222	0.0054623142
ENSMUSG00000037846	Rtkn2	39.494.637.447	-36.641.596.882	11.320.989.439	-32.366.072.843	0.0012095975	0.0054791479
ENSMUSG00000040043	Rbms2	553.876.163.072	-0.2660675507	0.0822259649	-32.358.094.072	0.0012129835	0.0054905271
ENSMUSG00000015966	Il17rb	361.836.285.437	-0.8108279098	0.2505824628	-32.357.727.693	0.0012131392	0.0054905271
ENSMUSG00000039031	Arhgap18	7.693.555.132.428	-0.3446153748	0.1065126922	-32.354.395.316	0.0012145561	0.0054953854
ENSMUSG00000074480	Mex3a	1.437.568.790.671	-0.4089506966	0.126571563	-32.309.840.142	0.0012336484	0.0055707425
ENSMUSG00000058812	0610039K10Rik	19.721.347.114	-10.008.790.247	0.3098963073	-3.229.722.333	0.001239105	0.0055922257
ENSMUSG00000039844	Rapgef1	6.769.854.458.111	-0.2652146225	0.0821237625	-32.294.504.612	0.0012402837	0.0055943892
ENSMUSG00000020679	Hnf1b	2.221.761.275.467	-0.3269263887	0.1013210239	-32.266.392.101	0.0012525329	0.0056448657
ENSMUSG00000035847	Ids	249.806.044.217	-0.2966593949	0.092080883	-32.217.262.182	0.0012742083	0.0057409345
ENSMUSG00000039081	Zfp503	3.572.022.206.388	-0.498383565	0.1548032517	-32.194.644.463	0.0012843029	0.0057766549
ENSMUSG00000020253	Ppm1m	652.630.203.353	-0.5656174323	0.1758056521	-32.172.881.002	0.0012940858	0.0058141193
ENSMUSG00000060510	Zfp266	2.173.877.475.806	-0.352850612	0.1097250135	-32.157.718.707	0.001300942	0.0058426287
ENSMUSG00000086189	Gm15462	707.727.029.574	-0.5449060938	0.169492304	-32.149.311.865	0.001304758	0.0058571332
ENSMUSG00000097643	A130051J06Rik	339.660.156.801	-0.8449996527	0.2629710707	-3.213.279.888	0.0013122834	0.0058876114
ENSMUSG00000096968	Gm26620	168.111.139.996	-10.551.481.014	0.3284806709	-3.212.207.581	0.0013171916	0.0058997058
ENSMUSG00000064210	Ano6	20.615.847.753.438	-0.5059862167	0.1575311639	-3.211.975.358	0.0013182568	0.0059028242
ENSMUSG00000026556	Vangl2	681.589.733.012	-0.6421150655	0.1999276705	-3.211.736.844	0.0013193517	0.0059060737
ENSMUSG00000048232	Fbxo10	234.727.620.428	-10.330.485.203	0.3217076503	-32.111.406.716	0.001322092	0.0059150307
ENSMUSG00000063894	Zkscan8	911.713.081.115	-0.5399125906	0.168179411	-32.103.370.285	0.0013257942	0.0059249671
ENSMUSG00000017176	Nt5c3b	1.917.460.917.091	-0.3356915897	0.1046188015	-32.087.118.645	0.0013333104	0.0059519064
ENSMUSG00000013150	Gfod2	1.871.384.004.561	-0.3289011054	0.1025892532	-32.059.996.064	0.0013459417	0.0060032678
ENSMUSG00000053765	Oas1f	37.298.409.388	-23.873.141.024	0.7449033773	-32.048.641.139	0.0013512626	0.0060219638
ENSMUSG00000047767	Atg16l2	483.012.521.352	-0.8576671281	0.2679739707	-32.005.613.305	0.0013716018	0.0061075025
ENSMUSG00000037461	Ints7	5.174.903.633.907	-0.4137772399	0.129297879	-32.001.858.272	0.0013733901	0.0061103637
ENSMUSG00000030796	Tead2	742.936.986.655	-0.5177855419	0.161804591	-32.000.670.608	0.0013739562	0.0061111828
ENSMUSG00000022094	Slc39a14	40.197.766.290.911	-0.3263276019	0.1019992349	-31.993.142.141	0.0013775494	0.0061254622
ENSMUSG00000028383	Hsdl2	2.363.343.669.335	-0.4129963809	0.1291487123	-31.978.358.399	0.0013846308	0.00615353
ENSMUSG00000025189	Cnnm1	914.896.757.441	-0.613213451	0.1917638011	-3.197.753.943	0.001385024	0.0061535684
ENSMUSG00000042751	Nmnat2	40.315.480.136	-27.279.649.662	0.8538218562	-31.950.048.436	0.0013982849	0.0062055924
ENSMUSG00000036027	1810046K07Rik	42.561.198.297	-24.102.846.807	0.7550829234	-31.920.794.471	0.0014125247	0.0062601062
ENSMUSG00000055296	Tmem245	5.662.145.388.544	-0.3290250412	0.1030912054	-31.915.917.539	0.0014149116	0.006268948
ENSMUSG00000029047	Pex10	1.217.048.298.105	-0.434067424	0.1361940452	-31.871.248.373	0.0014369474	0.0063577769
ENSMUSG00000029725	Ppp1r35	933.993.994.922	-0.5229392868	0.1641400763	-3.185.933.007	0.00144288	0.006382261
ENSMUSG00000035863	Palm	223.766.848.224	-11.094.330.608	0.3488335611	-31.804.080.361	0.0014706781	0.0064908632
ENSMUSG00000049191	Rgag4	357.450.313.468	-0.7920594666	0.2491260916	-31.793.517.154	0.0014760487	0.0065127698
ENSMUSG00000026621	Marc1	24.075.973.825	-4.994.026.134	1.571.190.815	-31.784.975.361	0.0014804048	0.0065283891
ENSMUSG00000028488	Sh3gl2	2.383.675.966.645	-0.3241934501	0.1020258973	-31.775.603.913	0.0014851976	0.0065441134
ENSMUSG00000005907	Pex1	2.301.081.680.154	-0.3624452266	0.114125821	-31.758.389.415	0.0014940387	0.006574017
ENSMUSG00000038855	Itpkb	360.354.621.543	-0.8911161562	0.2806765937	-31.748.858.869	0.0014989544	0.0065920206
ENSMUSG00000019945	1700040L02Rik	232.133.659.946	-0.9305380807	0.2931237937	-31.745.566.233	0.0015006561	0.0065959154
ENSMUSG00000045466	Zfp956	627.549.898.815	-0.7853592906	0.2474305624	-31.740.593.527	0.0015032295	0.0066035608
ENSMUSG00000020538	Srebf1	14.438.043.904.899	-0.3861999266	0.1216872714	-31.737.084.924	0.0015050476	0.006609733
ENSMUSG00000086015	4833417C18Rik	76.473.115.697	-21.445.335.009	0.6766754789	-31.692.200.588	0.0015284862	0.0067002766
ENSMUSG00000047613	A430005L14Rik	3.654.221.878.038	-0.2521957091	0.0796875164	-31.648.082.474	0.0015518519	0.0067873368
ENSMUSG00000047996	Prrg1	113.318.035.413	-13.064.301.604	0.413137408	-31.622.170.614	0.0015657281	0.0068405471
ENSMUSG00000044062	Plekhd1os	106.907.147.037	-15.589.413.528	0.4933571575	-3.159.863.659	0.0015784298	0.0068903953
ENSMUSG00000066068	Gm13611	36.723.682.941	-30.651.551.137	0.9702580011	-31.591.134.627	0.0015824987	0.0069062729
ENSMUSG00000053347	Zfp943	715.638.574.088	-0.5531124935	0.1751136302	-31.585.918.974	0.0015853332	0.0069167564
ENSMUSG00000057156	Homez	992.027.627.761	-0.4744957952	0.150257926	-31.578.753.133	0.0015892352	0.0069281126
ENSMUSG00000079478	Sssca1	1.715.520.418.562	-0.3528940681	0.1118955534	-3.153.780.979	0.0016116999	0.0070164864
ENSMUSG00000020605	Hs1bp3	358.701.699.979	-0.4443914734	0.1409321019	-31.532.310.047	0.0016147397	0.0070278076
ENSMUSG00000079440	Alpi	115.143.664.498.057	-14.836.641.386	0.4712227724	-31.485.408.293	0.001640878	0.0071318682
ENSMUSG00000042179	Pnliprp1	78.996.799.573	-47.007.919.655	14.931.416.476	-31.482.558.759	0.0016424785	0.0071348878
ENSMUSG00000102070	Gm28661	176.987.460.342	-15.823.526.027	0.5028497539	-31.467.701.645	0.0016508467	0.0071596358
ENSMUSG00000073155	1810058I24Rik	3.695.767.360.465	-0.2768257513	0.0881426368	-31.406.565.704	0.0016856958	0.0073008789
ENSMUSG00000087443	Ppp1r18os	88.943.288.814	-14.230.416.048	0.4531717035	-31.401.819.526	0.0016884293	0.007308761
ENSMUSG00000043154	Ppp2r3a	11.995.455.560.335	-0.364571617	0.1162339451	-31.365.331.066	0.0017095813	0.0073903247
ENSMUSG00000023353	Agap3	6.896.211.188.068	-0.2629292424	0.0839843838	-31.306.920.454	0.0017439493	0.0075173539
ENSMUSG00000040928	S100pbp	996.016.158.421	-0.5243989359	0.1675045904	-31.306.541.197	0.0017441745	0.0075173539
ENSMUSG00000034673	Pbx2	3.904.392.069.866	-0.2706037035	0.086461866	-31.297.462.801	0.0017495734	0.0075347041
ENSMUSG00000028393	Alad	6.014.544.222.898	-0.2931075523	0.0936728022	-31.290.571.589	0.0017536819	0.0075483338
ENSMUSG00000026463	Atp2b4	19.314.631.552	-15.052.021.598	0.4821737431	-31.217.008.004	0.0017980958	0.0077145976
ENSMUSG00000059851	Suv420h2	6.626.309.772.954	-0.4729204953	0.151519521	-31.211.852.586	0.0018012468	0.0077260449
ENSMUSG00000070985	Acnat1	1.573.922.908.472	-0.4435340809	0.1424764658	-31.130.339.907	0.0018517469	0.0079214167
ENSMUSG00000012076	Brms1l	1.009.032.570.997	-0.6029227935	0.1937050999	-31.125.808.967	0.0018545918	0.0079314659
ENSMUSG00000062012	Zfp13	521.968.158.492	-0.576579742	0.1853332012	-31.110.439.914	0.0018642716	0.0079686033
ENSMUSG00000049154	Fam183b	87.972.788.237	-14.812.856.535	0.4766246974	-31.078.659.199	0.0018844354	0.0080418997
ENSMUSG00000005973	Rcn1	389.570.982.973	-0.7666267159	0.2467676196	-31.066.746.816	0.0018920449	0.0080700682
ENSMUSG00000027189	Trim44	3.303.369.344.439	-0.3510979598	0.1130515184	-31.056.456.807	0.0018986407	0.0080917295
ENSMUSG00000059552	Trp53	11.354.346.026.685	-0.2973828403	0.0957752478	-31.050.072.669	0.0019027435	0.0081070555
ENSMUSG00000031698	Mylk3	26.479.348.907	-52.081.426.038	16.780.712.427	-31.036.480.879	0.0019115055	0.0081361412
ENSMUSG00000006215	Zbtb17	2.995.019.747.413	-0.2965423443	0.0955468518	-31.036.328.117	0.0019116042	0.0081361412
ENSMUSG00000024376	Epb4.1l4a	19.775.533.943	-18.357.111.256	0.5917067285	-31.024.002.894	0.001919582	0.0081641077
ENSMUSG00000019471	Cdc37	19.339.596.073.036	-0.184715505	0.0595656739	-31.010.394.578	0.0019284259	0.0081946577
ENSMUSG00000034656	Cacna1a	406.711.610.469	-0.6791382536	0.2190517484	-31.003.553.208	0.0019328862	0.0082085281
ENSMUSG00000040860	Crocc	1.747.827.447.174	-0.5201832411	0.1680604651	-30.952.148.138	0.001966704	0.0083307645
ENSMUSG00000021273	Fdft1	38.447.828.907.962	-0.1450961683	0.046888668	-30.944.826.187	0.0019715649	0.0083469347
ENSMUSG00000029049	Morn1	226.412.761.624	-11.534.820.657	0.3729524123	-30.928.398.041	0.0019825112	0.00838662
ENSMUSG00000002910	Arrdc2	1.322.357.294.957	-0.6513494459	0.2106870627	-30.915.493.223	0.001991149	0.0084187085
ENSMUSG00000059493	Nhs	1.145.063.217.245	-0.5959992734	0.193468308	-30.806.041.541	0.0020658109	0.008713659
ENSMUSG00000058258	Idi1	45.125.433.725.454	-0.3441428763	0.1117538825	-30.794.713.232	0.0020736833	0.0087445597
ENSMUSG00000057969	Sema3b	8.954.617.222.255	-0.4897631472	0.1594362349	-30.718.434.075	0.002127413	0.0089428482
ENSMUSG00000039458	Mtmr12	5.545.018.321.882	-0.2422976922	0.0789023281	-30.708.560.561	0.0021344602	0.0089654055
ENSMUSG00000032340	Neo1	24.628.944.596.116	-0.1557665287	0.0507619351	-30.685.695.568	0.0021508625	0.0090248228
ENSMUSG00000013539	Tango2	2.908.851.265.982	-0.3244457191	0.1057603632	-30.677.439.956	0.002156813	0.0090474179
ENSMUSG00000032267	Usp28	2.442.709.409.328	-0.2999190785	0.097786316	-30.670.863.845	0.0021615638	0.0090649696
ENSMUSG00000037455	Slc18b1	2.918.031.973.586	-0.3491501163	0.1138489887	-30.667.827.634	0.0021637605	0.0090718039
ENSMUSG00000020949	Fkbp3	6.985.460.622.653	-0.3301084056	0.1076641921	-30.660.928.131	0.0021687598	0.0090880011
ENSMUSG00000018861	Fdxr	1.366.182.700.534	-0.4230029369	0.1379709286	-30.658.845.398	0.002170271	0.0090919524
ENSMUSG00000039783	Kmo	26.581.440.721	-72.058.451.152	23.531.340.559	-30.622.331.512	0.0021969226	0.0091963801
ENSMUSG00000044876	Zfp444	1.853.902.337.039	-0.3285134504	0.1074200712	-30.582.129.283	0.002226613	0.0093057625
ENSMUSG00000038084	Opa1	11.309.909.865.094	-0.2757940741	0.0902750291	-30.550.427.598	0.0022502844	0.0093878226
ENSMUSG00000017978	Cadps2	1.187.192.272.061	-0.4508928551	0.1476662842	-30.534.583.945	0.0022622009	0.0094326171
ENSMUSG00000026618	Iars2	25.202.000.099.515	-0.1416843379	0.0464087695	-30.529.647.588	0.0022659255	0.0094432252
ENSMUSG00000020331	Hcn2	3.548.342.806.377	-0.6571221764	0.2152750771	-30.524.767.906	0.0022696128	0.0094536671
ENSMUSG00000020284	1810043G02Rik	456.103.568.482	-0.5965665133	0.1955536838	-30.506.534.153	0.0022834399	0.0095013667
ENSMUSG00000037706	Cd81	26.542.165.155.694	-0.3055229058	0.1002629782	-30.472.155.461	0.0023097202	0.0096007309
ENSMUSG00000010122	Slc47a1	33.284.935.804	-47.460.601.387	15.580.624.929	-30.461.295.104	0.0023180796	0.0096279741
ENSMUSG00000029461	Fam168a	3.941.299.049.781	-0.2681289327	0.0880264414	-30.460.044.551	0.002319044	0.0096284389
ENSMUSG00000022451	Twf1	35.248.397.669.447	-0.2332914769	0.076659815	-30.432.042.763	0.0023407338	0.0097019171
ENSMUSG00000036644	Tbc1d9b	64.503.969.036	-0.2326926877	0.0765044653	-30.415.569.459	0.0023535804	0.009748197
ENSMUSG00000029036	Atad3a	14.736.431.095.679	-0.2487983235	0.081921758	-30.370.237.361	0.0023892664	0.0098672879
ENSMUSG00000007646	Rad51c	349.721.764.455	-0.7281596621	0.2398160131	-30.363.262.768	0.0023948007	0.0098875911
ENSMUSG00000022048	Dpysl2	1.200.567.518.826	-0.503389793	0.1658331615	-30.355.194.845	0.0024012171	0.0099089688
ENSMUSG00000098176	Ccdc166	580.466.028.352	-0.579379399	0.1908963476	-30.350.470.622	0.0024049816	0.0099219443
ENSMUSG00000002804	Nudt14	273.716.065.738	-0.3844364133	0.1267297291	-30.335.140.473	0.0024172346	0.0099673546
