# Supplementary material for: ATG16L1 orchestrates interleukin-22 signaling in the intestinal epithelium via cGAS–STING
Source: J Exp Med. 2018 Nov 5;215(11):2868–86. doi: 10.1084/jem.20171029 (PMC6219748; doi:10.1084/jem.20171029)
Supplement: Table S5 [file JEM_20171029_TableS5.txt]

GeneID	GENE	baseMean	log2FoldChange	lfcSE	stat	pvalue	padj
ENSMUSG00000066861	Oas1g	410.445.320.429	17.279.821.394	0.2083751423	82.926.500.769	1,11E-03	3,52E-01
ENSMUSG00000068040	Tm9sf4	14.971.259.011.791	0.381738832	0.0480589195	79.431.422.102	1,97E-01	5,42E+00
ENSMUSG00000022755	Adgrg7	21.552.857.386.822	0.4034423818	0.0547793004	73.648.691.934	1,77E+01	3,94E+01
ENSMUSG00000026104	Stat1	2.391.633.377.763	0.9424104685	0.1245866805	7.564.295.516	3,90E+00	9,33E+01
ENSMUSG00000032116	Stt3a	34.811.297.749.964	0.3798692818	0.0522450235	72.709.180.056	3,57E+01	7,62E+02
ENSMUSG00000032661	Oas3	603.948.515.377	24.363.290.189	0.3747221429	65.016.948.286	7,94E+03	1,31E+04
ENSMUSG00000024087	Cyp1b1	207.630.832.407	20.709.861.339	0.3265678756	63.416.713.306	2,27E+04	3,53E+04
ENSMUSG00000026676	Ccdc3	1.276.128.441.692	0.8345694048	0.1261312174	6.616.676.046	3,67E+03	6,29E+04
ENSMUSG00000079111	Kdelr2	16.925.435.999.232	0.3629013994	0.0560236139	64.776.506.546	9,32E+03	1,51E+05
ENSMUSG00000053317	Sec61b	10.204.531.843.484	0.5203783917	0.0834241046	62.377.462.021	4,44E+03	6,64E+05
ENSMUSG00000024727	Trpm6	272.092.038.434	17.174.486.443	0.2783162572	61.708.527.617	6,79E+03	9,94E+05
ENSMUSG00000079197	Psme2	13.916.983.246.574	0.5188493111	0.0880076774	58.955.005.558	3,74E+05	4,98E+06
ENSMUSG00000022184	Fbxo4	1.266.711.435.753	0.767138821	0.1301546094	58.940.580.326	3,77E+05	5,02E+06
ENSMUSG00000049439	Cyp20a1	2.425.141.255.303	0.5597351972	0.0951067084	58.853.387.598	0.000000004	5,25E+06
ENSMUSG00000035692	Isg15	591.467.099.676	21.191.489.228	0.3639090567	58.232.926.167	5,77E+05	7,44E+06
ENSMUSG00000019297	Nop9	12.936.973.407.646	0.3296142678	0.0611035114	53.943.588.559	6,88E+06	7,59E+06
ENSMUSG00000074063	Osgin1	1.996.021.282.168	0.7220965454	0.1273143563	56.717.605.659	1,41E+06	1,72E+07
ENSMUSG00000062963	Ufc1	5.107.080.143.854	0.4097270441	0.0723107835	56.661.956.126	1,46E+06	1,78E+07
ENSMUSG00000026466	Tor1aip1	3.335.620.629.878	0.5137821493	0.0909339266	56.500.600.881	0.000000016	1,94E+07
ENSMUSG00000032593	Amigo3	694.213.011.185	10.869.438.822	0.1931441426	56.276.305.748	1,83E+06	2,19E+07
ENSMUSG00000036835	Psenen	4.358.333.623.268	0.4265971733	0.082383566	51.781.829.083	2,24E+07	2,25E+07
ENSMUSG00000027227	Sord	19.822.207.477.533	0.6908229987	0.1228889334	56.215.232.674	1,89E+06	2,27E+07
ENSMUSG00000052776	Oas1a	1.162.685.102.534	14.116.285.146	0.2519336563	56.031.755.948	0.000000021	2,50E+07
ENSMUSG00000030245	Golt1b	2.602.159.311.743	0.5068138677	0.0926663649	54.692.322.131	4,52E+05	5,12E+07
ENSMUSG00000046519	Golph3l	7.668.286.740.114	0.4656598802	0.0852159834	54.644.664.243	4,64E+06	5,25E+07
ENSMUSG00000078974	Sec61g	852.863.923.176	0.3994190197	0.0799936406	49.931.346.603	5,94E+07	5,56E+07
ENSMUSG00000053964	Lgals4	231.500.053.462.825	0.3802966087	0.0697609484	54.514.254.374	0.00000005	5,60E+07
ENSMUSG00000047694	Yipf6	6.279.905.560.164	0.4435481319	0.081557505	54.384.710.761	5,37E+06	5,99E+07
ENSMUSG00000038828	Tmem214	6.479.821.787.439	0.4336893441	0.0801511273	54.108.951.238	6,27E+06	6,95E+07
ENSMUSG00000067750	Khdc1a	167.831.626.687	21.209.279.663	0.3939103862	53.842.905.413	7,27E+06	7,99E+07
ENSMUSG00000026856	Dolpp1	3.956.011.443.701	0.4635716444	0.0947864284	48.906.964.026	1,00E+08	9,03E+07
ENSMUSG00000057346	Apol9a	186.510.280.591	1.860.095.527	0.3811579876	48.801.168.743	1,06E+08	9,48E+07
ENSMUSG00000025779	Ly96	519.619.409.125	11.032.186.427	0.2062422311	53.491.403.618	8,84E+05	9,57E+07
ENSMUSG00000025498	Irf7	2.740.576.810.374	11.726.045.111	0.2202191019	53.247.175.235	1,01E+07	1,08E+08
ENSMUSG00000033898	Cfhr2	272.208.059.916	25.528.628.142	0.5283535743	48.317.318.896	1,35E+08	1,18E+08
ENSMUSG00000036323	Srp72	20.452.622.730.448	0.2856376704	0.0542361196	52.665.580.153	0.000000139	1,45E+08
ENSMUSG00000038023	Atp6v0a2	15.056.794.442.018	0.4041501228	0.0768528376	5.258.753.424	0.000000145	1,51E+08
ENSMUSG00000025823	Pdia4	18.226.696.391.882	0.3255530239	0.062469626	52.113.810.269	1,87E+07	1,91E+08
ENSMUSG00000052151	Ppap2c	23.166.471.495.576	0.3741179293	0.071815966	52.093.977.178	1,89E+07	1,92E+08
ENSMUSG00000016559	H3f3b	84.316.254.947.137	0.2637865453	0.0511974673	51.523.358.358	2,57E+07	2,56E+08
ENSMUSG00000030042	Pole4	3.456.997.064.119	0.4487119086	0.087201141	51.457.114.383	2,67E+07	2,64E+08
ENSMUSG00000052698	Tln2	4.960.619.983.132	0.3703928083	0.0796661768	46.493.106.981	3,33E+08	2,74E+08
ENSMUSG00000086289	Gm16933	2.777.436.832.643	0.6023612245	0.1176141007	51.215.051.662	3,03E+07	2,97E+08
ENSMUSG00000031098	Syt8	465.053.975.141	17.478.681.418	0.3786720314	4.615.783.572	3,92E+08	3,16E+08
ENSMUSG00000032690	Oas2	94.849.257.098	28.880.891.761	0.5653351121	51.086.322.328	3,24E+07	3,17E+08
ENSMUSG00000084384	Gm12251	148.871.824.785	1.801.892.096	0.391254907	46.054.172.453	4,12E+07	3,31E+08
ENSMUSG00000027357	Crls1	6.679.435.541.255	0.3455108177	0.0680722707	50.756.470.141	3,86E+07	3,73E+08
ENSMUSG00000038866	Zcchc2	3.842.606.872.831	0.4660820364	0.0919961768	50.663.196.307	4,06E+07	3,90E+08
ENSMUSG00000027248	Pdia3	82.292.215.455.445	0.4763668933	0.094204927	50.567.089.064	4,27E+07	4,09E+08
ENSMUSG00000042726	Trafd1	2.940.246.249.851	0.6684687556	0.1470865383	45.447.310.361	5,50E+08	4,32E+08
ENSMUSG00000055994	Nod2	454.782.527.919	12.211.879.355	0.2431989881	5.021.352.865	5,13E+07	4,87E+08
ENSMUSG00000068732	Tmem167b	5.081.479.000.136	0.4109885175	0.0825314932	49.797.780.422	6,37E+07	5,93E+08
ENSMUSG00000036112	Metap2	28.393.498.262.549	0.3056155898	0.0614922692	4.969.983.927	6,70E+07	6,21E+08
ENSMUSG00000037321	Tap1	2.421.122.613.291	0.7082222811	0.1428693103	49.571.337.583	7,15E+07	6,59E+08
ENSMUSG00000070348	Ccnd1	38.406.740.889.924	0.2538500739	0.0573268532	44.281.180.567	9,51E+08	7,10E+08
ENSMUSG00000031432	Prps1	3.150.984.956.994	0.4449803632	0.0901131128	49.380.201.119	7,89E+07	7,18E+08
ENSMUSG00000059810	Rgs3	3.055.217.754.689	0.3974551612	0.0806105628	4.930.559.317	8,20E+07	7,44E+08
ENSMUSG00000024712	Rfk	2.616.108.817.311	0.5384025812	0.1095016132	49.168.461.111	8,79E+07	7,96E+08
ENSMUSG00000056144	Trim34a	378.733.039.058	13.598.066.717	0.276790226	49.127.698.314	0.000000898	8,11E+08
ENSMUSG00000057137	Tmem140	674.427.338.441	0.8269912897	0.1692663166	48.857.404.495	1,03E+05	9,24E+08
ENSMUSG00000005803	Sqrdl	17.278.850.792.176	0.3850650265	0.0791232923	48.666.456.529	1,14E+08	1,01E+09
ENSMUSG00000006800	Sulf2	23.571.069.963.771	0.4487842589	0.0928670622	48.325.450.211	0.000001348	1,18E+09
ENSMUSG00000101671	Gm28221	139.790.416.438	18.830.000.657	0.395809886	47.573.345.996	1,96E+08	1,67E+09
ENSMUSG00000017830	Dhx58	74.841.945.582	12.767.331.141	0.2687990263	47.497.683.734	2,04E+08	1,73E+09
ENSMUSG00000020952	Scfd1	6.264.045.112.519	0.3942251523	0.0831164904	47.430.437.719	2,11E+07	1,78E+09
ENSMUSG00000090700	Cyp4f40	2.663.100.946.499	0.6797329887	0.14360661	47.332.987.587	0.000002209	1,87E+09
ENSMUSG00000054404	Slfn5	6.367.934.522	4.718.933.457	0.9986626973	47.252.525.502	2,30E+08	1,93E+09
ENSMUSG00000035845	Alg12	2.097.253.097.439	0.6026137892	0.128191855	47.008.742.434	2,59E+08	2,17E+09
ENSMUSG00000006403	Adamts4	5.793.544.209	4.042.877.329	0.8615445354	46.925.923.884	2,70E+08	2,25E+09
ENSMUSG00000028522	Mier1	6.888.103.095.291	0.3368638692	0.0725657138	46.421.905.309	3,45E+08	2,82E+09
ENSMUSG00000027695	Pld1	28.314.420.871.172	0.3043254713	0.0657715345	4.627.008.839	3,71E+07	3,01E+09
ENSMUSG00000022204	Ngdn	3.720.625.074.729	0.4591665931	0.0997940352	46.011.426.653	4,20E+08	3,37E+09
ENSMUSG00000010392	Gosr1	6.905.459.614.144	0.2967878506	0.0645183801	46.000.511.784	4,22E+07	3,39E+09
ENSMUSG00000000958	Slc7a7	615.586.663.295	0.3463212105	0.0753784521	45.944.325.033	4,34E+08	3,47E+09
ENSMUSG00000026946	Nmi	2.023.482.156.108	0.6160670197	0.1347755762	45.710.583.266	4,85E+08	3,86E+09
ENSMUSG00000029076	Sdf4	1.895.598.557.375	0.3208208836	0.070397262	45.572.920.637	5,18E+08	4,10E+09
ENSMUSG00000038312	Edem2	6.127.390.896.444	0.3728982036	0.0819051108	45.528.075.108	5,29E+08	4,18E+09
ENSMUSG00000007458	M6pr	29.110.647.183.591	0.2679291223	0.0588918304	4.549.512.562	0.000005377	4,23E+09
ENSMUSG00000027901	Dennd2d	9.493.986.893.546	0.5310560503	0.116904312	45.426.557.927	0.000005555	4,36E+09
ENSMUSG00000063235	Ptpmt1	5.748.673.934.812	0.2961908074	0.0655333127	45.196.983.839	6,19E+08	4,80E+09
ENSMUSG00000031532	Saraf	10.268.675.557.093	0.3540306477	0.0783958087	45.159.384.631	6,30E+08	4,87E+09
ENSMUSG00000074513	Arfip1	58.205.071.504	0.387877063	0.086063727	45.068.587.733	6,58E+07	5,07E+09
ENSMUSG00000054611	Kdm2a	16.411.915.575.553	0.1872573617	0.0415805856	45.034.806.318	6,68E+08	5,14E+09
ENSMUSG00000038187	Btbd10	1.669.241.058.757	0.4967846247	0.110708049	44.873.397.124	7,21E+08	5,50E+09
ENSMUSG00000032380	Dapk2	4.336.863.720.706	0.447067139	0.0997327906	44.826.494.496	7,37E+08	5,62E+09
ENSMUSG00000097412	1810014B01Rik	6.790.491.829.841	0.4338530067	0.0969228376	44.762.722.353	7,60E+08	5,76E+09
ENSMUSG00000033184	Tmed7	27.740.836.046.513	0.3099525841	0.069357199	44.689.316.818	7,86E+08	5,96E+09
ENSMUSG00000022969	Il10rb	3.651.921.661.358	0.3920648209	0.0878916296	44.607.754.207	8,17E+07	6,17E+09
ENSMUSG00000001380	Hars	7.812.995.842.704	0.3125939829	0.0700979038	44.593.913.064	8,22E+08	6,21E+09
ENSMUSG00000078853	Igtp	532.471.811.315	16.629.270.907	0.3745581346	4.439.703.579	9,01E+08	6,76E+09
ENSMUSG00000058435	Btnl4	436.733.022.044	0.5420888527	0.122350169	44.306.342.775	9,40E+08	7,03E+09
ENSMUSG00000044042	Fmn1	1.478.112.881.892	0.6359382801	0.1435601322	44.297.693.955	9,43E+08	7,05E+09
ENSMUSG00000090841	Myl6	37.641.259.254.771	0.4682079084	0.1057988693	44.254.528.582	0.000009624	7,17E+09
ENSMUSG00000021709	Erbb2ip	27.802.936.145.138	0.3530351206	0.0798782511	44.196.651.231	9,89E+08	7,34E+09
ENSMUSG00000025224	Gbf1	9.369.048.851.647	0.3097620909	0.0702119654	44.118.134.131	1,03E+09	7,59E+09
ENSMUSG00000029798	Herc6	200.526.752.644	19.136.487.581	0.4340841404	44.084.742.566	1,04E+08	7,69E+09
ENSMUSG00000002102	Psmc3	16.614.082.445.414	0.296587715	0.0677185568	43.797.111.035	1,19E+09	8,68E+09
ENSMUSG00000026623	Lpgat1	15.598.549.925.289	0.4788818336	0.1093890692	43.777.850.665	1,20E+09	8,74E+09
ENSMUSG00000039005	Tlr4	107.547.548.789	21.683.495.759	0.4955748222	43.754.232.034	1,21E+09	8,83E+09
ENSMUSG00000027828	Ssr3	50.927.599.839.039	0.5248851819	0.0865931162	60.615.116.399	1,35E+05	0.000000019
ENSMUSG00000025532	Crcp	3.473.681.791.737	0.5169994179	0.0882104033	58.609.800.953	4,60E+04	0.00000006
ENSMUSG00000052997	Uba2	17.443.820.252.132	0.3163676878	0.0550704887	57.447.772.018	9,20E+05	0.000000115
ENSMUSG00000024308	Tapbp	7.064.427.650.885	0.6297746217	0.1153047748	54.618.260.422	4,71E+06	0.000000531
ENSMUSG00000070327	Rnf213	14.501.981.717.569	10.531.998.798	0.1994265477	52.811.418.139	1,28E+07	0.000001346
ENSMUSG00000034459	Ifit1	90.291.180.931	1.487.377.489	0.2899085499	51.305.057.731	0.000000289	0.000002852
ENSMUSG00000079339	Ifit1bl1	2.067.122.111.576	21.730.366.133	0.4546317665	47.797.729.362	1,75E+08	0.000015079
ENSMUSG00000029322	Plac8	75.454.788.706.313	0.7261530755	0.154395347	47.032.056.976	2,56E+08	0.000021464
ENSMUSG00000057092	Fxyd3	3.509.231.755.262	0.8956822097	0.202634813	4.420.179.318	9,86E+08	0.00007325
ENSMUSG00000019851	Perp	25.142.753.858.551	0.3617536289	0.0833620268	43.395.493.459	1,43E+09	0.0001026173
ENSMUSG00000049659	Aftph	9.750.817.129.072	0.2840143334	0.0656130411	43.286.262.728	1,50E+09	0.0001071664
ENSMUSG00000058240	Cryzl1	4.850.207.569.853	0.3321964048	0.0767996425	43.254.941.559	0.000015219	0.0001086521
ENSMUSG00000038102	Trappc11	8.705.664.436.098	0.2561204315	0.0592297855	43.241.829.963	1,53E+08	0.0001091541
ENSMUSG00000046402	Rbp1	244.005.773.109	1.222.267.572	0.2826692028	43.240.210.102	1,53E+09	0.0001091857
ENSMUSG00000039501	Znfx1	6.311.076.606.121	0.3395834511	0.0786133438	43.196.667.996	1,56E+09	0.0001111642
ENSMUSG00000039578	Ccser1	2.717.326.604.133	0.4379827203	0.1016483089	43.088.047.904	1,64E+09	0.0001164035
ENSMUSG00000042638	Gucy2c	23.643.773.754.174	0.3274595262	0.0761522441	43.000.640.365	1,71E+09	0.0001205096
ENSMUSG00000025401	Myo1a	49.226.906.068.899	0.3730815306	0.0868555729	4.295.424.208	0.000017436	0.0001225112
ENSMUSG00000046879	Irgm1	3.216.963.470.664	0.7196912399	0.1675445925	42.955.205.491	1,74E+09	0.0001225112
ENSMUSG00000034190	Chmp7	6.388.672.961.294	0.2984430566	0.0695313451	42.922.088.751	1,77E+09	0.0001241357
ENSMUSG00000073468	Sft2d1	416.521.494.609	0.3853163185	0.0898279122	42.894.943.146	0.000017908	0.0001254425
ENSMUSG00000075420	Smim6	2.007.350.244.741	0.5884793416	0.1378315956	42.695.532.834	1,96E+09	0.0001360453
ENSMUSG00000039067	Psmd7	16.982.866.183.594	0.2771104053	0.0649064448	42.693.819.747	1,96E+09	0.0001360542
ENSMUSG00000005503	Evx1	98.902.455.436	2.652.641.302	0.6216577211	42.670.447.289	1,98E+09	0.0001374273
ENSMUSG00000029767	Calu	29.661.820.611.441	0.3090418833	0.0724428517	42.660.093.576	0.0000199	0.0001380064
ENSMUSG00000063268	Parp10	2.614.203.449.556	0.3942356606	0.0925810591	42.582.755.539	0.000020601	0.0001425585
ENSMUSG00000028751	Pla2g2e	106.953.465.842	25.871.617.389	0.6078926928	42.559.513.703	2,08E+09	0.0001439232
ENSMUSG00000085873	Ttc39aos1	185.906.819.175	20.909.092.334	0.4923098929	42.471.403.962	2,17E+09	0.0001491194
ENSMUSG00000022174	Dad1	13.381.346.311.331	0.4041252703	0.0951754574	42.461.079.935	2,18E+09	0.0001497434
ENSMUSG00000046259	Sprr2h	64.204.532.901	45.049.337.556	10.624.577.987	42.401.060.645	2,23E+09	0.0001533862
ENSMUSG00000033355	Rtp4	319.252.153.692	19.745.443.358	0.4658509604	42.385.752.173	2,25E+09	0.0001541649
ENSMUSG00000036067	Slc2a6	909.091.974.491	14.848.442.531	0.3507271151	4.233.616.932	2,30E+09	0.0001572967
ENSMUSG00000045917	6330416G13Rik	4.459.795.444.414	0.3573299618	0.0848156048	42.130.214.443	2,52E+09	0.000171184
ENSMUSG00000016256	Ctsz	32.615.711.578.124	0.4178122342	0.0992860553	42.081.663.228	2,57E+09	0.0001746064
ENSMUSG00000021676	Iqgap2	12.797.540.397.823	0.3076327698	0.0732158561	42.017.233.187	2,65E+09	0.0001792719
ENSMUSG00000030603	Psmc4	12.909.970.664.909	0.2608788952	0.0621762493	41.957.966.004	2,72E+09	0.0001834045
ENSMUSG00000019564	Arid3a	718.452.022.082	0.8370789614	0.2000209169	41.849.571.255	0.000028522	0.0001917325
ENSMUSG00000040483	Xaf1	252.944.488.841	16.332.013.792	0.390780844	41.793.281.438	2,92E+09	0.000196375
ENSMUSG00000042111	Ccdc115	3.980.852.292.438	0.3945632831	0.0946087928	41.704.715.958	0.000030397	0.0002032267
ENSMUSG00000022574	Naprt	658.970.101.811	0.3464872737	0.0835048859	41.493.053.967	3,33E+09	0.0002207463
ENSMUSG00000030281	Il17rc	6.236.469.607.932	0.3780502636	0.0911398216	4.148.025.058	3,35E+09	0.000221717
ENSMUSG00000027080	Med19	4.365.930.033.777	0.3103967075	0.0749254772	41.427.391.461	3,43E+09	0.0002264153
ENSMUSG00000042492	Tbc1d10b	6.524.764.744.459	0.3316524709	0.0805055398	41.196.229.682	3,79E+09	0.0002481204
ENSMUSG00000000489	Pdgfb	1.760.912.532.151	11.261.838.507	0.2734629639	41.182.317.142	3,82E+09	0.0002494189
ENSMUSG00000001930	Vwf	120.230.910.302	17.252.681.517	0.4199385171	41.083.827.308	3,98E+09	0.0002594478
ENSMUSG00000026304	Rab17	4.645.465.615.035	0.3892884236	0.0948023501	41.063.161.769	4,02E+09	0.0002615658
ENSMUSG00000031372	Trex2	373.595.001.831	1.254.097.248	0.3054936734	41.051.496.557	4,04E+09	0.0002627824
ENSMUSG00000037795	N4bp2	1.459.634.193.065	0.5306694857	0.1294083491	41.007.360.762	4,12E+09	0.0002670854
ENSMUSG00000020612	Prkar1a	22.433.461.170.234	0.2685567905	0.0655524749	409.682.153	4,19E+09	0.0002713104
ENSMUSG00000020708	Psmc5	14.532.698.006.504	0.2784114205	0.0680036255	40.940.673.134	4,24E+09	0.0002741113
ENSMUSG00000031751	Amfr	17.182.153.463.461	0.1824471457	0.0446134941	40.895.058.631	4,32E+09	0.000278769
ENSMUSG00000025024	Smndc1	5.410.648.268.596	0.3436347228	0.0842631403	40.781.143.657	4,54E+09	0.000291023
ENSMUSG00000045503	Sys1	3.869.822.665.499	0.3590364306	0.0881606399	40.725.252.362	4,65E+09	0.0002976208
ENSMUSG00000032932	Hspa13	4.437.553.160.231	0.4090022088	0.1005102467	40.692.588.278	4,72E+08	0.0003014621
ENSMUSG00000030161	Gabarapl1	4.443.951.498.453	0.4959153874	0.1220588893	4.062.919.057	4,85E+09	0.0003089072
ENSMUSG00000028757	Ddost	27.522.066.627.828	0.246851364	0.0607719958	40.619.262.338	4,87E+08	0.0003101006
ENSMUSG00000003873	Bax	13.121.392.321.666	0.2994575295	0.0738065869	40.573.279.682	4,96E+09	0.0003158902
ENSMUSG00000067212	H2-T23	8.624.322.447.654	0.4434090981	0.1093846752	40.536.674.566	5,04E+09	0.0003199856
ENSMUSG00000081731	Calr-ps	891.377.098.718	0.6766695208	0.1670071166	40.517.406.353	0.000050838	0.000322377
ENSMUSG00000056050	Mia3	7.725.615.001.368	0.2742420598	0.067687844	4.051.570.321	0.000050875	0.0003224833
ENSMUSG00000097125	Gm26885	477.937.796.769	0.8604376934	0.2123762388	40.514.781.606	5,09E+09	0.0003224833
ENSMUSG00000048175	Asb8	4.433.566.705.802	0.3209129369	0.0795623003	40.334.798.724	5,50E+09	0.0003454834
ENSMUSG00000052962	Mrpl35	4.818.704.912.859	0.3588353907	0.0890546704	40.293.831.764	5,59E+09	0.0003510076
ENSMUSG00000006010	BC003331	4.544.707.050.067	0.3612391723	0.0898241828	40.216.249.228	0.000057798	0.0003617805
ENSMUSG00000046806	3110062M04Rik	845.004.831.419	0.6271266004	0.1561343204	40.165.839.185	5,90E+09	0.0003691702
ENSMUSG00000040263	Klhdc4	6.095.030.160.448	0.3375489214	0.0840434482	40.163.621.146	5,91E+09	0.000369229
ENSMUSG00000025130	P4hb	206.263.358.873.856	0.2554060934	0.0636022647	40.156.760.872	5,93E+08	0.0003701603
ENSMUSG00000031430	Vsig1	107.854.979.393	26.253.036.735	0.6537813549	40.155.682.844	5,93E+09	0.0003701851
ENSMUSG00000062203	Gspt1	26.303.206.959.436	0.2203532296	0.0549283773	40.116.464.468	6,03E+09	0.0003762433
ENSMUSG00000032553	Srprb	3.424.606.304.437	0.4006281996	0.1001045222	40.020.989.124	0.000062783	0.0003908427
ENSMUSG00000019877	Serinc1	8.654.456.365.353	0.3087535334	0.0772663189	39.959.653.524	6,44E+09	0.0003992386
ENSMUSG00000048473	Gm766	9.197.920.166.859	15.044.099.586	0.3765539963	39.952.038.046	6,46E+09	0.0004003691
ENSMUSG00000053559	Smagp	799.917.581.592	0.4679319767	0.1171957277	39.927.392.057	6,53E+09	0.0004040854
ENSMUSG00000024425	Ndfip1	4.282.919.576.649	0.3902137808	0.0977578399	39.916.366.911	6,56E+09	0.0004058121
ENSMUSG00000028270	Gbp2	37.793.124.612	34.340.693.828	0.861271431	39.872.092.111	6,69E+09	0.0004132976
ENSMUSG00000056121	Fez2	3.347.580.258.326	0.3401895512	0.0854353898	3.981.834.134	6,84E+07	0.0004217809
ENSMUSG00000031700	Gpt2	8.577.915.566.748	0.41780086	0.1050202274	3.978.289.425	6,94E+09	0.0004274316
ENSMUSG00000035376	Hacd2	3.446.246.557.467	0.3140486607	0.0790600365	39.722.807.478	7,12E+09	0.0004370425
ENSMUSG00000023572	Ccndbp1	3.080.351.936.857	0.3915968235	0.0985806938	39.723.480.181	7,12E+09	0.0004370425
ENSMUSG00000022498	Txndc11	5.412.207.669.569	0.365950783	0.0922424575	39.672.705.258	7,27E+09	0.0004456454
ENSMUSG00000097770	Gm26776	799.878.771.737	0.8520709188	0.2151341377	39.606.495.191	7,47E+09	0.0004571346
ENSMUSG00000024472	Dcp2	9.029.390.129.263	0.3024933143	0.0764733492	39.555.389.877	7,64E+09	0.0004650629
ENSMUSG00000020948	Klhl28	739.446.518.899	0.7139917513	0.1811570692	39.412.856.176	8,10E+09	0.0004911575
ENSMUSG00000024771	Lipk	43.457.427.177	28.171.981.061	0.7158215686	39.356.150.049	8,30E+09	0.000501382
ENSMUSG00000072621	Slfn10-ps	16.600.388.959	15.112.947.376	0.3843021505	39.325.690.358	8,40E+09	0.000506632
ENSMUSG00000029128	Rab28	4.143.807.602.983	0.3070363972	0.0781660145	39.280.037.403	8,57E+09	0.0005157608
ENSMUSG00000042349	Ikbke	4.304.585.652.832	0.3451448699	0.0878812873	3.927.398.888	8,59E+09	0.0005168646
ENSMUSG00000027642	Rpn2	48.923.670.664.952	0.1683803139	0.042885655	39.262.619.188	8,63E+09	0.0005191173
ENSMUSG00000016257	Slmo2	11.927.746.344.008	0.2513698681	0.0640685811	39.234.499.002	8,73E+09	0.000524231
ENSMUSG00000095328	Defa-ps6	6.624.440.905	25.288.542.598	0.6450619724	39.203.276.086	8,84E+09	0.0005299754
ENSMUSG00000074437	Defa-rs1	1.263.634.651.392	0.8650688522	0.220698828	39.196.803.174	8,87E+09	0.0005311027
ENSMUSG00000025854	Fam20c	99.842.077.549	13.192.813.767	0.3366495306	39.188.570.213	8,90E+09	0.0005327204
ENSMUSG00000038037	Socs1	204.115.972.864	14.797.956.562	0.3779165246	39.156.680.375	9,02E+09	0.0005384014
ENSMUSG00000028156	Eif4e	1.987.673.972.427	0.2636160214	0.067342494	39.145.568.549	9,06E+09	0.000540685
ENSMUSG00000021178	Psmc1	16.704.451.491.607	0.2446238829	0.0625367783	39.116.802.855	9,17E+09	0.000546148
ENSMUSG00000020077	Srgn	43.266.705.391	26.393.908.041	0.6752017645	39.090.401.458	9,27E+09	0.000551945
ENSMUSG00000042572	Ube2q1	10.660.863.056.448	0.1930400134	0.0494186748	39.062.158.987	9,38E+09	0.0005580172
ENSMUSG00000029380	Cxcl1	67.140.755.513	25.374.229.219	0.6497586246	39.051.777.471	9,42E+09	0.0005600016
ENSMUSG00000058656	Samd12	296.403.735.605	13.835.901.546	0.3543149879	3.904.972.135	9,42E+08	0.0005602108
ENSMUSG00000025403	Shmt2	40.667.661.299.809	0.3418201544	0.0876016396	39.019.835.263	9,54E+09	0.0005661821
ENSMUSG00000039745	Htatip2	5.533.319.607.543	0.4090738568	0.1050214766	38.951.447.838	9,81E+09	0.0005811041
ENSMUSG00000050737	Ptges	1.441.145.965.162	22.388.994.277	0.5750020906	38.937.239.781	0.000098717	0.0005840876
ENSMUSG00000091659	Gm17099	127.832.276.539	0.4790014139	0.1234380731	38.804.997.662	0.000104242	0.0006142794
ENSMUSG00000017221	Psmd3	2.418.206.740.043	0.2374751383	0.0612918564	38.744.973.982	0.000106845	0.0006282297
ENSMUSG00000027995	Tlr2	408.835.976.328	0.7641426202	0.1974920853	38.692.316.162	0.0001091789	0.0006405402
ENSMUSG00000022744	Cldnd1	9.301.257.471.101	0.3298817739	0.0853340158	38.657.711.219	0.0001107388	0.0006487401
ENSMUSG00000058427	Cxcl2	28.906.258.532	44.272.940.244	11.476.312.616	38.577.670.131	0.0001144276	0.0006683928
ENSMUSG00000056536	Pign	4.946.313.699.044	0.4287449978	0.1111824611	38.562.287.039	0.0001151498	0.00067212
ENSMUSG00000036693	Nop14	7.525.579.627.522	0.2444151362	0.0635927086	38.434.459.183	0.0001213187	0.0007040183
ENSMUSG00000042447	Mios	2.509.477.902.656	0.3512576361	0.0914530474	38.408.521.744	0.0001226079	0.0007102116
ENSMUSG00000003731	Kpna6	11.136.057.347.266	0.1978901452	0.0515601586	38.380.437.674	0.0001240184	0.0007167614
ENSMUSG00000003269	Cyth2	5.839.551.832.292	0.2573553819	0.0672391254	38.274.647.417	0.0001294699	0.0007445684
ENSMUSG00000046756	Mrps7	6.313.662.009.321	0.3307608888	0.0864300682	38.269.192.171	0.0001297571	0.0007459517
ENSMUSG00000073802	Cdkn2b	5.613.954.539.812	0.4837307001	0.126538126	38.228.059.448	0.0001319416	0.0007576934
ENSMUSG00000097316	Gm10516	325.751.674.813	0.9625373097	0.2519067328	38.210.066.832	0.0001329081	0.0007624223
ENSMUSG00000042510	AA986860	4.364.920.978.704	0.5450607438	0.1427298914	38.188.268.672	0.0001340878	0.0007683636
ENSMUSG00000026670	Uap1	10.025.399.428.839	0.2297703276	0.0601712207	38.186.083.796	0.0001342066	0.000768769
ENSMUSG00000041297	Cdk13	7.729.628.589	0.235176482	0.0615919629	38.182.982.133	0.0001343754	0.0007694605
ENSMUSG00000073639	Rab18	15.899.701.153.061	0.2892016452	0.0757966666	38.154.929.277	0.0001359113	0.0007771428
ENSMUSG00000031843	Mphosph6	3.573.241.541.245	0.3159549951	0.0828238362	3.814.783.396	0.0001363024	0.0007791006
ENSMUSG00000030204	Ddx47	7.141.527.499.342	0.226513118	0.0594843079	3.807.947.442	0.000140125	0.0007995223
ENSMUSG00000024778	Fas	653.658.328.064	0.8215282403	0.216348769	37.972.401.881	0.000146316	0.0008315843
ENSMUSG00000009563	Tor2a	5.866.035.380.079	0.3100862275	0.0816824114	37.962.423.244	0.0001469059	0.0008343442
ENSMUSG00000027014	Cwc22	5.080.313.412.164	0.2930164166	0.0772165124	37.947.377.749	0.0001477996	0.0008385268
ENSMUSG00000006575	Rundc3a	742.207.122.295	0.6551055892	0.1729830521	37.871.085.137	0.0001524106	0.0008631562
ENSMUSG00000031627	Irf2	6.209.959.468.406	0.2421791758	0.0639718975	37.857.119.338	0.0001532691	0.0008677116
ENSMUSG00000041488	Stx3	9.275.465.927.309	0.24679681	0.0652033112	37.850.349.224	0.000153687	0.0008694619
ENSMUSG00000024339	Tap2	1.767.634.488.138	0.7298109688	0.1928599098	37.841.507.322	0.0001542343	0.0008719417
ENSMUSG00000029371	Cxcl5	32.972.698.154	47.027.959.975	12.429.716.446	37.835.102.819	0.0001546319	0.0008738807
ENSMUSG00000039126	Prune2	16.625.234.939	17.305.314.989	0.4579134625	37.791.671.143	0.0001573538	0.0008873822
ENSMUSG00000032381	Fam96a	9.561.426.749.867	0.2921501657	0.0773947997	37.748.035.628	0.0001601338	0.0009011539
ENSMUSG00000078622	Ccdc47	19.835.126.809.842	0.2636499251	0.0699325771	37.700.587.628	0.0001632091	0.0009174921
ENSMUSG00000022136	Dnajc3	14.108.701.659.073	0.3718602563	0.0987776653	37.646.188.065	0.0001668033	0.0009353967
ENSMUSG00000018567	Gabarap	1.914.747.693.734	0.2738692337	0.0727529988	37.643.703.784	0.0001669693	0.0009356711
ENSMUSG00000026511	Srp9	902.827.727.459	0.2721721886	0.0723039717	37.642.771.511	0.0001670315	0.0009356925
ENSMUSG00000021905	Dph3	4.193.514.660.846	0.2878206147	0.0766709708	37.539.711.773	0.0001740549	0.0009706184
ENSMUSG00000021427	Ssr1	28.189.733.836.818	0.271422414	0.0723188289	37.531.361.912	0.0001746359	0.0009735192
ENSMUSG00000036501	Fam13b	3.643.641.707.466	0.5825148687	0.1552156524	37.529.389.567	0.0001747734	0.0009739464
ENSMUSG00000028037	Ifi44	220.853.174.848	16.562.637.923	0.4413719625	37.525.351.248	0.0001750553	0.0009751775
ENSMUSG00000000295	Hddc2	2.754.781.562.873	0.3467735587	0.0924308566	37.517.077.227	0.0001756341	0.0009777212
ENSMUSG00000038683	Pak1ip1	11.892.604.043.588	0.2524918236	0.067340151	37.494.989.249	0.0001771883	0.0009850139
ENSMUSG00000056608	Chd9	6.554.649.662.123	0.4602276747	0.1228254328	37.470.063.336	0.0001789576	0.0009938015
ENSMUSG00000101031	Ms4a12	73.740.234.764	0.8380878537	0.2239905472	37.416.215.296	0.0001828367	0.0010121816
ENSMUSG00000027363	Usp8	9.718.363.999.908	0.2502221766	0.0668786723	3.741.434.573	0.0001829728	0.0010125846
ENSMUSG00000070871	Ccnyl1	1.594.623.558.894	0.4840061468	0.1293694949	37.412.695.107	0.000183093	0.0010128996
ENSMUSG00000028464	Tpm2	399.148.601.667	18.755.023.984	0.501890878	37.368.728.551	0.0001863231	0.0010293449
ENSMUSG00000037601	Nme1	9.498.579.245.164	0.4394648844	0.1180985349	37.211.713.471	0.0001983008	0.0010909955
ENSMUSG00000043461	Sptssb	1.007.292.337.416	24.927.301.451	0.6702860827	37.189.048.217	0.0002000884	0.0010985637
ENSMUSG00000079442	St6galnac4	211.864.708.478	13.604.473.426	0.3661614297	37.154.304.967	0.000202858	0.0011122431
ENSMUSG00000017428	Psmd11	13.088.328.078.866	0.1971845272	0.0531297142	37.113.794.058	0.0002061329	0.0011278795
ENSMUSG00000030595	Nfkbib	3.130.827.350.234	0.4763886379	0.1283923139	37.104.139.924	0.0002069206	0.0011314158
ENSMUSG00000032109	Nlrx1	265.328.759.885	0.9531828883	0.2569435883	37.096.971.155	0.0002075073	0.0011337686
ENSMUSG00000039621	Prex1	864.659.101.916	0.8074183151	0.2177280669	37.083.795.696	0.0002085898	0.0011389859
ENSMUSG00000032096	Arcn1	3.800.101.868.748	0.2845330025	0.0767494671	37.072.961.321	0.0002094839	0.0011434778
ENSMUSG00000074300	BC030870	3.481.791.165.956	0.5453391787	0.1471082854	37.070.595.813	0.0002096796	0.0011441556
ENSMUSG00000056941	Commd7	3.395.809.288.333	0.2971250462	0.0803341956	36.986.123.289	0.0002167814	0.0011773042
ENSMUSG00000023990	Tfeb	2.329.184.171.739	0.3846597468	0.1041247122	36.942.214.632	0.0002205615	0.0011953806
ENSMUSG00000015671	Psma2	18.477.092.790.537	0.2911040286	0.0788516419	36.917.941.287	0.0002226777	0.0012052166
ENSMUSG00000098178	Yam1	1.345.545.270.448	0.5728658273	0.1552184974	36.907.059.207	0.0002236326	0.0012091576
ENSMUSG00000011427	Zfp790	980.495.318.432	0.5193813912	0.1408099388	36.885.279.235	0.0002255553	0.0012187298
ENSMUSG00000025511	Tspan4	1.792.859.546.535	0.4833325535	0.1314691101	36.763.963.278	0.0002365519	0.0012725603
ENSMUSG00000013338	Fer1l4	75.521.603.189	19.371.965.746	0.5272991006	36.738.097.458	0.0002389607	0.0012850864
ENSMUSG00000057335	Cep170	227.734.442.226	10.792.486.518	0.2942864762	36.673.402.933	0.0002450865	0.0013153772
ENSMUSG00000052144	Ppp4r2	10.911.414.007.872	0.2754715871	0.0753474132	36.560.191.683	0.0002561622	0.001370682
ENSMUSG00000021982	Cdadc1	2.775.735.116.849	0.4472862552	0.1224091862	36.540.252.336	0.0002581609	0.0013809147
ENSMUSG00000027287	Snap23	5.217.608.094.865	0.3618578833	0.0990750122	36.523.627.422	0.0002598385	0.0013884956
ENSMUSG00000028779	Pef1	8.148.471.487.538	0.3211127545	0.0880161838	36.483.376.192	0.0002639426	0.001409956
ENSMUSG00000031770	Herpud1	1.083.092.190.554	0.1798929636	0.0493343993	36.464.002.004	0.0002659397	0.0014196761
ENSMUSG00000046352	Gjb2	5.180.734.149.412	0.2733364392	0.0752058912	36.345.083.474	0.0002785112	0.0014818428
ENSMUSG00000032215	Rsl24d1	4.598.630.705.732	0.2813308234	0.0774089199	36.343.463.239	0.0002786863	0.0014822813
ENSMUSG00000053158	Fes	120.443.330.823	22.292.320.157	0.6140425824	36.304.192.571	0.0002829612	0.0015025212
ENSMUSG00000021572	Cep72	2.156.644.434.501	0.4180907953	0.1151923194	36.295.023.604	0.0002839681	0.0015073677
ENSMUSG00000061666	Gdpd1	8.665.780.455.617	0.3822732444	0.1054188339	36.262.329.063	0.000287586	0.0015255598
ENSMUSG00000027455	Nsfl1c	8.812.680.342.142	0.2538904583	0.0701063608	36.215.038.888	0.0002928954	0.0015496143
ENSMUSG00000027420	Bfsp1	425.171.132.676	0.752886295	0.2079368907	36.207.442.191	0.0002937568	0.001553658
ENSMUSG00000032604	Qars	26.115.226.435.631	0.1620219342	0.044818774	36.150.460.995	0.0003002942	0.0015856127
ENSMUSG00000047228	BC048546	69.857.014.103	27.813.018.261	0.7706332214	36.091.122.843	0.0003072466	0.0016185836
ENSMUSG00000074796	Slc4a11	798.637.882.846	0.7346235617	0.2038831913	360.315.903	0.0003143731	0.0016523175
ENSMUSG00000028975	Pex14	5.248.737.588.156	0.3050815207	0.0850323767	35.878.277.485	0.0003334445	0.0017411155
ENSMUSG00000022663	Atg3	5.587.080.694.931	0.2504450019	0.0698133717	35.873.500.422	0.0003340557	0.0017432089
ENSMUSG00000062110	Scfd2	781.893.853.594	0.6377363588	0.1778404703	35.860.024.303	0.0003357858	0.0017493447
ENSMUSG00000037669	Ldah	6.329.830.686.186	0.2730392644	0.0762001862	35.831.836.889	0.0003394317	0.0017645828
ENSMUSG00000022014	Epsti1	452.332.987.678	0.3313752291	0.0926096172	35.781.945.668	0.0003459759	0.0017959987
ENSMUSG00000053510	Nrd1	16.510.523.034.287	0.1829895242	0.0511464023	35.777.594.531	0.0003465522	0.0017978236
ENSMUSG00000003228	Grk5	484.693.684.432	0.6941890012	0.1941478381	35.755.690.515	0.0003494669	0.0018105962
ENSMUSG00000014353	Tmem87b	8.784.568.687.001	0.2380288857	0.0666037829	35.738.042.975	0.0003518319	0.0018216696
ENSMUSG00000020166	Cnot2	8.186.539.066.933	0.2192965663	0.0614331053	35.696.806.335	0.0003574167	0.001847596
ENSMUSG00000022770	Dlg1	13.483.364.645.619	0.2444253201	0.0686539038	35.602.537.749	0.0003704966	0.0019102722
ENSMUSG00000101567	Txn-ps1	2.732.875.602.645	0.4923239277	0.1383663296	3.558.119.444	0.0003735195	0.0019252377
ENSMUSG00000057522	Spop	14.319.978.557.377	0.197633436	0.05556027	35.570.999.898	0.0003749715	0.0019314773
ENSMUSG00000045790	Ccdc149	474.301.540.269	0.8103309147	0.2279472467	35.549.054.715	0.000378115	0.0019457903
ENSMUSG00000015882	Lcorl	6.015.720.018.576	0.2952135781	0.0830572267	3.554.339.456	0.0003789298	0.0019493561
ENSMUSG00000037408	Cnnm4	7.737.209.090.116	0.4042998552	0.1139318518	35.486.112.852	0.0003872683	0.0019852309
ENSMUSG00000015247	Nipsnap3b	6.306.328.468.043	0.2759270901	0.0778204349	35.456.893.846	0.0003915875	0.0020054444
ENSMUSG00000063406	Tmed5	9.737.490.141.334	0.4400041427	0.1241836242	35.431.736.324	0.0003953423	0.0020233787
ENSMUSG00000094392	Gm3788	194.149.231.075	10.687.984.847	0.3018113293	35.412.802.001	0.0003981905	0.0020366526
ENSMUSG00000020303	Stc2	24.700.358.188.134	0.5892102892	0.1665155353	35.384.703.795	0.0004024524	0.0020545107
ENSMUSG00000030107	Usp18	223.707.590.803	20.110.106.086	0.5691395755	35.334.225.473	0.0004102163	0.0020921422
ENSMUSG00000044080	S100a1	1.500.140.884.567	0.6389580279	0.180945432	35.312.194.446	0.0004136484	0.0021089742
ENSMUSG00000041890	Git2	2.199.055.598.087	0.3464414193	0.0983535204	35.224.099.555	0.0004276423	0.0021727053
ENSMUSG00000063694	Cycs	28.324.828.742.727	0.3107343399	0.0882332007	35.217.394.051	0.0004287254	0.0021775165
ENSMUSG00000011305	Plin5	164.786.747.681	17.310.057.676	0.4917831044	35.198.561.154	0.000431781	0.0021916446
ENSMUSG00000085189	Gm11963	4.624.915.372	53.327.945.672	15.169.537.653	35.154.628.236	0.0004389882	0.0022232898
ENSMUSG00000027091	Zc3h15	12.769.325.900.387	0.2855510732	0.0812655305	35.138.031.013	0.0004417401	0.0022351044
ENSMUSG00000021395	Spin1	12.484.715.180.069	0.1960585435	0.055825767	35.119.722.321	0.0004447945	0.0022495546
ENSMUSG00000032097	Ddx6	21.077.916.041.702	0.1868639815	0.0532251786	35.108.192.483	0.000446728	0.0022581997
ENSMUSG00000090136	Gm10177	1.034.881.285.517	0.6919308076	0.1972151338	35.085.076.609	0.0004506283	0.0022764766
ENSMUSG00000097344	Gm26732	59.890.019.139	20.927.597.878	0.5967517641	35.069.184.773	0.000453328	0.0022879479
ENSMUSG00000030663	1110004F10Rik	1.029.651.732.028	0.1988801181	0.0567179544	35.064.755.087	0.0004540832	0.0022903145
ENSMUSG00000026353	Ubxn4	10.024.201.057.224	0.2079991224	0.0594011102	35.016.032.827	0.0004624677	0.0023289331
ENSMUSG00000059890	Ube4a	9.486.000.920.741	0.2779764061	0.0794377381	34.992.991.087	0.000466483	0.0023469374
ENSMUSG00000048787	Dcun1d3	1.701.322.192.909	0.4871436062	0.1392517439	34.982.944.753	0.0004682438	0.0023550559
ENSMUSG00000027131	Emc4	6.479.751.165.858	0.2888237801	0.0826737127	34.935.382.809	0.0004766646	0.0023936464
ENSMUSG00000043998	Mgat2	8.601.533.130.661	0.3227965584	0.0925729207	34.869.436.553	0.0004885743	0.0024480739
ENSMUSG00000029141	Slc4a1ap	2.390.782.423.375	0.3400229582	0.0975311654	34.863.005.781	0.0004897504	0.0024531986
ENSMUSG00000028243	Ubxn2b	1.320.645.177.668	0.4863126516	0.1396555969	34.822.281.566	0.0004972598	0.0024845908
ENSMUSG00000021248	Tmed10	29.634.672.943.077	0.1496841206	0.0430317221	34.784.599.163	0.0005043039	0.0025182139
ENSMUSG00000040550	Otud6b	7.378.149.500.445	0.3342928831	0.0961591646	34.764.536.957	0.000508092	0.0025342693
ENSMUSG00000026896	Ifih1	4.174.539.791.382	0.4205640036	0.121099516	34.728.793.093	0.0005149068	0.0025663535
ENSMUSG00000040006	Ginm1	3.697.365.645.388	0.3066239951	0.088375311	34.695.662.365	0.0005212995	0.0025949816
ENSMUSG00000026222	Sp100	184.664.028.424	1.535.814.278	0.4442495786	34.570.978.835	0.0005460265	0.0027020964
ENSMUSG00000028419	Chmp5	13.560.755.281.338	0.3859193694	0.1119424851	34.474.790.243	0.0005658443	0.0027958442
ENSMUSG00000066148	Prpf4	4.803.425.890.883	0.3527913131	0.1023568875	34.466.787.903	0.0005675229	0.0028032723
ENSMUSG00000029388	Eif2b1	8.900.689.910.204	0.2814921216	0.0817737387	34.423.291.147	0.0005767281	0.0028443505
ENSMUSG00000027309	4930402H24Rik	7.010.430.000.635	0.4724986961	0.1373681256	34.396.530.777	0.0005824603	0.0028699668
ENSMUSG00000020773	Trim47	457.953.662.473	12.043.637.896	0.350358453	34.375.188.586	0.0005870698	0.0028891775
ENSMUSG00000041716	Gm20604	1.059.534.272.309	0.4635429681	0.1349758354	34.342.663.392	0.0005941601	0.0029222155
ENSMUSG00000047539	Fbxo28	3.827.632.508.789	0.2711296255	0.0789769977	34.330.201.638	0.0005968977	0.0029347776
ENSMUSG00000000805	Car4	203.603.243.224	1.710.204.874	0.4985245282	34.305.330.573	0.0006023966	0.0029572699
ENSMUSG00000021832	Psmc6	17.406.197.921.141	0.2882016876	0.0841576349	34.245.459.467	0.0006158277	0.0030167261
ENSMUSG00000031578	Mak16	6.046.687.544.001	0.3117569842	0.0910915315	34.224.584.794	0.0006205758	0.0030390546
ENSMUSG00000087260	Lamtor5	381.324.781.574	0.307716477	0.0899620548	34.205.141.021	0.000625029	0.0030580545
ENSMUSG00000075302	Erich2	114.811.801.924	15.680.294.759	0.4584851636	34.200.222.828	0.0006261601	0.0030616998
ENSMUSG00000005204	Senp3	7.384.450.233.312	0.2150878497	0.0629008058	34.194.768.547	0.0006274167	0.0030659865
ENSMUSG00000026447	Pik3c2b	11.414.420.690.154	0.2407601508	0.070424581	34.186.948.295	0.0006292225	0.0030729338
ENSMUSG00000020495	Smg8	2.846.575.149.251	0.3018864703	0.0884278153	34.139.311.164	0.0006403276	0.0031224022
ENSMUSG00000062169	Cnih4	6.745.206.369.253	0.3425188431	0.1003736612	3.412.437.477	0.0006438469	0.0031376507
ENSMUSG00000021024	Psma6	22.978.436.047.868	0.289723662	0.0850926376	34.048.029.315	0.0006621182	0.0032208227
ENSMUSG00000075010	AW112010	1.364.538.583.874	13.788.730.062	0.4051346862	34.034.928.457	0.0006653016	0.0032343238
ENSMUSG00000089781	Gm15756	66.718.103.088	22.505.697.896	0.6615860185	3.401.779.552	0.0006694862	0.0032526904
ENSMUSG00000018559	Ctdnep1	1.028.862.177.492	0.1827538773	0.0537362824	34.009.400.945	0.0006715454	0.0032607148
ENSMUSG00000041308	Sntb2	1.573.181.635.523	0.3807021482	0.1119526794	34.005.630.803	0.0006724722	0.003264224
ENSMUSG00000090231	Cfb	2.598.661.391.147	0.3437112228	0.1011077131	33.994.560.088	0.0006752004	0.0032764729
ENSMUSG00000025059	Gk	2.077.502.015.783	0.4364347588	0.1285671061	33.946.066.914	0.0006872726	0.0033269814
ENSMUSG00000024386	Proc	109.962.507.302	16.726.174.113	0.4928248868	33.939.386.098	0.0006889513	0.0033340994
ENSMUSG00000028497	Hacd4	279.849.053.067	0.966811218	0.2850671684	3.391.520.755	0.000695059	0.0033595918
ENSMUSG00000060073	Psma3	17.787.837.741.914	0.2818087436	0.0831745149	33.881.621.558	0.0007036265	0.0033968982
ENSMUSG00000013160	Atp6v0d1	5.510.035.013.917	0.3287025831	0.0971000667	33.851.942.051	0.0007112791	0.0034328068
ENSMUSG00000028577	Plaa	12.429.759.941.453	0.2527734271	0.0747605154	33.811.086.733	0.0007219398	0.0034790107
ENSMUSG00000021468	Sptlc1	7.253.823.810.498	0.2112913868	0.062605828	33.749.475.669	0.0007382976	0.0035514199
ENSMUSG00000061718	Ppp1r1b	40.634.402.228.109	0.2509589557	0.0744008726	33.730.646.819	0.0007433649	0.0035725728
ENSMUSG00000014504	Srp19	3.929.024.706.029	0.2566181551	0.0762125333	33.671.385.013	0.0007595253	0.0036436719
ENSMUSG00000031701	Dnaja2	29.017.448.524.991	0.1860565866	0.0553012394	33.644.198.347	0.0007670476	0.0036770985
ENSMUSG00000036368	Rmdn2	62.465.245.658	20.500.861.776	0.6107855082	33.564.748.182	0.0007894291	0.0037712977
ENSMUSG00000024319	Vps52	5.381.505.869.856	0.2375516101	0.0707912323	33.556.642.887	0.0007917461	0.0037812378
ENSMUSG00000083012	Fam220a	2.125.264.791.718	0.3893902642	0.1160615181	33.550.333.542	0.0007935542	0.0037864817
ENSMUSG00000028692	Akr1a1	75.142.678.983.312	0.1975424292	0.0588983057	33.539.577.593	0.0007966452	0.0038000975
ENSMUSG00000004788	Eif2b2	4.937.230.361.883	0.2303240287	0.0687348842	33.509.044.381	0.0008054809	0.0038353838
ENSMUSG00000021428	Riok1	2.608.091.647.049	0.292448443	0.0873178091	33.492.416.486	0.0008103309	0.0038550353
ENSMUSG00000038013	Wipf2	6.674.179.622.256	0.27995219	0.0836526523	33.466.026.744	0.0008180838	0.003887295
ENSMUSG00000054484	Tmem62	493.718.012.833	0.712418859	0.2129556051	33.453.867.475	0.0008216791	0.003902061
ENSMUSG00000039740	Alg2	3.555.130.389.703	0.3380529352	0.1013866637	33.342.939.074	0.0008551625	0.0040490513
ENSMUSG00000034761	Map4k5	2.394.746.625.436	0.3739179483	0.1121999299	33.326.041.156	0.0008603727	0.0040713112
ENSMUSG00000024854	Pold4	4.581.286.316.628	0.5924303775	0.1777956944	33.320.850.631	0.000861979	0.0040777063
ENSMUSG00000079260	Tmppe	2.453.402.280.828	0.4368282713	0.1311519781	33.307.028.804	0.0008662701	0.0040943739
ENSMUSG00000003226	Ranbp2	2.048.449.544.365	0.3561022082	0.1070024416	33.279.820.803	0.0008747749	0.0041284732
ENSMUSG00000024124	Prss30	785.173.626.952	12.454.651.796	0.3748398703	33.226.592.966	0.0008916375	0.0041969131
ENSMUSG00000006941	Eif1b	3.178.484.519.839	0.3171707199	0.09558403	33.182.396.681	0.0009058672	0.004255129
ENSMUSG00000059248	Sep 09	14.846.620.131.945	0.2265203651	0.0684007626	33.116.643.222	0.0009274276	0.0043461961
ENSMUSG00000052428	Tmco1	8.485.718.574.412	0.2482085898	0.0750041236	33.092.659.162	0.0009354095	0.0043784717
ENSMUSG00000079418	Atg4a	898.802.963.251	0.5281652051	0.1597224946	33.067.678.187	0.0009437908	0.0044151197
ENSMUSG00000068206	Pick1	4.937.342.584.308	0.3506929193	0.1060955421	33.054.444.367	0.000948259	0.0044347256
ENSMUSG00000071662	Polr2g	3.803.194.940.443	0.2371173491	0.0721146037	32.880.628.483	0.0010087932	0.0046835989
ENSMUSG00000016757	Ttll12	8.108.389.571.819	0.2653698482	0.0807138455	32.877.859.644	0.0010097858	0.0046868473
ENSMUSG00000013973	Dedd	5.912.849.673.474	0.2452446758	0.0746394492	32.857.246.217	0.001017204	0.0047171731
ENSMUSG00000070426	Rnf121	5.102.207.239.747	0.2507292291	0.0763635472	32.833.627.842	0.0010257657	0.004752744
ENSMUSG00000036676	Tmtc3	4.933.880.351.378	0.2773897297	0.0844886032	32.831.615.039	0.0010264984	0.0047547619
ENSMUSG00000040726	Hesx1	26.633.806.565	78.423.289.904	23.897.164.323	32.816.985.666	0.0010318385	0.0047767313
ENSMUSG00000079116	Gm15293	435.794.917.861	11.448.709.513	0.3495506076	32.752.652.301	0.0010556281	0.0048769837
ENSMUSG00000037953	A4gnt	155.449.163.212	1.624.070.673	0.4958835418	32.751.050.117	0.001056227	0.0048783419
ENSMUSG00000029390	Tmed2	41.350.640.940.268	0.2499553301	0.0764059243	32.714.129.484	0.0010701153	0.004935363
ENSMUSG00000092607	Scnm1	1.798.079.770.921	0.3217281999	0.0984001785	32.695.895.975	0.0010770362	0.0049629903
ENSMUSG00000032350	Gclc	1.672.460.982.993	0.3016900763	0.0923549069	32.666.383.047	0.0010883263	0.0050106857
ENSMUSG00000088088	Rmrp	94.640.433.255	31.449.640.298	0.9628008961	32.664.739.331	0.0010889583	0.0050116282
ENSMUSG00000031913	Vps4a	454.156.714.894	0.339794867	0.1040266236	32.664.221.437	0.0010891575	0.0050116282
ENSMUSG00000006732	Mettl1	263.374.489.172	0.3931763188	0.1204917408	32.630.976.701	0.0011020153	0.0050634242
ENSMUSG00000027078	Ube2l6	692.324.034.243	0.6710360092	0.2057149893	32.619.694.434	0.0011064107	0.0050793299
ENSMUSG00000026641	Usf1	4.471.321.660.829	0.2505817249	0.0768880919	32.590.446.527	0.0011178807	0.0051239529
ENSMUSG00000025494	Sigirr	1.983.637.431.918	0.4684398628	0.1437840435	32.579.405.294	0.0011222392	0.0051380292
ENSMUSG00000015668	Pdzd11	3.881.439.922.448	0.2650499575	0.0814023988	32.560.460.295	0.0011297543	0.0051686988
ENSMUSG00000028619	Tceanc2	2.347.391.716.709	0.3328470295	0.1024228798	32.497.331.663	0.0011551334	0.005274252
ENSMUSG00000058254	Tspan7	13.844.143.872.397	0.2219525397	0.0683345948	32.480.259.856	0.0011620866	0.0053014608
ENSMUSG00000060475	Wtap	9.950.171.930.482	0.2519878617	0.0776267678	32.461.465.143	0.0011697862	0.005333545
ENSMUSG00000021371	Mcur1	4.091.940.626.463	0.2790841358	0.0860403435	32.436.427.425	0.0011801166	0.0053699334
ENSMUSG00000031072	Oraov1	7.687.206.346.913	0.1894861359	0.0584438836	32.421.893.301	0.0011861519	0.0053912627
ENSMUSG00000083849	Gm13477	83.690.510.037	18.755.518.903	0.5785587686	32.417.655.597	0.001187917	0.0053970582
ENSMUSG00000024327	Slc39a7	2.331.462.088.163	0.4339790225	0.1340440188	32.375.858.787	0.0012054565	0.0054650323
ENSMUSG00000067995	Gtf2f2	3.684.579.532.366	0.249993699	0.0772259447	32.371.724.272	0.0012072045	0.0054698567
ENSMUSG00000031711	Zfp330	5.463.043.498.281	0.2566874371	0.0793420692	32.351.996.836	0.0012155769	0.005498449
ENSMUSG00000009549	Srp14	5.086.930.001.436	0.313610725	0.0969850747	32.335.978.081	0.0012224147	0.005526254
ENSMUSG00000033029	1700088E04Rik	500.844.027.479	0.5815220609	0.180063132	32.295.454.072	0.0012398719	0.005594109
ENSMUSG00000020034	Tcp11l2	291.327.191.587	0.8214363505	0.2544618658	32.281.314.445	0.0012460171	0.005618666
ENSMUSG00000021484	Lman2	25.479.298.941.239	0.2070719275	0.0643073637	32.200.344.643	0.0012817519	0.0057684242
ENSMUSG00000026271	Gpr35	1.534.450.852.971	0.4462288528	0.1388737772	32.131.973.483	0.0013126606	0.0058876527
ENSMUSG00000035227	Spcs2	17.690.125.103.945	0.2951604067	0.0919244278	32.109.028.455	0.0013231866	0.005918273
ENSMUSG00000049401	Ogfr	4.130.483.839.013	0.2966905748	0.0925301091	32.064.219.701	0.0013439675	0.0059961338
ENSMUSG00000078923	Ube2v1	735.190.692.014	0.5556750066	0.1736343764	32.002.591.781	0.0013730406	0.0061103637
ENSMUSG00000024313	Mep1b	10.314.193.229.255	0.5160165796	0.1614597761	31.959.450.953	0.0013937363	0.0061888391
ENSMUSG00000032212	Sltm	12.077.811.628.816	0.3701829727	0.1158454913	31.954.888.237	0.0013959419	0.006196913
ENSMUSG00000101791	2210011K15Rik	23.033.024.723	50.003.303.308	15.656.421.191	31.937.888.422	0.0014041879	0.0062248827
ENSMUSG00000038619	Ensa	11.005.976.393.825	0.1941381319	0.0607857074	31.938.121.657	0.0014040744	0.0062248827
ENSMUSG00000028647	Mycbp	2.648.020.693.277	0.3345517381	0.1048849253	31.897.027.835	0.0014241918	0.0063065721
ENSMUSG00000020720	Psmd12	10.317.492.914.342	0.1956941891	0.0614594771	31.841.173.795	0.0014519612	0.0064171071
ENSMUSG00000028334	Nans	1.402.705.867.887	0.1969521812	0.0618759716	31.830.155.718	0.0014574978	0.0064362425
ENSMUSG00000047766	Lrrc49	38.402.796.617	0.6216214868	0.1955631433	31.786.229.054	0.0014797647	0.0065273656
ENSMUSG00000022964	Tmem50b	3.758.141.282.667	0.3407535868	0.1072683996	31.766.446.423	0.0014898947	0.0065593907
ENSMUSG00000004096	Cwc15	765.365.745.945	0.2792469133	0.0879641129	31.745.549.881	0.0015006645	0.0065959154
ENSMUSG00000036452	Arhgap26	1.701.006.736.788	0.3269130659	0.1031381592	31.696.616.313	0.0015261655	0.0066952723
ENSMUSG00000038384	Setd1b	3.956.497.738.776	0.2900681438	0.0915764492	31.674.971.733	0.001537572	0.0067377746
ENSMUSG00000020690	Efcab3	25.483.825.685	30.443.822.471	0.9617353926	31.655.092.143	0.0015481176	0.0067765618
ENSMUSG00000022867	Usp25	928.962.430.197	0.2079577701	0.0656966122	31.654.260.878	0.00154856	0.0067766442
ENSMUSG00000062070	Pgk1	263.515.054.938.974	0.2367882945	0.0748612132	31.630.304.176	0.0015613602	0.0068233273
ENSMUSG00000022151	Ttc33	1.657.852.897.486	0.3676825918	0.116284322	31.619.274.684	0.001567286	0.0068454841
ENSMUSG00000061613	U2af1	10.660.987.502.803	0.1808209458	0.0572240863	31.598.747.588	0.0015783697	0.0068903953
ENSMUSG00000031634	Ufsp2	6.496.200.076.633	0.2681914262	0.0849250568	31.579.775.906	0.0015886777	0.0069281126
ENSMUSG00000059486	Kbtbd2	4.211.045.327.242	0.2301507965	0.0729275288	3.155.883.658	0.0016001267	0.0069717939
ENSMUSG00000028843	Sh3bgrl3	587.059.644.223	0.5905913771	0.1871470895	31.557.604.172	0.0016008029	0.0069728413
ENSMUSG00000056656	Apol8	22.885.961.818	74.725.476.202	23.703.851.673	31.524.613.481	0.0016190025	0.007042529
ENSMUSG00000052301	Doc2a	665.651.386.342	0.5214825794	0.1655315321	31.503.519.161	0.001630739	0.0070916536
ENSMUSG00000024371	C2	462.716.021.244	0.6967271566	0.2213205869	31.480.449.531	0.0016436641	0.0071348878
ENSMUSG00000037860	Aim2	512.246.225.717	0.7429984454	0.2360185336	31.480.512.732	0.0016436286	0.0071348878
ENSMUSG00000025787	Tgm4	602.377.988.144	0.5848452925	0.1858032411	314.765.926	0.0016458342	0.0071398324
ENSMUSG00000054823	Whsc1l1	7.496.170.764.787	0.225926277	0.0718632128	31.438.376.887	0.001667479	0.0072258929
ENSMUSG00000021986	Amer2	61.326.345.305	20.023.437.919	0.6375547371	31.406.617.745	0.0016856658	0.0073008789
ENSMUSG00000027624	Epb4.1l1	3.107.231.891.529	0.7142095094	0.2275308712	31.389.565.108	0.0016955061	0.0073354251
ENSMUSG00000002728	Naa20	6.385.250.621.448	0.3180999304	0.1014351942	31.359.917.328	0.0017127403	0.0074019806
ENSMUSG00000045624	Esf1	5.018.997.329.275	0.284974492	0.0908793434	31.357.454.989	0.0017141789	0.0074041977
ENSMUSG00000026739	Bmi1	3.152.172.358.398	0.3996070655	0.1275492013	31.329.640.742	0.0017305062	0.0074626332
ENSMUSG00000015312	Gadd45b	2.268.802.185.214	0.6456815988	0.2063740981	31.286.949.515	0.0017558449	0.0075556112
ENSMUSG00000024382	Ercc3	6.433.973.359.151	0.1975165463	0.0631683359	31.268.283.944	0.0017670304	0.007601699
ENSMUSG00000003526	Prodh	2.615.278.870.122	0.3358932367	0.1074669511	31.255.491.402	0.0017747342	0.0076298061
ENSMUSG00000031967	Afg3l1	10.627.363.149.137	0.1573884953	0.0503799089	31.240.329.483	0.0017839048	0.0076639884
ENSMUSG00000090722	Gm8378	75.566.433.764	18.327.476.073	0.5869386235	31.225.541.033	0.0017928915	0.0076943323
ENSMUSG00000021303	Gng4	159.761.282.694	11.165.261.876	0.3577694615	31.207.979.098	0.0018036176	0.0077341405
ENSMUSG00000054958	Nt5c1a	158.285.219.011	18.111.881.584	0.5804511201	31.203.112.472	0.0018066004	0.0077448552
ENSMUSG00000039285	Azi2	1.267.698.494.486	0.232837478	0.0746259284	3.120.061.393	0.0018081335	0.0077493512
ENSMUSG00000082152	Gm13655	9.898.303.321	14.462.966.967	0.4643899308	31.144.014.995	0.0018431849	0.0078911198
ENSMUSG00000097381	A230087F16Rik	2.253.010.091.329	0.3907587838	0.1254951454	31.137.362.538	0.0018473454	0.0079047017
ENSMUSG00000017132	Cyth1	2.828.824.418.337	0.291551305	0.0937505011	3.109.863.965	0.0018717353	0.0079983687
ENSMUSG00000040842	Szrd1	14.572.950.664.882	0.1591673036	0.0511922101	31.092.094.549	0.0018758868	0.0080096913
ENSMUSG00000041360	D19Bwg1357e	10.933.286.314.244	0.1757659362	0.0565505329	31.081.216.609	0.0018828054	0.0080370876
ENSMUSG00000034617	Mtrr	1.912.084.529.119	0.3117818136	0.1005090674	31.020.267.297	0.001922006	0.0081717179
ENSMUSG00000039682	Lap3	2.312.648.005.937	0.2401322501	0.0774450619	31.006.786.494	0.001930777	0.00820247
ENSMUSG00000031097	Tnni2	30.263.973.784	33.423.399.076	10.787.272.756	30.984.104.911	0.0019456173	0.0082523679
ENSMUSG00000020925	Ccdc43	3.398.369.214.754	0.3309386316	0.106860421	30.969.242.739	0.0019553982	0.0082894583
ENSMUSG00000006335	Tfpt	1.223.442.847.341	0.3753525807	0.1212545275	30.955.757.969	0.0019643116	0.0083228341
ENSMUSG00000024769	Cdc42bpg	12.300.740.327.243	0.2374099137	0.076728172	30.941.687.693	0.0019736518	0.0083535596
ENSMUSG00000032002	Dcun1d5	561.820.815.968	0.296045639	0.0957017887	30.934.180.342	0.001978652	0.0083725083
ENSMUSG00000024421	Lama3	1.435.816.939.519	0.9166302181	0.2970698876	30.855.709.593	0.0020316174	0.0085830068
ENSMUSG00000032849	Abcc4	3.453.002.594.136	0.3324121416	0.1079985968	30.779.301.896	0.0020844374	0.0087829639
ENSMUSG00000020326	Ccng1	25.860.132.292.528	0.293705757	0.095427881	30.777.772.058	0.0020855077	0.00878516
ENSMUSG00000022452	Smdt1	1.045.246.399.888	0.2203489849	0.0716113102	30.770.137.339	0.0020908567	0.0088030568
ENSMUSG00000020052	Ascl1	16.313.229.981	7.483.731.843	24.338.459.559	30.748.584.663	0.0021060247	0.0088575944
ENSMUSG00000032013	Trim29	156.438.371.054	12.765.804.832	0.4155878088	3.071.746.707	0.0021281022	0.0089433958
ENSMUSG00000048497	Mmgt2	1.767.195.216.695	0.3702043706	0.1206003271	30.696.796.561	0.0021428848	0.0089949216
ENSMUSG00000040720	1110037F02Rik	63.887.137.129	0.2003880036	0.0654208463	30.630.603.988	0.0021908584	0.0091733951
ENSMUSG00000042363	Lgalsl	4.561.417.917.164	0.2879149923	0.0941364777	30.584.848.637	0.0022245932	0.0093000434
ENSMUSG00000039105	Atp6v1g1	10.874.226.200.413	0.2720584741	0.0889619536	30.581.441.068	0.0022271245	0.0093057625
ENSMUSG00000034057	Myrfl	7.137.129.869.362	0.326185689	0.1067436236	30.557.861.739	0.0022447128	0.009369465
ENSMUSG00000036873	2410004B18Rik	1.979.089.264.526	0.3330022057	0.109106625	30.520.805.286	0.0022726112	0.0094636926
ENSMUSG00000031217	Efnb1	1.129.290.231.493	0.2531053959	0.0829325712	30.519.419.846	0.0022736604	0.0094655979
ENSMUSG00000034634	Ly6d	1.081.544.574.483	192.093.808	0.629605814	30.510.170.607	0.0022806762	0.0094923355
ENSMUSG00000083327	Vcp-rs	2.262.543.169.566	0.281307098	0.0922298364	30.500.661.055	0.00228791	0.0095150175
ENSMUSG00000103469	Gm9910	113.635.501.266	14.454.876.142	0.4744562376	30.466.194.767	0.0023143048	0.0096147918
ENSMUSG00000049775	Tmsb4x	95.227.356.400.303	0.3704899513	0.1216332723	30.459.589.243	0.0023193952	0.0096284389
ENSMUSG00000025470	Zfp511	1.382.305.998.481	0.3705624577	0.1217385843	30.439.195.576	0.0023351757	0.0096873713
ENSMUSG00000050912	Tmem123	5.611.626.550.239	0.2993275113	0.0984132032	30.415.381.434	0.0023537274	0.009748197
ENSMUSG00000085913	Gm15601	495.246.320.791	0.7007993711	0.2304476688	30.410.347.592	0.0023576661	0.0097594567
ENSMUSG00000050079	Rspry1	2.655.209.425.978	0.3007529334	0.0989124461	3.040.597.469	0.0023610926	0.0097711122
ENSMUSG00000021917	Spcs1	9.466.575.767.866	0.2571472972	0.0845943451	30.397.693.471	0.0023675939	0.0097954836
ENSMUSG00000025880	Smad7	1.129.076.655.645	0.4682543609	0.1540910478	30.388.161.251	0.0023750977	0.0098189117
ENSMUSG00000032278	Paqr5	621.312.829.948	10.732.023.301	0.3533477773	30.372.409.254	0.0023875454	0.0098627264
ENSMUSG00000021501	Caml	2.274.649.112.486	0.3180751017	0.1047607436	30.362.050.773	0.0023957636	0.0098890147
ENSMUSG00000031400	G6pdx	18.381.253.752.891	0.1815332238	0.0598247458	30.344.169.674	0.0024100109	0.0099401298
ENSMUSG00000026205	Slc23a3	253.133.940.132	0.8877680798	0.2927224222	3.032.798.352	0.0024229745	0.0099884486
