# Supplementary material for: ATG16L1 orchestrates interleukin-22 signaling in the intestinal epithelium via cGAS–STING
Source: J Exp Med. 2018 Nov 5;215(11):2868–86. doi: 10.1084/jem.20171029 (PMC6219748; doi:10.1084/jem.20171029)
Supplement: Table S6 [file JEM_20171029_TableS6.txt]

GeneID	GENE	baseMean	log2FoldChange	lfcSE	stat	pvalue	padj
ENSMUSG00000028124	Gclm	15.963.918.832.746	-0.8023514931	0.0969010838	-82.801.085.585	1,23E-02	4,39E-01
ENSMUSG00000021211	Akr1c12	853.662.705.976	-0.8181859034	0.1146371209	-71.371.811.936	9,53E+01	2,02E+03
ENSMUSG00000021811	Dnajc9	500.504.031.132	-0.7797134488	0.1095865272	-71.150.484.319	1,12E+02	2,35E+03
ENSMUSG00000074476	Spc24	2.180.197.186.894	-0.9652864386	0.1508899141	-63.972.893.357	1,58E+04	2,48E+04
ENSMUSG00000021213	Akr1c13	11.598.962.108.898	-0.9149365125	0.140188165	-65.264.889.692	6,73E+03	1,12E+05
ENSMUSG00000031546	Gins4	2.298.107.759.389	-0.667665368	0.1032155949	-64.686.481.617	9,89E+03	1,60E+05
ENSMUSG00000025193	Cutc	1.831.455.379.888	-0.6897837338	0.1068850875	-6.453.507.685	1,09E+04	1,76E+05
ENSMUSG00000033047	Eif3l	23.184.816.375.371	-0.3086713756	0.0485522688	-63.575.067.245	2,05E+04	3,18E+05
ENSMUSG00000006715	Gmnn	5.193.236.468.946	-0.6926461684	0.1113976589	-62.177.802.922	5,04E+04	7,32E+05
ENSMUSG00000031969	Acad8	468.371.079.326	-0.4565412181	0.0741373409	-61.580.468.419	7,36E+04	1,05E+06
ENSMUSG00000001700	Gramd3	6.400.932.978.039	-0.7913917417	0.1304132319	-60.683.393.097	1,29E+05	1,77E+06
ENSMUSG00000002308	Cd320	129.708.114.502	-0.8648241878	0.1426392203	-60.630.181.919	1,34E+05	1,83E+06
ENSMUSG00000032047	Acat1	13.620.451.291.078	-0.4512397797	0.0747455204	-6.037.014.358	1,57E+03	2,13E+06
ENSMUSG00000034192	Lsm3	3.793.269.521.781	-0.5971135804	0.099274866	-60.147.508.045	1,80E+05	2,41E+06
ENSMUSG00000025794	Rpl14	67.551.235.366.175	-0.2710249263	0.0451523139	-60.024.593.012	1,94E+05	2,59E+06
ENSMUSG00000029319	Coq2	6.916.336.729.937	-0.4038401798	0.0673047412	-60.001.743.184	0.000000002	2,61E+06
ENSMUSG00000024067	Dpy30	508.423.024.673	-0.4458418235	0.0750596251	-59.398.354.707	2,85E+05	3,67E+06
ENSMUSG00000071551	Akr1c19	3.647.098.681.172	-22.149.532.086	0.3736135097	-59.284.612.336	3,06E+05	3,91E+06
ENSMUSG00000061286	Exosc5	2.784.431.540.391	-0.5952943663	0.1005316329	-59.214.632.138	3,19E+05	4,05E+06
ENSMUSG00000003779	Kif20a	7.106.441.333.721	-0.7449758598	0.1263219033	-58.974.401.137	3,69E+05	4,64E+06
ENSMUSG00000022861	Dgkg	295.654.563.687	-19.385.235.176	0.3288727472	-58.944.486.403	3,76E+05	4,72E+06
ENSMUSG00000028271	Gtf2b	4.237.145.387.284	-0.4606159397	0.0786802695	-58.542.750.611	4,79E+05	5,92E+06
ENSMUSG00000034906	Ncaph	8.161.072.687.914	-0.7991389268	0.1365960558	-58.503.806.881	4,90E+05	6,04E+06
ENSMUSG00000094584	Ms4a18	4.078.013.315.272	-10.318.506.808	0.1783684594	-57.849.391.339	7,25E+05	8,64E+06
ENSMUSG00000038379	Ttk	2.219.015.895.459	-0.9267638404	0.1760361808	-52.646.213.771	1,40E+07	1,35E+07
ENSMUSG00000027323	Rad51	4.898.552.640.611	-0.8657484773	0.1523551566	-5.682.436.334	1,33E+06	1,52E+07
ENSMUSG00000025747	Tyms	4.436.306.435.107	-0.8351694221	0.1469934655	-56.816.772.057	1,33E+06	1,52E+07
ENSMUSG00000029910	Mad2l1	7.547.713.279.365	-0.7356190606	0.1295135249	-56.798.628.657	1,35E+06	1,54E+07
ENSMUSG00000001403	Ube2c	1.352.131.655.091	-0.5872810443	0.1036169407	-56.678.091.483	1,45E+06	1,64E+07
ENSMUSG00000029614	Rpl6	74.170.818.151.004	-0.3131673577	0.060487657	-51.773.762.296	0.000000225	2,08E+07
ENSMUSG00000020978	Klhdc2	3.742.553.072.792	-0.4561161151	0.0888259063	-51.349.446.794	2,82E+07	2,56E+07
ENSMUSG00000054717	Hmgb2	33.166.134.056.526	-0.6159061931	0.110651412	-55.661.846.682	0.000000026	2,85E+07
ENSMUSG00000036639	Nudt1	2.406.159.493.586	-0.5270836869	0.0947148419	-55.649.534.594	2,62E+05	2,87E+07
ENSMUSG00000032454	Rbp2	10.108.169.026.893	-24.126.466.496	0.4337672456	-55.620.766.065	2,67E+06	2,92E+07
ENSMUSG00000074749	Kiz	918.237.005.988	-0.9522257683	0.1720482877	-55.346.425.172	3,12E+06	3,37E+07
ENSMUSG00000037725	Ckap2	4.580.003.516.767	-0.6808048743	0.1230697241	-55.318.631.724	3,17E+05	3,41E+07
ENSMUSG00000026039	Sgol2a	1.838.226.859.248	-0.8848590324	0.1750035369	-50.562.351.374	4,28E+07	3,78E+07
ENSMUSG00000071644	Eef1g	125.746.812.889.731	-0.2628373101	0.0479910396	-54.767.996.707	4,33E+06	4,50E+07
ENSMUSG00000026858	Fam73b	3.862.775.926.406	-0.4603356556	0.0841526438	-5.470.245.913	4,49E+06	4,66E+07
ENSMUSG00000025007	Aldh18a1	47.257.931.470.885	-0.3356821866	0.0614096502	-54.662.774.575	0.000000046	4,76E+07
ENSMUSG00000009575	Cbx5	20.776.752.763.165	-0.6672164223	0.1222417938	-54.581.694.321	4,81E+06	4,97E+07
ENSMUSG00000008226	Scrn3	1.412.008.872.937	-0.721758889	0.132964524	-54.282.064.649	5,69E+06	5,81E+07
ENSMUSG00000032418	Me1	8.473.149.352.625	-0.5824475627	0.1077642293	-54.048.320.705	6,49E+06	6,58E+07
ENSMUSG00000019437	Tlcd1	16.609.586.980.863	-0.4055887606	0.075559301	-53.678.204.462	7,97E+06	7,97E+07
ENSMUSG00000033952	Aspm	343.066.853.791	-0.6485865559	0.1209066017	-53.643.601.481	8,12E+06	8,11E+07
ENSMUSG00000048440	Cyp4f16	3.702.277.435.739	-0.8326880036	0.1703058588	-48.893.679.251	1,01E+08	8,37E+07
ENSMUSG00000058022	Adtrp	2.075.704.121.459	-0.6715244704	0.125962898	-53.311.290.956	9,76E+06	9,62E+07
ENSMUSG00000049580	Tsku	2.989.242.384.294	-0.5211546536	0.1078710961	-48.312.724.412	1,36E+08	1,10E+08
ENSMUSG00000023505	Cdca3	8.887.284.302.603	-0.8172992997	0.1543448941	-52.952.791.486	1,19E+07	1,16E+08
ENSMUSG00000041684	Bivm	2.160.887.976.976	-0.6260415843	0.1183038395	-52.918.112.131	1,21E+07	1,18E+08
ENSMUSG00000030641	Ddias	1.905.510.912.462	-0.8108490394	0.1539320396	-52.675.780.925	1,38E+07	1,33E+08
ENSMUSG00000024007	Ppil1	6.659.457.125.083	-0.5888453789	0.1119455338	-52.601.060.425	0.000000144	1,38E+08
ENSMUSG00000072980	Oip5	980.381.846.396	-0.8552706065	0.1795112206	-47.644.409.272	1,89E+08	1,49E+08
ENSMUSG00000028085	Gatb	2.554.099.219.192	-0.527700429	0.1108615229	-47.599.962.096	0.000001936	1,52E+08
ENSMUSG00000031311	Nono	30.286.202.015.141	-0.3989963401	0.0763339235	-52.269.858.745	1,72E+07	1,63E+08
ENSMUSG00000074179	Gm10639	12.089.862.581.557	-0.8245309077	0.157769521	-52.261.736.145	1,73E+07	1,63E+08
ENSMUSG00000003134	Tbc1d8	1.616.092.490.359	-0.6072074964	0.1162044382	-52.253.382.543	1,74E+07	1,64E+08
ENSMUSG00000040040	Ift88	1.047.994.296.786	-0.6648093206	0.1413016761	-47.048.933.825	0.00000254	1,95E+08
ENSMUSG00000032518	Rpsa	165.598.773.859.272	-0.3293083556	0.0634667821	-51.886.726.352	2,12E+07	1,97E+08
ENSMUSG00000025395	Prim1	4.153.272.804.557	-0.9430527195	0.1817715794	-51.881.197.428	2,12E+07	1,97E+08
ENSMUSG00000024442	0610009O20Rik	4.781.087.935.298	-0.4258096571	0.0825436681	-51.585.986.805	2,49E+07	2,29E+08
ENSMUSG00000063179	Pstk	2.263.735.651.104	-0.5537221524	0.1088304405	-50.879.344.959	0.000000362	3,25E+08
ENSMUSG00000041840	Haus1	1.542.120.840.788	-0.6885287076	0.1353601082	-50.866.441.896	3,64E+07	3,27E+08
ENSMUSG00000005233	Spc25	1.938.721.125.357	-0.7609650988	0.1498967178	-50.765.961.402	3,84E+07	3,44E+08
ENSMUSG00000027641	Rbl1	5.889.589.194.059	-0.7380990227	0.1453988067	-50.763.760.693	3,85E+07	3,44E+08
ENSMUSG00000039254	Pomt1	3.063.157.042.915	-0.6185317127	0.1218626526	-50.756.462.267	3,86E+07	3,45E+08
ENSMUSG00000024645	Timm21	3.241.575.154.705	-0.4034453884	0.0883328774	-45.673.298.585	4,94E+08	3,60E+08
ENSMUSG00000085095	Gm15635	118.503.043.947	-26.100.811.125	0.5159441898	-50.588.438.905	4,22E+07	3,74E+08
ENSMUSG00000022106	Rcbtb2	1.262.861.899.798	-0.5936022072	0.1309158615	-45.342.267.951	5,78E+08	4,15E+08
ENSMUSG00000033904	Ccp110	1.469.079.987.515	-0.7159447697	0.1426953691	-50.172.950.536	0.000000524	4,56E+08
ENSMUSG00000073676	Hspe1	21.453.583.814.888	-0.482205283	0.0961198247	-50.167.099.695	5,26E+07	4,57E+08
ENSMUSG00000021775	Nr1d2	5.060.784.103.684	-0.5761114255	0.1150794648	-50.062.052.905	5,55E+07	4,80E+08
ENSMUSG00000020877	Scrn2	2.127.581.479.116	-0.6419592679	0.1284102568	-49.992.834.226	5,75E+07	4,97E+08
ENSMUSG00000020212	Mdm1	880.456.542.417	-10.185.178.015	0.2038046757	-49.975.193.053	5,81E+07	5,01E+08
ENSMUSG00000024277	Mapre2	5.291.615.487.683	-0.3341535904	0.067215941	-49.713.443.805	6,65E+07	5,69E+08
ENSMUSG00000036678	Aaas	412.946.577.528	-0.4483254548	0.0901920966	-49.707.842.683	6,67E+07	5,70E+08
ENSMUSG00000084349	Rpl3-ps1	5.287.006.574.836	-0.4619055005	0.0931338852	-49.595.858.632	7,06E+06	6,02E+08
ENSMUSG00000034218	Atm	304.709.034.937	-0.5717260128	0.1153532723	-49.563.051.106	7,18E+07	6,12E+08
ENSMUSG00000029657	Hsph1	11.042.672.027.515	-0.5520696154	0.1115174652	-49.505.215.554	7,40E+07	6,27E+08
ENSMUSG00000031004	Mki67	25.483.783.622.695	-0.4812166185	0.0974282163	-4.939.191.507	7,84E+07	6,63E+08
ENSMUSG00000025362	Rps26	55.402.244.949.398	-0.2542766127	0.0515364536	-49.339.175.483	0.000000806	6,79E+08
ENSMUSG00000078681	Tm2d3	2.262.389.376.319	-0.52235845	0.1068230459	-48.899.415.443	1,01E+07	8,35E+08
ENSMUSG00000020649	Rrm2	15.144.023.279.992	-0.526192253	0.1076426539	-48.883.247.873	0.000001017	8,41E+08
ENSMUSG00000031198	Fundc2	3.681.016.690.088	-0.4501769999	0.0921024549	-48.877.850.262	1,02E+08	8,43E+08
ENSMUSG00000063882	Uqcrh	21.827.378.554.749	-0.405391154	0.0830676542	-48.802.528.236	1,06E+08	8,72E+08
ENSMUSG00000027331	Knstrn	5.717.140.924.474	-0.7449833801	0.1530440856	-48.677.698.144	1,13E+08	9,26E+08
ENSMUSG00000006333	Rps9	109.473.904.989.305	-0.2944353646	0.0606855586	-48.518.193.017	1,22E+07	1,00E+09
ENSMUSG00000027679	Dnajc19	3.701.240.878.296	-0.4851487316	0.1000212145	-48.504.583.135	1,23E+08	1,01E+09
ENSMUSG00000019080	Mfsd3	891.209.112.349	-0.7326537991	0.1511244174	-48.480.173.613	0.000001247	1,02E+09
ENSMUSG00000075266	Cenpw	1.334.903.601.975	-0.7372145031	0.1532342699	-48.110.289.152	1,50E+08	1,21E+09
ENSMUSG00000037070	Rbmxl1	4.626.883.189.236	-0.3638802231	0.07566597	-48.090.340.101	1,52E+08	1,22E+09
ENSMUSG00000028457	Atp8b5	99.080.518.621	-23.933.415.806	0.4984159425	-48.018.961.201	1,57E+08	1,26E+09
ENSMUSG00000022360	Atad2	7.491.012.672.708	-0.5537585186	0.1153975708	-47.987.016.944	0.000001597	1,27E+09
ENSMUSG00000033970	Rfc3	2.540.268.887.722	-0.8191449563	0.1709607266	-47.914.218.218	0.000001656	1,32E+09
ENSMUSG00000039298	Cdk5rap2	2.968.885.329.506	-0.6600479996	0.1379650886	-47.841.668.245	0.000001717	1,36E+09
ENSMUSG00000024735	Prpf19	22.130.307.642.327	-0.3657804147	0.0767066673	-47.685.609.014	1,86E+08	1,46E+09
ENSMUSG00000030528	Blm	2.653.999.430.172	-0.6292393776	0.1319660345	-47.681.919.062	1,86E+08	1,47E+09
ENSMUSG00000044533	Rps2	101.247.954.791.344	-0.2740766966	0.0576254018	-47.561.784.906	1,97E+08	1,55E+09
ENSMUSG00000059878	Zfp422	2.907.853.349.099	-0.4963824873	0.1047564137	-4.738.444.832	2,15E+08	1,67E+09
ENSMUSG00000042029	Ncapg2	6.399.838.976.982	-0.6830543317	0.1444863395	-47.274.665.156	2,27E+08	1,76E+09
ENSMUSG00000026622	Nek2	8.088.751.602.908	-0.6635655016	0.1410781919	-47.035.299.551	0.000002557	1,96E+09
ENSMUSG00000023973	Cnpy3	4.429.092.226.672	-0.461710419	0.0982953373	-46.971.751.843	2,64E+08	2,02E+09
ENSMUSG00000006398	Cdc20	7.975.731.504.993	-0.5991475846	0.1277057632	-46.916.252.602	2,71E+08	2,07E+09
ENSMUSG00000042271	Nxt2	2.798.546.469.587	-0.4839458027	0.1033219444	-46.838.627.109	2,82E+08	2,14E+09
ENSMUSG00000027715	Ccna2	21.227.950.968.513	-0.6950723345	0.1491482468	-46.602.782.749	3,16E+08	2,38E+09
ENSMUSG00000050520	Cldn8	107.570.963.861	-21.590.990.549	0.4637561167	-46.556.777.955	3,23E+08	2,43E+09
ENSMUSG00000036188	Ankmy2	3.421.126.713.228	-0.4091779735	0.0882652678	-46.357.755.841	0.000003556	2,66E+09
ENSMUSG00000040105	Ppapdc2	3.434.890.207.284	-0.4930492739	0.1066666211	-46.223.389.184	3,79E+08	2,83E+09
ENSMUSG00000038252	Ncapd2	13.799.236.405.078	-0.6706803575	0.1452007878	-4.618.985.667	3,86E+08	2,87E+09
ENSMUSG00000057113	Npm1	889.494.191.451	-0.3922669009	0.0850670835	-4.611.265.424	4,00E+07	2,96E+09
ENSMUSG00000028759	Hp1bp3	15.603.113.821.841	-0.3339573516	0.0729314442	-457.905.853	4,67E+08	3,42E+09
ENSMUSG00000026683	Nuf2	3.313.570.583.446	-0.6887398598	0.1504557466	-45.776.906.192	4,70E+08	3,44E+09
ENSMUSG00000023004	Tuba1b	24.387.293.394.806	-0.547282117	0.1195584858	-45.775.263.323	4,71E+08	3,44E+09
ENSMUSG00000041632	Mrps27	7.666.871.378.129	-0.3311569753	0.072492609	-45.681.481.184	4,92E+08	3,59E+09
ENSMUSG00000042616	Oscp1	222.585.493.646	-17.684.573.847	0.3906935494	-45.264.565.735	6,00E+08	4,29E+09
ENSMUSG00000047675	Rps8	68.163.576.353.271	-0.3059075427	0.0677494435	-45.152.775.718	6,32E+08	4,51E+09
ENSMUSG00000039473	Ubn1	7.647.609.973.095	-0.3587016975	0.0796911039	-45.011.510.704	6,76E+08	4,81E+09
ENSMUSG00000022142	Nup155	5.492.148.621.556	-0.462973894	0.1030234169	-44.938.704.994	0.000006994	4,96E+09
ENSMUSG00000037572	Wdhd1	3.414.059.285.726	-0.7382355732	0.1646189779	-4.484.510.732	7,31E+08	5,16E+09
ENSMUSG00000027423	Snx5	26.958.361.655.221	-0.295193638	0.0659235269	-44.778.192.534	7,54E+08	5,31E+09
ENSMUSG00000046179	E2f8	4.940.868.600.481	-0.6683800626	0.1493310107	-44.758.289.611	7,61E+08	5,35E+09
ENSMUSG00000052396	Mogat2	8.473.938.792.483	-0.6079463834	0.1359449969	-44.720.026.273	0.000007749	5,43E+09
ENSMUSG00000032254	Kif23	7.524.377.228.725	-0.5613203064	0.1255507622	-44.708.633.921	7,79E+08	5,46E+09
ENSMUSG00000031629	Cenpu	1.388.230.462.473	-0.8298543769	0.18630765	-44.542.152.565	8,42E+08	5,85E+09
ENSMUSG00000002748	Baz1b	18.476.213.276.761	-0.3828838599	0.0861639054	-44.436.688.223	8,84E+08	6,12E+09
ENSMUSG00000041453	Rpl21	78.031.770.989.687	-0.2692783867	0.0606549645	-44.395.110.741	9,02E+08	6,24E+09
ENSMUSG00000014980	Tsen15	865.572.831.138	-0.7620495491	0.1718796892	-44.336.218.702	9,27E+08	6,40E+09
ENSMUSG00000025264	Tsr2	1.659.630.428.127	-0.6249401334	0.1411034201	-4.428.950.999	9,47E+08	6,53E+09
ENSMUSG00000020496	Rnf187	12.895.739.905.868	-0.3691723671	0.0834261352	-44.251.404.711	0.000009638	6,63E+09
ENSMUSG00000032171	Pin1	3.963.775.845.637	-0.4135251606	0.0935963021	-44.181.784.037	9,95E+08	6,82E+09
ENSMUSG00000021115	Vrk1	4.086.452.529.457	-0.6269923363	0.1422072139	-44.090.051.361	1,04E+09	7,09E+09
ENSMUSG00000031023	Akip1	1.704.839.430.463	-0.4750663888	0.1077773857	-4.407.848.507	1,04E+09	7,12E+09
ENSMUSG00000045799	Gm9800	2.430.839.733.501	-0.5187653753	0.1176889967	-44.079.343.873	1,04E+09	7,12E+09
ENSMUSG00000078495	Gm13157	783.389.924.083	-0.788011954	0.1788091844	-44.069.993.198	1,05E+09	7,14E+09
ENSMUSG00000028678	Kif2c	3.506.031.972.427	-0.7443880818	0.1689234125	-44.066.602.197	1,05E+09	7,15E+09
ENSMUSG00000025001	Hells	9.438.845.055.057	-0.7171353537	0.1629065785	-44.021.264.235	1,07E+09	7,28E+09
ENSMUSG00000022322	Shcbp1	32.637.951.947	-0.7727470398	0.1756891614	-43.983.762.789	1,09E+09	7,40E+09
ENSMUSG00000075595	Zfp652	9.871.411.601.837	-0.2962328979	0.0674207109	-43.937.967.144	1,11E+09	7,54E+09
ENSMUSG00000028636	Ppcs	2.159.077.508.758	-0.4569633542	0.1042542029	-43.831.648.178	1,17E+08	7,89E+09
ENSMUSG00000023944	Hsp90ab1	292.273.102.064.288	-0.2532664024	0.0577989657	-43.818.500.776	1,18E+09	7,93E+09
ENSMUSG00000061315	Naca	53.324.138.804.866	-0.3370577443	0.0769331531	-43.811.767.852	0.000011804	7,96E+09
ENSMUSG00000049932	H2afx	8.776.354.122.409	-0.4585287005	0.1046614865	-4.381.064.284	1,18E+09	7,96E+09
ENSMUSG00000033707	Lrrc24	197.026.709.114	-0.4382617027	0.1001546351	-43.758.504.264	0.000012096	8,13E+09
ENSMUSG00000015023	Ddx19a	5.308.409.091.586	-0.3146319765	0.0719089608	-43.754.209.913	1,21E+09	8,14E+09
ENSMUSG00000085023	Gm12744	2.453.824.019.596	-0.4013285159	0.0918571005	-43.690.527.322	1,25E+09	8,35E+09
ENSMUSG00000022435	Upk3a	45.708.686.027	-34.766.890.245	0.7961313372	-43.669.792.432	1,26E+09	8,42E+09
ENSMUSG00000037025	Foxa2	1.109.940.291.118	-0.7383882313	0.169368551	-43.596.537.075	1,30E+08	8,69E+09
ENSMUSG00000022673	Mcm4	10.619.609.377.322	-0.6872103165	0.1576634039	-43.587.179.985	1,31E+09	8,72E+09
ENSMUSG00000041571	Sepw1	3.223.572.955.569	-0.6545794128	0.1502160126	-43.575.874.596	1,32E+09	8,75E+09
ENSMUSG00000028495	Rps6	98.410.990.389.224	-0.2794725437	0.0641814049	-43.544.161.154	1,33E+09	8,85E+09
ENSMUSG00000005732	Ranbp1	162.988.448.324	-0.3323302086	0.0763245755	-43.541.704.168	1,34E+09	8,86E+09
ENSMUSG00000057103	Cml1	335.707.129.573	-10.656.047.022	0.2448238529	-43.525.362.817	1,35E+09	8,91E+09
ENSMUSG00000031669	Gins3	651.719.827.517	-10.096.648.793	0.2323333528	-43.457.595.179	1,39E+09	9,16E+09
ENSMUSG00000090553	Snrpe	10.315.871.109.542	-0.2738232275	0.0632123343	-43.318.005.966	1,48E+09	9,72E+09
ENSMUSG00000028089	Chd1l	2.294.691.258.565	-0.480195983	0.1108817456	-43.307.036.727	1,49E+09	9,76E+09
ENSMUSG00000038718	Pbx3	1.017.198.907.876	-0.6786316171	0.1567620533	-43.290.554.253	0.000014975	9,83E+09
ENSMUSG00000018809	Smyd4	621.795.591.279	-1.140.659.205	0.1938399181	-58.845.423.398	0.000000004	0.00000005
ENSMUSG00000026429	Ube2t	1.243.452.520.583	-0.8312482454	0.1422716786	-58.426.824.917	5,14E+04	0.000000063
ENSMUSG00000037805	Rpl10a	56.545.044.694.516	-0.3354630722	0.0593022429	-56.568.361.636	1,54E+06	0.000000174
ENSMUSG00000031453	Rasa3	4.987.592.268.903	-0.4884007411	0.0880501601	-55.468.467.106	2,91E+06	0.000000316
ENSMUSG00000032513	Gorasp1	4.438.326.226.555	-0.3779774664	0.0693715965	-54.485.911.484	5,08E+06	0.000000522
ENSMUSG00000024181	Mrpl28	7.234.257.421.222	-0.3618751037	0.0677027105	-53.450.607.991	9,04E+06	0.000000895
ENSMUSG00000022978	Mis18a	2.494.994.143.176	-0.6736055681	0.1292176179	-52.129.545.422	1,86E+07	0.000001742
ENSMUSG00000036814	Slc6a20a	584.603.734.602	-32.116.544.927	0.6626065184	-48.470.010.533	1,25E+08	0.000010224
ENSMUSG00000066551	Hmgb1	31.974.673.176.178	-0.4998956968	0.1061126024	-47.109.927.133	2,47E+08	0.000018967
ENSMUSG00000031666	Rbl2	3.661.469.393.083	-0.3938531247	0.0838017364	-46.998.205.741	2,60E+08	0.000019956
ENSMUSG00000021965	Ska3	1.564.771.235.544	-0.9166154566	0.2019173522	-45.395.576.293	5,64E+08	0.000040534
ENSMUSG00000031754	Nudt21	7.266.240.428.659	-0.3550018353	0.0790478511	-44.909.738.897	7,09E+08	0.000050246
ENSMUSG00000056209	Npm3	538.073.553.159	-0.3853861373	0.0874631365	-44.062.693.453	1,05E+09	0.000071592
ENSMUSG00000021714	Cenpk	613.934.537.138	-0.995855107	0.227971896	-4.368.324.011	1,25E+09	0.000083734
ENSMUSG00000028096	Gpr89	624.801.325.805	-0.4628501784	0.1070455341	-43.238.625.718	1,53E+09	0.0001003451
ENSMUSG00000020153	Ndufs7	9.815.886.686.639	-0.4809484752	0.1113121701	-43.207.178.053	1,56E+09	0.0001016567
ENSMUSG00000023940	Sgol1	2.789.587.661.243	-0.7351054728	0.1702078682	-43.188.689.265	1,57E+09	0.0001022548
ENSMUSG00000031320	Rps4x	129.055.493.481.199	-0.2051127718	0.0475082544	-43.174.133.523	1,58E+09	0.0001028882
ENSMUSG00000017550	Atad5	1.744.510.317.708	-0.6636720799	0.1538109741	-43.148.551.895	1,60E+09	0.0001040434
ENSMUSG00000048922	Cdca2	3.744.606.205.369	-0.694926576	0.1611376596	-43.126.267.179	1,61E+09	0.0001048352
ENSMUSG00000003038	Hmgn2	9.531.616.785.712	-0.6326312192	0.1467024027	-43.123.439.528	1,62E+09	0.0001049257
ENSMUSG00000037134	Prmt10	1.624.461.135.425	-0.4906096581	0.1138630795	-43.087.685.682	1,64E+09	0.0001064588
ENSMUSG00000027160	Ccdc34	5.393.196.776.517	-0.4474338761	0.1040789906	-4.298.983.623	1,72E+09	0.0001106247
ENSMUSG00000040725	Hnrnpul1	19.467.947.484.482	-0.258822208	0.0602204321	-42.979.134.979	1,72E+09	0.0001109765
ENSMUSG00000039515	Ppp2r4	13.484.988.488.608	-0.2899408005	0.0674960591	-42.956.700.627	1,74E+09	0.0001120124
ENSMUSG00000038126	Mphosph9	1.435.934.093.053	-0.7765279767	0.1808228737	-42.944.123.217	1,75E+09	0.0001125564
ENSMUSG00000087679	C330006A16Rik	6.954.890.747.114	-0.3266308379	0.0760802745	-42.932.394.766	1,76E+09	0.0001130597
ENSMUSG00000002550	Uck1	3.759.259.289.485	-0.3695062476	0.0861696842	-42.881.234.997	1,80E+09	0.0001155046
ENSMUSG00000078695	Cisd3	10.252.870.580.658	-0.2833009434	0.0660714559	-42.877.962.892	1,80E+09	0.0001156273
ENSMUSG00000029363	Rfc5	7.118.672.282.293	-0.4842425186	0.1129764134	-42.862.266.915	1,82E+09	0.0001163512
ENSMUSG00000072946	Ptgr2	9.331.385.845.515	-0.4605812384	0.1074585562	-42.861.290.419	1,82E+09	0.0001163546
ENSMUSG00000032083	Apoa1	12.212.847.294.169	-1.854.744.955	0.4335329246	-4.278.210.142	1,88E+09	0.0001200294
ENSMUSG00000028391	Wdr31	599.919.162.387	-10.577.941.823	0.2473573607	-42.763.804.539	1,90E+09	0.0001209209
ENSMUSG00000027349	Fam98b	5.041.497.698.925	-0.3804694981	0.0889958089	-42.751.395.029	1,91E+09	0.000121402
ENSMUSG00000046865	Fbl	12.243.366.182.714	-0.3186037364	0.0746352074	-42.688.129.022	1,97E+09	0.0001247401
ENSMUSG00000030978	Rrm1	22.878.034.399.536	-0.5804335906	0.1360529507	-42.662.330.195	1,99E+09	0.0001259855
ENSMUSG00000071708	Sms	4.223.242.106.651	-0.3604142904	0.0845025268	-42.651.303.354	2,00E+09	0.0001265065
ENSMUSG00000026779	Mastl	1.624.257.094.882	-0.763133044	0.1789363358	-42.648.299.497	2,00E+09	0.0001266254
ENSMUSG00000074622	Mafb	250.067.559.288	-11.474.784.041	0.2691579283	-42.632.160.655	2,02E+09	0.0001273371
ENSMUSG00000041133	Smc1a	14.531.768.766.269	-0.4380370565	0.1028583572	-42.586.433.254	2,06E+09	0.0001297068
ENSMUSG00000045751	Mms22l	3.030.371.190.026	-0.6455724792	0.1517409001	-42.544.395.012	2,10E+09	0.0001319542
ENSMUSG00000001739	Cldn15	36.165.037.502.717	-0.24757709	0.0582124992	-4.252.988.505	2,11E+09	0.0001327522
ENSMUSG00000024292	Cyp4f14	25.135.898.361.755	-10.504.879.423	0.2470045466	-42.529.093.365	2,11E+09	0.0001327522
ENSMUSG00000054422	Fabp1	32.032.175.148.949	-23.308.912.337	0.5487031312	-42.480.006.056	2,16E+09	0.0001354753
ENSMUSG00000037894	H2afz	52.863.785.518.076	-0.3064681791	0.0721708702	-4.246.424.884	2,17E+09	0.0001362117
ENSMUSG00000026047	Kdelc1	1.665.314.462.325	-0.5834434829	0.1378001813	-42.339.819.676	2,30E+08	0.0001433991
ENSMUSG00000032400	Zwilch	2.619.304.008.452	-0.8835231892	0.2089624474	-42.281.433.828	2,36E+09	0.0001465835
ENSMUSG00000033429	Mcee	2.760.908.257.305	-0.4115199349	0.0974032931	-4.224.907.821	2,39E+09	0.0001484095
ENSMUSG00000096687	AA474331	461.096.570.589	-0.9337938051	0.221041755	-42.245.131.692	2,39E+09	0.0001486106
ENSMUSG00000040282	BC052040	166.328.065.719	-0.5785359088	0.1370442691	-4.221.525.734	2,43E+09	0.0001505344
ENSMUSG00000005981	Trap1	23.573.766.208.245	-0.2103062789	0.0498694092	-42.171.399.722	0.000024742	0.000153147
ENSMUSG00000037544	Dlgap5	3.455.498.328.448	-0.6346062521	0.1505955553	-42.139.773.054	2,51E+09	0.0001551023
ENSMUSG00000022913	Psmg1	3.221.637.361.336	-0.354819254	0.0842953925	-42.092.366.311	2,56E+09	0.0001580791
ENSMUSG00000022033	Pbk	8.025.805.459.671	-0.6334734169	0.1505567524	-42.075.390.618	2,58E+09	0.0001590193
ENSMUSG00000032245	Cln6	4.485.620.404.849	-0.4461866599	0.1061312108	-42.041.041.123	2,62E+09	0.0001612622
ENSMUSG00000039865	Slc44a3	6.035.371.584.753	-0.333407929	0.0793663202	-4.200.874.225	2,66E+09	0.0001633901
ENSMUSG00000029269	Sult1b1	601.701.147.378	-0.9004097441	0.2145887827	-41.959.776.875	2,72E+09	0.0001666294
ENSMUSG00000036986	Pml	3.697.460.824.626	-0.3679205961	0.087901786	-41.855.872.669	0.000028443	0.0001742328
ENSMUSG00000031479	Vps36	8.257.061.435.568	-0.3174014718	0.0758453512	-41.848.507.065	2,85E+09	0.0001747301
ENSMUSG00000060675	Pla2g16	3.995.966.761.795	-0.3410874496	0.0815972541	-4.180.133.921	2,91E+09	0.0001782542
ENSMUSG00000022314	Rad21	32.447.720.736.006	-0.3144222045	0.0753957246	-41.702.922.317	3,04E+09	0.0001854749
ENSMUSG00000029911	Ssbp1	4.067.942.563.402	-0.342354899	0.0822073772	-41.645.276.923	3,12E+09	0.0001900007
ENSMUSG00000031928	Mre11a	3.545.518.595.965	-0.5012533317	0.1204757928	-41.606.145.113	3,17E+09	0.0001930598
ENSMUSG00000024791	Cdca5	2.755.480.471.896	-0.6710460536	0.1615517113	-41.537.539.179	3,27E+09	0.0001987107
ENSMUSG00000029650	Slc46a3	345.562.204.045	-12.675.955.541	0.3053839017	-41.508.263.761	3,31E+09	0.0002010349
ENSMUSG00000019864	Rtn4ip1	4.086.982.284.647	-0.4360270598	0.1052136427	-41.442.064.786	3,41E+09	0.0002065288
ENSMUSG00000038668	Lpar1	3.780.452.130.621	-0.4641830851	0.1121166879	-41.401.783.619	3,47E+09	0.0002095382
ENSMUSG00000001289	Pfdn5	7.417.717.638.664	-0.423389017	0.102265939	-41.400.785.179	3,47E+09	0.0002095483
ENSMUSG00000082035	Rpl17-ps8	1.637.146.972.547	-0.5153102132	0.1245572812	-41.371.344.031	0.000035167	0.0002117625
ENSMUSG00000035365	Parpbp	1.268.407.518.861	-0.763360068	0.1847975703	-41.307.906.102	3,62E+09	0.000216855
ENSMUSG00000054115	Skp2	3.356.166.463.371	-0.6344199019	0.153666016	-41.285.634.809	3,65E+09	0.0002186295
ENSMUSG00000001983	Taco1	4.128.129.086.564	-0.3448242837	0.0837148202	-41.190.351.116	3,80E+09	0.0002271703
ENSMUSG00000047866	Lonp2	8.983.680.139.714	-0.3029155006	0.0735440689	-41.188.297.736	3,81E+09	0.0002271988
ENSMUSG00000029455	Aldh2	41.316.037.891.096	-0.2559983076	0.0622943543	-41.094.945.158	3,97E+09	0.0002355894
ENSMUSG00000021569	Trip13	3.647.973.751.544	-0.6939317223	0.1691851349	-41.016.116.612	4,10E+09	0.0002432066
ENSMUSG00000041431	Ccnb1	7.304.059.225.971	-0.6633346231	0.1617724686	-41.004.172.638	4,12E+09	0.0002442516
ENSMUSG00000000028	Cdc45	3.483.297.887.313	-0.632129457	0.1541901968	-40.996.734.575	4,14E+09	0.00024488
ENSMUSG00000026307	Scly	3.313.052.303.487	-0.4384882496	0.10706486	-40.955.384.373	4,21E+09	0.0002489145
ENSMUSG00000030223	Ptpro	104.361.814.677	-0.8643874284	0.2114282146	-40.883.258.174	4,34E+09	0.0002558107
ENSMUSG00000034349	Smc4	16.993.522.037.207	-0.5603091862	0.1371636992	-40.849.670.095	4,41E+09	0.0002590504
ENSMUSG00000062647	Rpl7a	78.318.464.644.511	-0.2132691761	0.0522502568	-40.816.866.599	0.00004471	0.0002620436
ENSMUSG00000021044	Adck1	1.525.668.960.472	-0.4748503239	0.1166030292	-40.723.669.639	4,65E+09	0.0002718364
ENSMUSG00000031922	Cep57	3.260.661.407.024	-0.5943674078	0.1459703727	-40.718.359.271	0.000046644	0.000272355
ENSMUSG00000036875	Dna2	3.963.071.025.819	-0.7598978728	0.186628295	-40.717.184.547	4,67E+09	0.0002723905
ENSMUSG00000020186	Csrp2	6.810.463.952.763	-0.4305946207	0.1057862718	-40.704.206.081	4,69E+08	0.0002737077
ENSMUSG00000047534	Mis18bp1	2.320.424.821.568	-0.8028275192	0.1973211285	-40.686.343.384	4,73E+09	0.000275505
ENSMUSG00000028312	Smc2	12.471.918.410.312	-0.598321778	0.1471534604	-40.659.715.129	4,78E+09	0.0002785661
ENSMUSG00000032555	Topbp1	15.137.654.370.209	-0.6065555585	0.1496186791	-40.540.095.799	5,03E+08	0.000291983
ENSMUSG00000057278	Snrpg	3.994.879.844.332	-0.4911062651	0.1214718639	-40.429.631.133	5,28E+09	0.0003044215
ENSMUSG00000027635	Dsn1	1.730.423.359.187	-0.9105150681	0.2254176308	-403.923.626	5,36E+09	0.0003089559
ENSMUSG00000031371	Haus7	2.362.591.043.095	-0.4672528098	0.1157433658	-40.369.727.159	5,41E+09	0.0003113561
ENSMUSG00000029463	Fam216a	500.257.394.058	-0.8381780971	0.2077215944	-40.351.033.296	5,46E+09	0.0003134031
ENSMUSG00000052102	Gnpda1	1.513.556.463.499	-0.5659706119	0.1404215849	-40.305.100.677	5,57E+09	0.0003186528
ENSMUSG00000028940	Hes2	13.743.731.123	-18.120.040.869	0.4496463986	-40.298.423.216	5,58E+09	0.000319442
ENSMUSG00000023330	Dtwd1	119.828.795.949	-0.5271701961	0.1309129505	-40.268.758.298	5,65E+07	0.000322905
ENSMUSG00000023953	Polh	1.100.653.013.303	-0.6713993206	0.1669324365	-4.021.982.395	5,77E+09	0.0003290863
ENSMUSG00000057841	Rpl32	105.183.537.226.366	-0.3128519097	0.0778029658	-40.210.794.862	5,79E+09	0.000330109
ENSMUSG00000045410	Akr1e1	3.009.422.845.422	-0.645348374	0.1605080572	-40.206.603.046	5,80E+09	0.0003304555
ENSMUSG00000041886	Macc1	1.522.445.899.866	-0.7440693312	0.1851607103	-40.185.054.925	5,86E+09	0.0003331267
ENSMUSG00000064284	Cdpf1	1.652.904.905.438	-0.4927189816	0.1226203427	-40.182.482.849	5,86E+09	0.0003333689
ENSMUSG00000037890	Wdr19	430.015.935.234	-0.9629499281	0.2397976983	-40.156.762.763	5,93E+09	0.0003363592
ENSMUSG00000013593	Ndufs2	37.528.921.662.998	-0.2886300176	0.071977252	-40.100.171.878	6,07E+08	0.0003439523
ENSMUSG00000040462	Os9	13.482.485.797.832	-0.1998663549	0.0499462316	-40.016.303.214	6,29E+09	0.0003553444
ENSMUSG00000030654	Arl6ip1	27.515.309.265.604	-0.3405843565	0.085194294	-39.977.367.104	0.000063951	0.0003609773
ENSMUSG00000028614	Ndc1	642.931.944.847	-0.608813282	0.152302622	-39.973.919.956	6,40E+09	0.0003613724
ENSMUSG00000025213	Kazald1	11.946.589.142	-15.134.959.068	0.3789179283	-39.942.578.431	6,49E+09	0.0003658306
ENSMUSG00000054715	Zscan22	892.609.744.831	-0.6972795859	0.1745716907	-39.942.305.834	6,49E+09	0.0003658306
ENSMUSG00000022833	Ccdc14	672.456.327.107	-0.80773051	0.2022704019	-39.933.203.401	6,52E+09	0.0003671058
ENSMUSG00000009733	Tfcp2	590.101.969.225	-0.7774429424	0.1948485888	-39.899.849.777	6,61E+06	0.0003721325
ENSMUSG00000027680	Fxr1	9.369.066.203.314	-0.2786158234	0.0699062761	-39.855.623.694	6,73E+09	0.000378217
ENSMUSG00000035024	Ncapd3	6.613.797.547.747	-0.6050607213	0.15190751	-39.830.862.954	0.000068026	0.0003820433
ENSMUSG00000050856	Atp5k	8.913.365.778.914	-0.3192851714	0.0802763146	-39.773.272.225	6,97E+09	0.0003902877
ENSMUSG00000051378	Kif18b	2.558.180.407.887	-0.8061073133	0.2033748734	-39.636.524.407	7,38E+08	0.0004121615
ENSMUSG00000014850	Msh3	2.439.150.381.413	-0.5653856251	0.1427055918	-39.619.023.886	7,44E+09	0.0004148979
ENSMUSG00000056531	Ccdc18	721.293.900.205	-0.9798212788	0.2473624327	-39.610.755.282	7,46E+09	0.0004158911
ENSMUSG00000012443	Kif11	12.159.400.989.843	-0.6296553862	0.1589855989	-39.604.554.783	7,48E+09	0.0004166747
ENSMUSG00000020914	Top2a	52.189.200.165.066	-0.501649422	0.1266769817	-39.600.676.892	7,49E+09	0.0004172029
ENSMUSG00000028068	Iqgap3	5.501.507.960.866	-0.6624777303	0.1673164652	-39.594.293.937	7,51E+09	0.0004181701
ENSMUSG00000062638	Btnl1	4.117.679.857.081	-0.7059740879	0.1783876392	-39.575.280.615	7,57E+09	0.0004209108
ENSMUSG00000057596	Trim30d	76.860.618.831	-0.8352033709	0.211132235	-3.955.830.672	7,63E+09	0.0004231569
ENSMUSG00000058600	Rpl30	59.966.655.906.088	-0.2728862523	0.0690188707	-39.537.919.036	7,69E+09	0.0004263257
ENSMUSG00000046721	Rpl14-ps1	5.051.187.460.387	-0.3309697476	0.0838500013	-39.471.644.907	7,91E+09	0.0004365589
ENSMUSG00000049866	Arl4c	241.628.992.192	-13.823.643.849	0.3505187829	-39.437.669.319	8,02E+09	0.0004420425
ENSMUSG00000022748	Cmss1	571.030.558.022	-0.9490975782	0.2408851282	-39.400.422.327	8,15E+09	0.0004483287
ENSMUSG00000024056	Ndc80	212.535.432.551	-0.6393600067	0.1623063143	-39.392.183.199	8,17E+09	0.0004493952
ENSMUSG00000027356	Fermt1	13.316.398.986.239	-0.2424928428	0.061570157	-39.384.801.761	8,20E+09	0.0004506209
ENSMUSG00000018287	Spag7	51.980.958.981	-0.3232975703	0.082137736	-39.360.418.963	8,28E+09	0.000454846
ENSMUSG00000063480	Nhp2l1	11.218.031.085.434	-0.2557625698	0.0651273315	-39.271.157.599	8,60E+09	0.0004706204
ENSMUSG00000013629	Cad	10.964.707.589.753	-0.4787908013	0.1219771113	-3.925.251.189	8,66E+09	0.0004738908
ENSMUSG00000029191	Rfc1	10.364.351.072.594	-0.292370297	0.0744969915	-39.245.919.995	8,69E+09	0.0004749146
ENSMUSG00000027306	Nusap1	7.326.056.397.268	-0.5978415249	0.1525188041	-39.197.889.631	8,86E+09	0.0004832935
ENSMUSG00000027282	Mtch2	28.850.343.348.844	-0.3989033359	0.1017979031	-39.185.810.681	8,91E+09	0.000485382
ENSMUSG00000039842	Mcph1	2.317.735.994.445	-0.4843259472	0.1237329639	-39.142.838.895	9,07E+09	0.0004929016
ENSMUSG00000096944	Gm26722	1.751.629.602.893	-0.4315081337	0.1104468144	-39.069.314.584	9,35E+09	0.0005065484
ENSMUSG00000034353	Ramp1	30.406.313.799	-16.608.325.943	0.4252252112	-39.057.716.958	9,39E+09	0.0005087752
ENSMUSG00000046591	Ticrr	3.004.366.689.385	-0.7171724026	0.1836400834	-39.053.151.648	9,41E+09	0.0005091216
ENSMUSG00000014633	Cmc2	1.287.945.027.469	-0.577322813	0.147861571	-39.044.818	9,44E+09	0.0005106419
ENSMUSG00000028873	Cdca8	7.481.637.661.829	-0.5650270022	0.1450129689	-38.963.894.517	9,76E+09	0.0005265394
ENSMUSG00000025037	Maoa	17.132.484.561.105	-14.719.208.509	0.3779488954	-3.894.497.031	9,84E+09	0.0005301169
ENSMUSG00000048327	Ckap2l	3.752.671.475.285	-0.6128569607	0.1577485889	-38.850.234.097	0.00010232	0.0005502701
ENSMUSG00000033054	Npat	346.397.081.673	-0.4051343097	0.1042912801	-3.884.642.217	0.0001024807	0.0005509441
ENSMUSG00000031262	Cenpi	182.884.105.834	-0.6650211917	0.1713555268	-38.809.439.309	0.0001040518	0.0005588128
ENSMUSG00000058921	Slc10a5	894.311.977.357	-0.7760485841	0.2000157115	-38.799.381.229	0.000104483	0.0005607424
ENSMUSG00000028936	Rpl22	46.444.952.054.566	-0.2861857987	0.0738696565	-38.741.996.652	0.0001069757	0.0005721511
ENSMUSG00000012405	Rpl15	49.092.809.226.688	-0.302977069	0.0783186699	-38.685.165.293	0.0001094995	0.0005838477
ENSMUSG00000024099	Ndufv2	15.905.444.749.713	-0.3461054239	0.0897142549	-38.578.643.319	0.0001143821	0.0006075965
ENSMUSG00000027469	Tpx2	8.211.614.268.708	-0.5643342807	0.1464361968	-38.537.895.208	0.0001163036	0.0006169628
ENSMUSG00000059291	Rpl11	52.395.111.740.208	-0.3449113413	0.0895894828	-38.499.088.345	0.0001181618	0.0006255436
ENSMUSG00000025142	Aspscr1	4.749.526.031.965	-0.3086710647	0.0801925717	-38.491.229.058	0.0001185415	0.0006271281
ENSMUSG00000038225	Primpol	1.957.933.497.133	-0.7268877338	0.1888753982	-38.485.040.434	0.0001188413	0.000628501
ENSMUSG00000031245	Hmgn5	4.915.172.059.595	-0.438913038	0.1140509462	-38.483.945.333	0.0001188945	0.0006285688
ENSMUSG00000030677	Kif22	4.319.224.155.794	-0.635767917	0.1652980154	-3.846.192.077	0.0001199677	0.0006335986
ENSMUSG00000023829	Slc22a1	3.552.014.379.816	-0.5135983255	0.1335512684	-38.457.015.927	0.000120208	0.0006344378
ENSMUSG00000028484	Psip1	5.207.019.946.363	-0.5305903052	0.1379743971	-38.455.707.458	0.0001202722	0.0006345618
ENSMUSG00000005718	Tfap4	2.680.429.927.507	-0.4699842675	0.1226226821	-38.327.677.989	0.0001267095	0.0006647491
ENSMUSG00000055762	Eef1d	20.070.050.453.498	-0.1835368202	0.0479010118	-38.315.854.563	0.0001273201	0.0006676815
ENSMUSG00000019777	Hdac2	13.123.454.600.368	-0.3005522438	0.0784761974	-38.298.522.839	0.0001282202	0.0006719497
ENSMUSG00000025289	Prdx4	339.451.353.962	-0.3915952206	0.1022624338	-38.293.164.579	0.0001284997	0.0006731881
ENSMUSG00000039200	Atf7ip2	1.608.134.321	-18.676.701.698	0.487934073	-38.277.100.805	0.000129341	0.0006771406
ENSMUSG00000039339	2010001E11Rik	288.262.119.857	-1.696.711.065	0.4437698629	-38.234.030.897	0.0001316223	0.0006873826
ENSMUSG00000037991	Rmi2	491.292.823.278	-10.212.223.226	0.2671517833	-38.226.296.302	0.000132036	0.000689168
ENSMUSG00000048458	Fam212b	234.866.501.215	-11.766.506.573	0.3082254107	-38.175.004.935	0.0001348105	0.0007029093
ENSMUSG00000079435	Rpl36a	40.812.860.868.691	-0.2782172452	0.0728807702	-38.174.300.891	0.000134849	0.0007029093
ENSMUSG00000051235	Gen1	1.001.178.627.915	-0.8171524905	0.2141372164	-38.160.227.558	0.00013562	0.0007066921
ENSMUSG00000097908	4933404O12Rik	864.788.807.102	-0.6699933948	0.1756212778	-38.149.898.643	0.0001361885	0.0007091807
ENSMUSG00000026087	Mrpl30	6.905.127.693.067	-0.2780412057	0.0728853642	-38.147.741.844	0.0001363075	0.0007095634
ENSMUSG00000103711	Tstd1	5.892.052.710.758	-0.6365923858	0.1674386227	-38.019.447.106	0.0001435648	0.0007448557
ENSMUSG00000034311	Kif4	4.446.431.684.188	-0.6018101042	0.158323148	-38.011.504.443	0.0001440258	0.0007469992
ENSMUSG00000029554	Mad1l1	2.596.731.561.743	-0.5322598404	0.1402841073	-37.941.563.762	0.0001481463	0.0007676045
ENSMUSG00000036442	Thap11	3.528.685.051.537	-0.3490687867	0.092019967	-37.934.026.498	0.0001485969	0.0007696836
ENSMUSG00000027326	Casc5	343.268.027.978	-0.6173206609	0.1627753428	-37.924.703.479	0.0001491561	0.000772067
ENSMUSG00000036833	Pnpla7	874.971.718.268	-0.526088455	0.1388207687	-37.896.955.904	0.000150832	0.000779707
ENSMUSG00000072082	Ccnf	4.837.284.200.831	-0.6217047952	0.164099575	-37.885.826.034	0.0001515092	0.0007826889
ENSMUSG00000037742	Eef1a1	961.161.283.754.687	-0.2725024715	0.0719635284	-37.866.746.901	0.0001526768	0.0007879374
ENSMUSG00000008090	Fgfrl1	2.786.333.189.181	-0.4985682496	0.1316952879	-37.857.713.637	0.0001532325	0.0007900213
ENSMUSG00000005611	Mrvi1	97.529.265.988	-17.581.090.283	0.4644204558	-37.855.977.406	0.0001533395	0.0007903118
ENSMUSG00000037972	Snn	40.880.587.929	-0.9488946378	0.2507639253	-37.840.157.294	0.0001543181	0.0007948298
ENSMUSG00000024135	Srbd1	270.302.836.351	-0.5295968942	0.140099345	-37.801.525.349	0.0001567323	0.0008057284
ENSMUSG00000079641	Rpl39	40.161.208.365.731	-0.2482636444	0.0656758859	-37.801.339.238	0.000156744	0.0008057284
ENSMUSG00000062590	Armc9	393.215.361.335	-0.9868209698	0.2616544674	-3.771.466.161	0.0001622912	0.0008312293
ENSMUSG00000068101	Cenpm	1.386.782.383.452	-0.6109028356	0.162059418	-37.696.225.434	0.0001634946	0.0008360204
ENSMUSG00000034157	Cipc	4.853.932.735.045	-0.3054466237	0.0810821954	-37.671.232.546	0.0001651395	0.0008436015
ENSMUSG00000015880	Ncapg	6.288.505.115.889	-0.5717920548	0.151837149	-37.658.244.941	0.0001660004	0.0008474441
ENSMUSG00000058290	Espl1	4.287.281.616.385	-0.6046818762	0.1605770044	-37.656.816.328	0.0001660953	0.0008476514
ENSMUSG00000021377	Dek	1.554.300.933.346	-0.5398761635	0.143391453	-37.650.512.097	0.000166515	0.0008494957
ENSMUSG00000022428	Cby1	1.212.288.978.441	-0.5741920189	0.1525088468	-37.649.751.539	0.0001665656	0.0008494957
ENSMUSG00000028798	Eif3i	2.184.986.574.232	-0.2925867451	0.077798075	-37.608.481.336	0.0001693382	0.0008616139
ENSMUSG00000059834	Sclt1	1.409.085.885.797	-0.5481560253	0.1458157292	-3.759.237.966	0.0001704317	0.000866662
ENSMUSG00000032113	Chek1	1.753.113.742.008	-0.865219792	0.2302521371	-37.577.058.051	0.0001714783	0.0008717001
ENSMUSG00000027430	Dtd1	1.992.340.802.829	-0.3991956081	0.1062509551	-37.571.013.624	0.0001718929	0.0008735228
ENSMUSG00000104368	2010103J01Rik	11.070.371.369	-1.527.212.417	0.4065047968	-37.569.357.828	0.0001720066	0.000873816
ENSMUSG00000078521	Aunip	999.156.107.557	-0.7583880866	0.2018718674	-37.567.794.669	0.000172114	0.0008740771
ENSMUSG00000090862	Rps13	36.786.257.831.925	-0.2512706967	0.0668956425	-37.561.594.045	0.0001725408	0.0008759592
ENSMUSG00000027379	Bub1	4.716.477.925.092	-0.590615473	0.1572544069	-3.755.796.003	0.0001727914	0.0008766606
ENSMUSG00000015217	Hmgb3	8.762.223.578.156	-0.536973483	0.1430304035	-37.542.611.209	0.0001738536	0.0008809032
ENSMUSG00000093674	Rpl41	8.722.779.051.347	-0.333423377	0.0888160887	-37.540.875.951	0.000173974	0.0008810178
ENSMUSG00000024742	Fen1	7.586.888.214.868	-0.5487162583	0.1462333701	-37.523.327.125	0.0001751967	0.0008862693
ENSMUSG00000026275	Ppp1r7	6.271.346.405.852	-0.2700425077	0.0719691524	-37.521.979.719	0.000175291	0.0008864584
ENSMUSG00000055760	Gemin6	2.403.450.051.688	-0.4913753965	0.1309738373	-37.517.064.976	0.000175635	0.0008879104
ENSMUSG00000022761	Lztr1	632.921.693.872	-0.2839953259	0.075765758	-3.748.333.463	0.0001780135	0.0008987692
ENSMUSG00000027133	Nop10	7.245.922.697.578	-0.3513418326	0.0938366007	-37.441.875.545	0.0001809784	0.0009131477
ENSMUSG00000020629	Adi1	5.976.990.939.854	-0.266578259	0.0712298943	-37.425.053.266	0.0001821947	0.0009180963
ENSMUSG00000028933	Xrcc2	637.699.933.314	-0.9833731386	0.2629636023	-37.395.788.993	0.0001843288	0.0009279509
ENSMUSG00000021460	Auh	2.174.032.783.306	-0.466453189	0.1248146962	-37.371.656	0.0001861064	0.0009353899
ENSMUSG00000100039	Gm28959	669.293.571.971	-0.6199363306	0.1661019485	-37.322.640.483	0.0001897664	0.0009528645
ENSMUSG00000018377	Vezf1	5.683.651.945.297	-0.2965259696	0.0795153273	-37.291.674.418	0.0001921135	0.0009630992
ENSMUSG00000020525	Ppm1d	1.791.223.785.469	-0.4431914878	0.1188482604	-37.290.532.175	0.0001922006	0.0009632262
ENSMUSG00000040084	Bub1b	9.357.353.696.253	-0.4679609565	0.1255364378	-37.276.902.598	0.0001932427	0.0009678268
ENSMUSG00000027276	Jag1	2.708.163.375.835	-0.3365600086	0.0903216279	-37.262.393.992	0.0001943578	0.0009730994
ENSMUSG00000016984	Etaa1	1.894.636.584.548	-0.6478024447	0.1738777047	-37.256.210.963	0.0001948349	0.0009751443
ENSMUSG00000032565	Nudt16	2.257.114.618.007	-0.4914120918	0.1319182916	-37.251.247.411	0.0001952187	0.000976469
ENSMUSG00000002797	Ggct	1.062.140.957.672	-0.579676461	0.1556932169	-37.231.966.339	0.0001967162	0.0009820697
ENSMUSG00000091803	Cox16	2.283.744.683.528	-0.4858207342	0.130510028	-37.224.781.992	0.0001972769	0.000984554
ENSMUSG00000062510	Nsl1	1.398.823.414.351	-0.7381144526	0.1983728232	-37.208.446.225	0.0001985576	0.0009906283
ENSMUSG00000020366	Mapk9	7.014.372.301.894	-0.2518443425	0.0676996552	-3.720.024.006	0.0001992038	0.0009928997
ENSMUSG00000062328	Rpl17	69.097.029.208.998	-0.3533327093	0.0949934272	-37.195.490.212	0.0001995788	0.0009944508
ENSMUSG00000060636	Rpl35a	40.544.273.586.833	-0.268097631	0.0720839659	-37.192.408.571	0.0001998224	0.0009953468
ENSMUSG00000028295	Smim8	1.728.013.220.856	-0.5874416774	0.1579600479	-37.189.256.719	0.0002000719	0.0009959532
ENSMUSG00000039221	Rpl22l1	11.498.137.446.748	-0.510755773	0.137345756	-37.187.590.492	0.0002002039	0.0009962923
ENSMUSG00000034601	2700049A03Rik	1.596.810.756.929	-0.4740062848	0.1275817135	-37.153.152.415	0.0002029505	0.0010093164
ENSMUSG00000040034	Nup43	2.041.670.670.813	-0.4424587579	0.1192131947	-37.114.914.915	0.0002060416	0.0010230579
ENSMUSG00000039765	Cc2d2a	435.327.546.384	-10.636.840.968	0.2866818166	-37.103.298.338	0.0002069894	0.0010271099
ENSMUSG00000066232	Ipo7	30.662.795.717.449	-0.2911429777	0.0785106085	-37.083.265.995	0.0002086335	0.0010339521
ENSMUSG00000008540	Mgst1	26.117.348.598.292	-0.5027973155	0.1355994209	-37.079.606.396	0.0002089351	0.001034461
ENSMUSG00000032470	Mras	113.364.311.682	-1.566.286.513	0.4232303901	-37.007.893.328	0.0002149299	0.0010624552
ENSMUSG00000027130	Slc12a6	1.324.500.936.798	-0.5933380314	0.1603383229	-37.005.378.416	0.000215143	0.0010631718
ENSMUSG00000028690	Mmachc	1.758.523.480.349	-0.4171291367	0.1128964345	-36.947.946.027	0.0002200646	0.0010854294
ENSMUSG00000038812	Trmt112	4.768.859.496.781	-0.2728653193	0.0738649287	-36.941.119.998	0.0002206565	0.0010880048
ENSMUSG00000047789	Slc38a9	797.338.986.557	-0.5614392378	0.1520009191	-36.936.568.612	0.000221052	0.0010896105
ENSMUSG00000030515	Tarsl2	1.142.879.359.792	-0.6264508438	0.1697445796	-36.905.499.149	0.0002237698	0.0011019619
ENSMUSG00000028568	Btf3l4	5.856.241.993.448	-0.2475120299	0.0670745176	-36.901.052.561	0.0002241613	0.0011035415
ENSMUSG00000033589	Reep4	5.849.214.036.967	-0.3189462903	0.086468437	-36.885.862.795	0.0002255036	0.0011097991
ENSMUSG00000026434	Nucks1	18.270.078.661.413	-0.3977074939	0.1078239158	-36.884.905.455	0.0002255884	0.0011098665
ENSMUSG00000029427	Zcchc8	4.880.887.820.153	-0.3834540766	0.1041619299	-3.681.326.535	0.0002320236	0.0011368647
ENSMUSG00000017778	Cox7c	17.383.872.570.882	-0.270216124	0.0735199843	-36.754.105.251	0.0002374673	0.0011624417
ENSMUSG00000002342	Tmem161a	4.047.017.695.899	-0.2644372576	0.07200846	-36.723.081.937	0.0002403696	0.0011751735
ENSMUSG00000030871	Ears2	225.948.444.923	-0.3783232204	0.103018735	-36.723.729.955	0.0002403086	0.0011751735
ENSMUSG00000005501	Usp40	5.314.375.798.156	-0.2929510939	0.0798937976	-36.667.564.029	0.0002456466	0.0011990937
ENSMUSG00000036777	Anln	6.248.295.677.083	-0.492808151	0.1345496302	-36.626.496.125	0.0002496199	0.0012169652
ENSMUSG00000022124	Fbxl3	7.008.164.130.502	-0.3320258177	0.0906898472	-36.611.134.338	0.0002511215	0.0012227573
ENSMUSG00000020268	Lyrm7	345.140.758.733	-0.966678892	0.2645711761	-36.537.573.977	0.0002584305	0.0012563845
ENSMUSG00000053279	Aldh1a1	3.167.578.439.038	-26.536.858.355	0.7263994093	-36.532.048.368	0.0002589875	0.0012582613
ENSMUSG00000029082	Bst1	1.265.352.166.715	-22.119.348.993	0.6060243871	-36.499.107.071	0.0002623315	0.0012709916
ENSMUSG00000002489	Tiam1	3.794.522.189.119	-0.4804230179	0.1316564253	-36.490.662.482	0.0002631952	0.0012739891
ENSMUSG00000066979	Bub3	11.289.785.849.428	-0.2852887523	0.0781837731	-36.489.509.408	0.0002633134	0.0012741655
ENSMUSG00000028603	Scp2	14.687.024.764.631	-0.4222821883	0.1158125884	-36.462.546.432	0.0002660903	0.0012868045
ENSMUSG00000074578	1500012F01Rik	6.249.139.334.282	-0.4075167897	0.111886138	-36.422.455.641	0.0002702701	0.001305803
ENSMUSG00000020267	Hint1	18.831.681.403.279	-0.2663024969	0.0731883937	-36.385.891.705	0.0002741357	0.0013228405
ENSMUSG00000032399	Rpl4	223.936.952.944.671	-0.2301444384	0.0632948208	-36.360.706.227	0.0002768285	0.001333771
ENSMUSG00000003812	Dnase2a	1.302.348.854.461	-0.4844040326	0.1334074085	-36.310.129.861	0.000282311	0.0013572509
ENSMUSG00000068290	Ddrgk1	7.737.244.044.277	-0.2748823357	0.0757304845	-36.297.448.419	0.0002837015	0.0013635158
ENSMUSG00000020380	Rad50	6.161.329.215.155	-0.2922033173	0.080523031	-36.288.166.722	0.0002847233	0.0013680053
ENSMUSG00000016637	Ift27	725.159.840.456	-0.7308591393	0.2017877785	-36.219.197.447	0.0002924249	0.0014015544
ENSMUSG00000042032	Mat2b	7.683.109.776.218	-0.3244413603	0.0897029963	-36.168.397.245	0.0002982218	0.0014260771
ENSMUSG00000047084	Ngrn	3.214.169.121.963	-0.3540692821	0.0978958557	-36.167.954.136	0.0002982729	0.0014260771
ENSMUSG00000005687	Bcas2	8.044.346.017.994	-0.2362368086	0.0653653799	-36.140.967.739	0.0003013965	0.0014396874
ENSMUSG00000022234	Cct5	47.127.053.619.359	-0.2046264692	0.0566219301	-36.139.084.064	0.0003016157	0.0014402932
ENSMUSG00000037339	Fam53a	4.726.492.891.341	-0.3356444513	0.0929664192	-3.610.383.773	0.0003057443	0.0014586687
ENSMUSG00000028018	Gstcd	3.392.661.677.948	-0.3153735009	0.087369883	-36.096.362.952	0.0003066266	0.0014624309
ENSMUSG00000018651	Tada2a	156.901.622.377	-0.5442341226	0.1508612902	-36.075.133.786	0.0003091456	0.0014735436
ENSMUSG00000046330	Rpl37a	41.424.223.083.356	-0.2828367121	0.0785096347	-36.025.732.769	0.0003150825	0.0014977224
ENSMUSG00000001999	Blvra	2.409.601.697.227	-0.3757034361	0.1043489694	-3.600.451.812	0.0003176647	0.0015086171
ENSMUSG00000034424	Gcsh	5.948.974.767.288	-0.2931637409	0.0814725725	-35.983.120.684	0.0003202892	0.0015201552
ENSMUSG00000047747	Rnf150	135.413.730.274	-0.6416802366	0.1784316057	-35.962.251.989	0.0003228683	0.0015309986
ENSMUSG00000029925	Tbxas1	28.385.103.068	-41.871.087.011	11.647.679.603	-35.948.007.191	0.00032464	0.0015389316
ENSMUSG00000037313	Tacc3	505.474.582.168	-0.5259803553	0.1464381606	-35.918.257.457	0.0003283694	0.001555665
ENSMUSG00000014232	Cluap1	856.471.592.766	-0.553440891	0.1544958946	-35.822.368.759	0.0003406647	0.0016080528
ENSMUSG00000023345	Poc1a	171.562.049.655	-0.6099972959	0.1703000732	-35.818.968.509	0.0003411085	0.0016096605
ENSMUSG00000057933	Gsta2	511.995.245.037	-11.034.826.753	0.308261964	-3.579.691.315	0.0003440003	0.0016204944
ENSMUSG00000079553	Kifc1	2.907.091.651.499	-0.7099649546	0.1984923908	-35.767.867.561	0.0003478437	0.0016374797
ENSMUSG00000001016	Ilf2	6.263.603.899.629	-0.4796456154	0.1343093553	-35.712.003.393	0.000355349	0.0016697868
ENSMUSG00000062248	Cks2	6.365.468.700.526	-0.3768733363	0.1055496775	-35.705.778.092	0.0003561946	0.0016727526
ENSMUSG00000020234	4930404N11Rik	446.501.804.127	-0.7588335441	0.2128923902	-356.439.957	0.0003646901	0.0017105883
ENSMUSG00000001525	Tubb5	71.738.944.076.876	-0.404654087	0.1135440481	-35.638.511.552	0.0003654532	0.0017136526
ENSMUSG00000071041	Gm15210	916.132.523.928	-0.6483095214	0.182111026	-35.599.685.298	0.0003708992	0.0017360578
ENSMUSG00000035683	Melk	5.272.404.964.769	-0.5838029831	0.1641776226	-35.559.229.925	0.0003766544	0.0017603542
ENSMUSG00000062683	Atp5g2	8.696.496.815.604	-0.2999995804	0.0843940405	-3.554.748.398	0.0003783409	0.0017666483
ENSMUSG00000079355	Ackr4	225.522.427.671	-12.604.903.753	0.3546748592	-35.539.321.229	0.0003795172	0.0017716101
ENSMUSG00000021548	Ccnh	2.977.378.020.313	-0.3225791034	0.0907951979	-3.552.821.194	0.0003811234	0.001778044
ENSMUSG00000031068	Glrx3	10.192.013.992.769	-0.3147339457	0.0886102154	-35.518.923.432	0.0003824713	0.0017832653
ENSMUSG00000053128	Rnf26	3.762.963.421.404	-0.4402027926	0.124056556	-3.548.404.106	0.0003875731	0.0018043552
ENSMUSG00000019715	Gle1	3.252.862.621.145	-0.5042878728	0.1424213069	-35.408.176.191	0.0003988892	0.0018526135
ENSMUSG00000039470	Zdhhc2	4.098.563.998.988	-0.3447714323	0.0974400488	-35.382.928.961	0.0004027231	0.0018687501
ENSMUSG00000020492	Ska2	908.409.280.389	-0.738337972	0.2086932677	-35.379.098.727	0.0004033077	0.0018709063
ENSMUSG00000053453	Thoc7	8.949.911.419.147	-0.2477018121	0.0700351316	-35.368.222.559	0.0004049721	0.0018775104
ENSMUSG00000007050	Lsm2	3.170.951.266.398	-0.350928687	0.0992599983	-35.354.492.528	0.0004070824	0.0018866027
ENSMUSG00000026730	Pter	2.648.987.795.171	-0.4516125565	0.1277405547	-35.353.890.352	0.0004071752	0.0018866027
ENSMUSG00000027170	Eif3m	17.132.726.540.843	-0.2361589848	0.0668968556	-35.301.955.944	0.0004152526	0.0019217445
ENSMUSG00000028687	Mutyh	30.099.963.716	-11.118.364.406	0.3150422033	-35.291.666.605	0.0004168705	0.0019280879
ENSMUSG00000064225	Paqr9	46.101.708.888	-35.357.707.146	10.022.046.447	-35.279.927.439	0.0004187236	0.0019355109
ENSMUSG00000035351	Nup37	3.108.503.913.867	-0.3645407496	0.1034030983	-35.254.335.281	0.0004227903	0.0019508393
ENSMUSG00000027394	Ttl	1.132.113.128.269	-0.5140908804	0.1458303672	-35.252.663.102	0.0004230573	0.0019514939
ENSMUSG00000035439	Haus8	1.871.118.021.685	-0.4801804134	0.1363029622	-35.228.905.203	0.0004268677	0.001966163
ENSMUSG00000060288	Ppih	2.327.705.650.443	-0.5375579233	0.1526095121	-3.522.440.483	0.000427593	0.0019689227
ENSMUSG00000087595	1810012K08Rik	626.213.894.201	-0.64944184	0.1844944732	-35.201.154.203	0.000431359	0.0019856776
ENSMUSG00000024726	2410127L17Rik	2.599.742.731.485	-0.3450253035	0.0980909381	-35.174.024.246	0.0004357925	0.0020031301
ENSMUSG00000050043	Tmx2	806.411.376.342	-0.2427259493	0.0690491694	-35.152.624.066	0.0004393197	0.002018153
ENSMUSG00000028702	Rad54l	6.509.143.664.022	-0.3492318381	0.0993614772	-35.147.609.321	0.00044015	0.0020213722
ENSMUSG00000022885	St6gal1	94.579.493.208	-17.064.139.981	0.4855922868	-35.140.879.385	0.0004412667	0.0020247118
ENSMUSG00000057541	Pus7	6.469.627.793.197	-0.3347707033	0.0952820928	-35.134.692.533	0.0004422956	0.0020288359
ENSMUSG00000046753	Ccdc66	990.449.401.662	-0.5734960517	0.1636305821	-35.048.219.242	0.0004569128	0.0020909659
ENSMUSG00000014313	Cox6c	21.385.112.471.429	-0.2204783267	0.0629925211	-35.000.714.852	0.0004651334	0.0021260904
ENSMUSG00000027809	Etfdh	11.679.430.288.337	-0.3338532586	0.0953933147	-3.499.755.298	0.0004656854	0.0021279901
ENSMUSG00000014074	Rnf168	3.370.796.101.747	-0.3704623129	0.1059913365	-34.952.131.486	0.0004736833	0.0021613707
ENSMUSG00000029802	Abcg2	3.951.543.535.954	-0.538649696	0.1541451338	-34.944.320.512	0.0004750715	0.0021666526
ENSMUSG00000023963	Cyp39a1	1.946.230.194.446	-0.4420785832	0.1265451725	-34.934.448.654	0.0004768314	0.002173192
ENSMUSG00000021807	2700060E02Rik	15.552.711.445.439	-0.2967518708	0.0849547384	-34.930.584.955	0.0004775219	0.0021750676
ENSMUSG00000021496	Pcbd2	1.289.060.568.785	-0.5794438109	0.1660627704	-34.893.059.382	0.0004842765	0.002202618
ENSMUSG00000018102	Hist1h2bc	284.564.966.256	-0.4942537051	0.1418003427	-34.855.607.224	0.0004911067	0.0022304312
ENSMUSG00000031575	Ash2l	7.898.982.608.538	-0.2983770467	0.0856299981	-34.844.920.386	0.0004930721	0.0022387054
ENSMUSG00000030386	Zfp606	610.856.289.818	-0.7297752095	0.2095570332	-34.824.658.394	0.0004968186	0.0022537472
ENSMUSG00000059734	Ndufs8	8.879.881.661.185	-0.2750984305	0.0790338629	-34.807.666.021	0.000499981	0.0022661154
ENSMUSG00000063787	Chchd1	4.131.168.743.085	-0.3082177035	0.0885662904	-34.800.791.824	0.0005012656	0.0022712779
ENSMUSG00000038000	Acd	177.023.772.824	-0.3937784993	0.1131809331	-34.791.946.722	0.0005029231	0.0022781263
ENSMUSG00000029464	Gpn3	2.317.433.783.152	-0.37986251	0.1092114069	-34.782.310.827	0.0005047346	0.0022850046
ENSMUSG00000038215	Cep44	1.240.542.035.245	-0.5355134274	0.1539827153	-34.777.502.555	0.0005056408	0.0022877789
ENSMUSG00000031109	Enox2	2.060.885.957.516	-0.3337452608	0.0961880608	-34.697.160.766	0.0005210088	0.0023484547
ENSMUSG00000067148	Polr1c	6.004.584.004.128	-0.3941132068	0.1135857276	-34.697.423.268	0.0005209579	0.0023484547
ENSMUSG00000073434	Wdr90	1.529.316.227.347	-0.8490887798	0.244818657	-34.682.355.923	0.0005238878	0.0023600676
ENSMUSG00000016496	Cd274	349.761.587.276	-0.8026550092	0.2314785061	-34.675.142.094	0.000525296	0.002365045
ENSMUSG00000085342	Gm12254	81.477.563.735	-0.5576540603	0.1609003248	-34.658.355.171	0.0005285865	0.002378487
ENSMUSG00000067813	Xkr9	1.102.993.542.511	-0.5964771874	0.1721674614	-34.645.175.251	0.0005311835	0.0023887942
ENSMUSG00000005470	Asf1b	3.528.853.545.316	-0.5976849612	0.1725306616	-34.642.245.944	0.0005317623	0.0023907078
ENSMUSG00000033713	Foxn3	99.363.474.801	-0.5156994121	0.1489328406	-34.626.306.063	0.0005349222	0.0024042211
ENSMUSG00000030034	Ino80b	1.264.771.039.702	-0.4624390399	0.1336060001	-34.612.146.129	0.0005377439	0.0024148156
ENSMUSG00000002944	Cd36	12.982.163.437	-23.078.784.869	0.6668432292	-34.609.011.324	0.0005383705	0.0024169333
ENSMUSG00000096544	Gm4617	889.643.674.125	-0.6805044067	0.1968271365	-34.573.708.629	0.0005454736	0.0024460053
ENSMUSG00000074039	4930520O04Rik	198.194.528.735	-11.366.042.605	0.3288927452	-34.558.508.121	0.0005485588	0.002459133
ENSMUSG00000030035	Wbp1	5.107.958.333.098	-0.2930032432	0.0848760978	-3.452.129.054	0.0005561816	0.002489727
ENSMUSG00000038122	Tbc1d32	1.382.200.128.711	-0.5153557699	0.1493070184	-34.516.513.392	0.0005571672	0.0024928988
ENSMUSG00000008668	Rps18	110.820.425.519.513	-0.3548618949	0.1028606933	-34.499.271.141	0.0005607379	0.0025056054
ENSMUSG00000031090	Nadsyn1	5.251.350.213.294	-0.287665508	0.0833820404	-34.499.696.414	0.0005606496	0.0025056054
ENSMUSG00000062997	Rpl35	34.494.101.125.029	-0.2410286363	0.0699073563	-34.478.293.684	0.0005651109	0.0025224585
ENSMUSG00000025474	Tubgcp2	2.141.853.843.351	-0.5744607103	0.1666363306	-34.473.917.441	0.0005660272	0.0025253755
ENSMUSG00000055172	C1ra	589.449.429.558	-0.7145320272	0.2075732113	-3.442.313.306	0.0005767618	0.0025655935
ENSMUSG00000027496	Aurka	6.402.781.222.214	-0.393431669	0.1143874538	-34.394.652.202	0.0005828647	0.0025876338
ENSMUSG00000036528	Ppfibp2	3.968.248.218.193	-0.3651486253	0.1062805802	-34.357.041.023	0.0005910161	0.0026223292
ENSMUSG00000065979	Cpped1	11.115.458.112.824	-0.2443909019	0.071162762	-34.342.526.212	0.0005941902	0.0026349132
ENSMUSG00000058586	Serhl	4.984.352.462.011	-0.2587343913	0.0753635101	-34.331.520.796	0.0005966074	0.0026441285
ENSMUSG00000028234	Rps20	6.603.743.335.361	-0.2681759504	0.0781414842	-34.319.280.346	0.0005993066	0.0026545826
ENSMUSG00000031533	Mrps31	6.615.514.363.442	-0.2614777545	0.0762416944	-34.295.900.235	0.0006044939	0.0026752799
ENSMUSG00000054226	Tprkb	2.741.491.424.675	-0.5237788839	0.1527871294	-34.281.610.369	0.0006076849	0.0026878767
ENSMUSG00000008822	Acyp1	866.378.941.397	-0.5299978462	0.1546147469	-34.278.609.045	0.0006083571	0.002690087
ENSMUSG00000020493	Prr11	1.741.962.100.311	-0.5841889687	0.1706318727	-34.236.802.262	0.0006177927	0.002727171
ENSMUSG00000022678	Nde1	4.380.311.366.478	-0.4853127161	0.1418332954	-34.217.121.914	0.0006222815	0.0027462088
ENSMUSG00000021276	Cinp	3.819.490.123.797	-0.3862109766	0.112966527	-34.188.089.785	0.0006289586	0.0027733217
ENSMUSG00000036934	4921524J17Rik	1.393.000.975.018	-0.4742290939	0.138734002	-3.418.261.472	0.0006302253	0.002776552
ENSMUSG00000045896	Paip2b	5.319.135.040.235	-0.3696137292	0.1081319083	-34.181.744.784	0.0006304268	0.0027766552
ENSMUSG00000033596	Rfwd3	8.511.968.312.805	-0.3888017839	0.1137720732	-34.173.745.179	0.0006322823	0.0027832558
ENSMUSG00000038900	Rpl12	93.508.985.801.321	-0.2767044342	0.0809942738	-34.163.456.407	0.0006346763	0.0027922178
ENSMUSG00000031246	Sh3bgrl	840.325.484.413	-0.5124455954	0.1504163869	-34.068.468.602	0.0006571799	0.0028847108
ENSMUSG00000092212	Slc22a13b-ps	54.647.916.391	-36.628.729.222	10.761.261.395	-34.037.579.683	0.0006646562	0.0029117915
ENSMUSG00000039620	6430573F11Rik	250.143.556.949	-0.9832896251	0.2890355346	-34.019.679.503	0.0006690248	0.0029276406
ENSMUSG00000073758	Sh3d21	300.958.909.415	-0.9737164455	0.2863864024	-34.000.093.489	0.0006738355	0.0029453863
ENSMUSG00000030177	Ccdc77	1.205.329.224.148	-0.4756431973	0.1399117248	-33.995.949.815	0.0006748574	0.0029490265
ENSMUSG00000102564	Gm37035	1.195.781.446.115	-0.4275112926	0.1257973292	-33.984.131.085	0.0006777799	0.0029609679
ENSMUSG00000029310	Nudt9	4.200.273.764.775	-0.2918667005	0.0859745246	-33.948.044.722	0.0006867763	0.0029977506
ENSMUSG00000042870	Tom1	952.147.689.521	-0.4860802206	0.143200653	-33.943.994.706	0.0006877929	0.0029989711
ENSMUSG00000033427	Upb1	684.806.563.185	-0.7700932843	0.2269444053	-3.393.312.487	0.0006905282	0.0030099154
ENSMUSG00000038943	Prc1	9.912.184.351.429	-0.4237709792	0.1249049375	-33.927.480.187	0.0006919526	0.0030152815
ENSMUSG00000051671	Coa6	173.395.256.384	-0.4562676231	0.1346853926	-33.876.548.473	0.0007049291	0.0030683993
ENSMUSG00000028910	Mecr	4.238.947.594.578	-0.3892998152	0.1149239518	-33.874.558.704	0.0007054406	0.0030697691
ENSMUSG00000030909	Anks4b	8.401.687.327.834	-0.3094251512	0.0913792931	-33.861.626.701	0.0007087736	0.0030822415
ENSMUSG00000061759	Armt1	3.097.462.696.927	-0.3084140723	0.0910820158	-33.861.138.199	0.0007088997	0.0030822415
ENSMUSG00000084786	Ubl5	8.537.551.555.507	-0.190795212	0.0563584768	-33.853.862.434	0.0007107816	0.0030869814
ENSMUSG00000017688	Hnf4g	6.489.270.477.553	-0.6632221577	0.1960330743	-33.832.156.131	0.0007164236	0.0031097531
ENSMUSG00000022842	Ece2	1.214.220.562.683	-0.4737593362	0.1400627819	-33.824.784.119	0.0007183492	0.0031172439
ENSMUSG00000075502	Kbtbd6	192.683.759.286	-11.947.117.929	0.3535205859	-33.794.688.079	0.0007262605	0.003147196
ENSMUSG00000026662	Sephs1	6.297.023.023.593	-0.2537676381	0.0751463786	-3.376.977.612	0.0007328701	0.0031723128
ENSMUSG00000036106	Prr5	4.033.021.041.464	-0.3371916344	0.0998845632	-33.758.132.761	0.0007359785	0.0031848837
ENSMUSG00000020526	Znhit3	1.148.776.109.702	-0.5103744278	0.1512179266	-33.750.920.898	0.0007379099	0.0031914707
ENSMUSG00000032586	Traip	1.406.123.224.774	-0.7003885254	0.207586293	-33.739.632.576	0.0007409426	0.0032018169
ENSMUSG00000031848	Lsm4	11.093.068.899.359	-0.3174362525	0.0942485591	-33.680.753.897	0.0007569489	0.0032620546
ENSMUSG00000031388	Naa10	4.244.646.401.688	-0.3488059451	0.103576311	-33.676.227.876	0.0007581926	0.0032656092
ENSMUSG00000026097	Ormdl1	2.953.860.428.181	-0.4649555915	0.1380889037	-33.670.742.474	0.0007597023	0.0032712085
ENSMUSG00000064032	Gm10143	6.254.945.296.417	-0.5614162349	0.1667798913	-33.662.105.824	0.0007620851	0.0032796575
ENSMUSG00000015656	Hspa8	146.039.127.605.844	-0.2128140815	0.0633123759	-33.613.346.283	0.0007756679	0.0033301026
ENSMUSG00000031060	Rbm10	6.673.281.135.507	-0.3344507861	0.0995318404	-33.602.391.436	0.0007787503	0.0033421547
ENSMUSG00000026196	Bard1	1.298.715.348.456	-0.7746032292	0.2309237663	-33.543.677.279	0.0007954657	0.0034098571
ENSMUSG00000029250	Polr2b	11.637.495.877.636	-0.2332414882	0.0695613089	-33.530.347.824	0.0007993066	0.0034247214
ENSMUSG00000029177	Cenpa	5.792.585.533.418	-0.4625590571	0.1379964879	-33.519.625.337	0.0008024088	0.0034370687
ENSMUSG00000071654	Uqcc3	1.227.402.407.372	-0.4433493027	0.132330268	-33.503.242.246	0.0008071702	0.0034546176
ENSMUSG00000064061	Dzip3	691.716.742.386	-0.5924470864	0.1771650133	-33.440.411.032	0.000825675	0.0035289745
ENSMUSG00000061292	Cyp3a59	38.460.210.845	-7.806.527.774	23.373.851.776	-33.398.550.862	0.0008382212	0.0035767161
ENSMUSG00000022370	Mrpl13	7.255.815.513.053	-0.3399886957	0.1019310724	-33.354.764.904	0.0008515335	0.0036291686
ENSMUSG00000061559	Wdr61	8.237.008.702.145	-0.2086651948	0.0625602156	-33.354.295.977	0.0008516772	0.0036291686
ENSMUSG00000048930	Tada3	2.678.670.397.179	-0.3025425253	0.0907116211	-33.352.124.195	0.0008523426	0.0036310122
ENSMUSG00000004610	Etfb	9.862.383.728.039	-0.3008120239	0.0902536369	-33.329.629.051	0.000859264	0.0036575003
ENSMUSG00000000056	Narf	4.658.356.207.293	-0.3453299639	0.1036766777	-33.308.355.504	0.0008658574	0.0036825502
ENSMUSG00000001285	Myg1	3.124.844.841.278	-0.347491064	0.1043244848	-33.308.677.698	0.0008657572	0.0036825502
ENSMUSG00000021606	Ndufs6	95.095.375.345	-0.2855728964	0.0857435075	-33.305.483.375	0.0008667511	0.0036839489
ENSMUSG00000037108	Zcwpw1	96.907.039.987	-13.531.081.261	0.4062692557	-33.305.698.308	0.0008666842	0.0036839489
ENSMUSG00000062397	Zfp706	25.878.809.944.731	-0.2175166742	0.0653104736	-33.305.021.717	0.0008668949	0.0036839489
ENSMUSG00000057110	Cntrl	3.654.908.909.981	-0.4755556725	0.1428753697	-33.284.650.364	0.0008732597	0.0037079656
ENSMUSG00000032615	Nt5m	1.086.000.849.819	-0.5061400422	0.1521691754	-33.261.666.881	0.0008804926	0.0037356262
ENSMUSG00000035198	Tubg1	4.138.647.571.363	-0.3766684133	0.1132757914	-3.325.233.119	0.0008834463	0.0037451017
ENSMUSG00000030877	4933427G17Rik	43.255.112.949	-26.440.770.469	0.795944403	-33.219.368.551	0.0008939492	0.0037843759
ENSMUSG00000057469	E2f6	3.661.273.276.989	-0.3167277125	0.0953871494	-33.204.442.581	0.000898743	0.0037985899
ENSMUSG00000037235	Mxd4	1.932.502.054.653	-0.4344579209	0.130876717	-33.195.967.221	0.0009014757	0.0038091073
ENSMUSG00000022361	Zhx1	2.793.821.757.774	-0.3458003901	0.1042012363	-3.318.582.413	0.0009047562	0.0038219333
ENSMUSG00000015749	Anp32e	19.402.978.289.227	-0.2403964659	0.0724823424	-33.166.210.969	0.0009111309	0.0038478196
ENSMUSG00000030861	Acadsb	4.652.380.796.865	-0.4800193183	0.1447390084	-33.164.474.711	0.0009116972	0.003849169
ENSMUSG00000049672	Zbtb14	26.818.214.991	-0.3256792171	0.0982394591	-33.151.568.637	0.0009159171	0.0038648927
ENSMUSG00000024579	Pcyox1l	2.534.166.616.572	-0.3787330464	0.1144899138	-33.080.035.935	0.000939636	0.0039564157
ENSMUSG00000079055	Slc8a3	4.618.294.774	-26.757.604.214	0.8091352964	-3.306.938.201	0.000943217	0.0039693503
ENSMUSG00000038383	Pigu	5.182.542.351.925	-0.2500405132	0.0756294043	-33.061.282.885	0.0009459477	0.0039786947
ENSMUSG00000014226	Cacybp	1.058.247.770.418	-0.3250406989	0.0983997392	-33.032.678.917	0.0009556505	0.0040173381
ENSMUSG00000042857	Gm9776	457.897.794.518	-0.7302538371	0.2210677806	-33.033.028.831	0.0009555312	0.0040173381
ENSMUSG00000073705	Apitd1	814.528.115.006	-0.7616802197	0.2305898471	-33.031.819.448	0.0009559434	0.0040174868
ENSMUSG00000047443	Fam132b	2.498.143.103.584	-0.5600405149	0.1695694819	-33.027.199.744	0.0009575195	0.0040230266
ENSMUSG00000037710	Cisd1	7.978.034.044.064	-0.317516031	0.0961970405	-33.006.839.852	0.0009644945	0.0040490596
ENSMUSG00000020330	Hmmr	4.043.732.323.997	-0.5302763849	0.1608560139	-32.965.903.605	0.0009786613	0.0041008063
ENSMUSG00000031851	Ntpcr	1.422.745.325.011	-0.3884479982	0.117896923	-32.948.103.165	0.0009848814	0.0041213334
ENSMUSG00000030771	Micalcl	609.012.169.028	-0.6051161757	0.1839379097	-32.897.849.973	0.0010026396	0.0041877792
ENSMUSG00000085214	0610005C13Rik	1.405.454.308.393	-0.7347669556	0.2235848703	-32.862.999.827	0.0010151284	0.0042331397
ENSMUSG00000036223	Ska1	844.588.195.754	-0.6975583769	0.2123246891	-32.853.380.358	0.0010186009	0.004243082
ENSMUSG00000024078	Ttc27	2.786.912.998.964	-0.4214572467	0.1283368952	-32.839.912.965	0.0010234808	0.0042622716
ENSMUSG00000025077	Dclre1a	2.169.895.588.585	-0.3480643287	0.1060235204	-3.282.897.299	0.0010274609	0.0042742812
ENSMUSG00000007827	Ankrd26	1.573.440.486.832	-0.5459868776	0.1663163182	-32.828.220.552	0.0010277352	0.0042742821
ENSMUSG00000024782	Ak3	2.733.929.342.933	-0.2947223006	0.0898548644	-32.799.815.836	0.0010381386	0.0043140981
ENSMUSG00000030127	Cops7a	15.642.480.545.625	-0.1976323658	0.0602636577	-32.794.618.407	0.0010400527	0.0043198065
ENSMUSG00000042606	Hirip3	4.317.855.271.672	-0.7311407816	0.2229859259	-32.788.651.503	0.0010422543	0.0043265897
ENSMUSG00000023089	Ndufa5	5.698.972.361.029	-0.3033839566	0.092575206	-32.771.621.009	0.0010485615	0.0043492993
ENSMUSG00000043061	Tmem18	2.000.191.408.081	-0.3383710937	0.1032801636	-32.762.447.485	0.0010519735	0.0043622918
ENSMUSG00000032288	Imp3	4.759.944.481.156	-0.2414949663	0.0737250344	-32.756.168.669	0.0010543148	0.0043708384
ENSMUSG00000021690	Jmy	3.169.842.902.251	-0.3501053625	0.1068880222	-32.754.405.518	0.0010549732	0.0043724053
ENSMUSG00000037020	Wdr62	976.562.531.971	-0.8752288969	0.2672522578	-32.749.167.552	0.0010569311	0.0043781934
ENSMUSG00000053565	Eif3k	14.544.593.075.754	-0.3158683206	0.0965616397	-32.711.573.837	0.0010710828	0.0044321062
ENSMUSG00000043866	Taf10	12.216.502.076.801	-0.2310673695	0.0706536693	-32.704.227.778	0.0010738686	0.0044412767
ENSMUSG00000027654	Fam83d	1.597.901.902.182	-0.5532745074	0.1691886381	-32.701.634.916	0.0010748534	0.0044429934
ENSMUSG00000090208	Gm15851	79.511.992.058	-19.931.275.836	0.6096664745	-32.692.097.516	0.0010784832	0.0044556355
ENSMUSG00000030505	Prmt3	3.857.545.643.018	-0.3300695514	0.1010215517	-32.673.181.703	0.0010857159	0.0044795832
ENSMUSG00000038759	Nup205	12.413.002.728.182	-0.2803348834	0.0858310882	-32.661.229.103	0.0010903091	0.0044961558
ENSMUSG00000029782	Tmem209	566.745.896.464	-0.3111250957	0.0952857193	-32.651.807.435	0.0010939425	0.0045087545
ENSMUSG00000024737	Slc15a3	470.272.557.318	-0.6904036337	0.2115495963	-32.635.544.844	0.0011002403	0.0045311189
ENSMUSG00000027765	P2ry1	3.979.480.635.826	-0.3495636505	0.1071221853	-32.632.236.684	0.0011015255	0.0045352142
ENSMUSG00000019278	Dpep1	1.196.210.237.016	-14.163.840.314	0.4341302114	-32.625.788.169	0.0011040347	0.004541948
ENSMUSG00000021474	Sfxn1	11.365.526.748.233	-0.2326603327	0.0713392051	-32.613.249.935	0.0011089286	0.0045596759
ENSMUSG00000032067	Pts	3.079.989.919.148	-0.3184092605	0.0977989825	-32.557.522.812	0.0011309237	0.0046427709
ENSMUSG00000021431	Snrnp48	2.025.693.219.882	-0.4173279221	0.1283238447	-32.521.463.409	0.0011453703	0.0046983682
ENSMUSG00000062691	Cebpzos	2.260.769.444.162	-0.4317983254	0.1327827513	-32.519.157.878	0.0011462998	0.0047009444
ENSMUSG00000032309	Fbxo22	4.707.824.160.951	-0.333029623	0.1024532853	-32.505.509.427	0.0011518163	0.004720411
ENSMUSG00000049606	Zfp644	3.258.070.812.678	-0.3572824771	0.1099440093	-32.496.766.237	0.0011553631	0.0047331343
ENSMUSG00000033174	Mgll	342.245.843.297	-0.7621257496	0.23454919	-32.493.216.013	0.0011568061	0.0047378016
ENSMUSG00000050708	Ftl1	80.775.887.236.752	-0.2195129273	0.067570745	-32.486.385.529	0.0011595872	0.0047479449
ENSMUSG00000042419	Nfkbil1	1.954.872.588.768	-0.3368022774	0.1036793345	-32.484.996.078	0.0011601537	0.0047490176
ENSMUSG00000051396	Hspa14	8.083.592.823.344	-0.2930470476	0.0902753532	-32.461.467.863	0.0011697851	0.0047846756
ENSMUSG00000015474	Ppt2	1.688.560.121.471	-0.3634032899	0.111951736	-32.460.710.554	0.0011700963	0.0047846938
ENSMUSG00000025967	Eef1b2	98.734.747.035.747	-0.2364800235	0.0728599573	-32.456.788.631	0.0011717093	0.0047900337
ENSMUSG00000002846	Timmdc1	2.722.002.315.835	-0.3138165809	0.0967493577	-32.436.037.647	0.0011802781	0.004820924
ENSMUSG00000025933	Tmem14a	996.434.458.154	-0.5792092725	0.178566042	-32.436.697.698	0.0011800047	0.004820924
ENSMUSG00000025008	Tctn3	589.907.504.061	-0.6897841669	0.2127428305	-32.423.380.157	0.0011855332	0.0048389364
ENSMUSG00000021810	Ecd	5.595.847.177.685	-0.2837566768	0.0875764448	-32.401.027.177	0.0011948665	0.004870658
ENSMUSG00000053916	Nanp	2.646.352.832	-0.9816124261	0.3031348176	-32.382.041.558	0.001202847	0.0048967899
ENSMUSG00000071506	Tmem139	873.043.338.414	-0.5695070812	0.1759683229	-32.364.181.911	0.0012103992	0.0049211119
ENSMUSG00000052917	Senp7	1.921.313.902.217	-0.3843806235	0.1188296232	-32.347.205.453	0.0012176184	0.0049478835
ENSMUSG00000097604	Gm17322	380.475.826.179	-0.9894476945	0.3059600249	-3.233.911.668	0.0012210722	0.0049593337
ENSMUSG00000044155	Lsm8	4.632.777.521.392	-0.2702013046	0.0836026278	-32.319.714.288	0.0012293935	0.0049879346
ENSMUSG00000018401	Mtmr4	5.980.296.133.065	-0.2942963588	0.0911723907	-32.279.109.571	0.0012469778	0.0050527062
ENSMUSG00000029727	Cyp3a13	19.136.418.750.153	-0.3867059459	0.1198083827	-32.277.035.803	0.0012478821	0.005055057
ENSMUSG00000022685	Parn	4.789.991.050.533	-0.2765906985	0.0857028023	-3.227.323.855	0.0012495395	0.0050604564
ENSMUSG00000031775	Pllp	1.743.690.607.978	-0.6368288046	0.1974061716	-3.225.982.244	0.0012554115	0.005081598
ENSMUSG00000051705	Senp8	947.319.914.224	-0.4997199935	0.1549303431	-32.254.494.732	0.0012577503	0.005088424
ENSMUSG00000047067	Dusp28	699.074.991.291	-0.5509325151	0.1708429301	-32.247.896.632	0.0012606525	0.0050975206
ENSMUSG00000020003	Pex7	4.891.525.011.927	-0.2994020554	0.0929037901	-32.227.108.839	0.0012698365	0.0051319955
ENSMUSG00000019773	Fbxo5	3.002.876.847.649	-0.6016213677	0.1867252541	-32.219.603.635	0.0012731675	0.0051427132
ENSMUSG00000028998	Tomm7	9.479.020.010.884	-0.2956883485	0.0917747961	-32.218.905.535	0.0012734777	0.0051427132
ENSMUSG00000038984	Tspyl5	38.359.516.408	-28.351.216.021	0.8808074464	-32.187.756.967	0.0012873915	0.0051935223
ENSMUSG00000032344	Mb21d1	883.927.373.983	-0.6419579112	0.1994757103	-32.182.259.703	0.0012898616	0.0052021414
ENSMUSG00000062480	Acat3	2.379.824.816.888	-0.3082939379	0.0958027593	-32.180.068.743	0.0012908472	0.0052047708
ENSMUSG00000031683	Lsm6	3.853.774.700.413	-0.3177416904	0.0988361448	-32.148.329.046	0.0013052047	0.0052504217
ENSMUSG00000093610	Cyp2c53-ps	35.490.282.323	-32.435.569.056	10.089.576.808	-32.147.601.108	0.0013055357	0.0052504217
ENSMUSG00000022110	Sucla2	14.205.200.622.674	-0.3447073972	0.1072587511	-32.137.927.565	0.0013099418	0.005265426
ENSMUSG00000030869	Ndufab1	12.882.292.650.164	-0.2271266188	0.0706961967	-32.127.134.027	0.0013148743	0.0052825293
ENSMUSG00000031639	Tlr3	1.801.084.091.612	-0.3428468647	0.1067331549	-32.121.871.121	0.0013172855	0.0052894914
ENSMUSG00000032114	Slc37a4	5.920.537.440.281	-0.4197946531	0.1307685484	-3.210.211.158	0.001326375	0.0053218791
ENSMUSG00000032449	Slc25a36	10.785.291.535.401	-0.2863735626	0.0892127321	-32.100.077.632	0.0013273139	0.0053242765
ENSMUSG00000056698	Elmod3	1.349.611.153.497	-0.4209647237	0.1313170016	-32.057.137.969	0.0013472792	0.0053988094
ENSMUSG00000004642	Slbp	8.467.527.728.245	-0.450418075	0.1405130015	-32.055.259.675	0.0013481588	0.0053995596
ENSMUSG00000030867	Plk1	882.900.039.016	-0.5048972551	0.1575145812	-32.054.001.049	0.0013487485	0.0053996071
ENSMUSG00000034566	Atp5h	17.298.670.473.778	-0.2394528281	0.0747035149	-32.053.756.577	0.0013488631	0.0053996071
ENSMUSG00000024764	Naa40	6.414.355.465.755	-0.2595611612	0.0810800884	-32.012.935.162	0.0013681209	0.0054724836
ENSMUSG00000075514	Gm13375	209.722.934.422	-0.899491121	0.2811317822	-31.995.355.129	0.0013764923	0.0055012924
ENSMUSG00000027067	Ssrp1	30.066.467.393.113	-0.2767178435	0.0865202224	-31.983.024.984	0.0013823919	0.0055208608
ENSMUSG00000007739	Cct4	37.104.573.712.526	-0.2367411496	0.0740445586	-31.972.795.043	0.0013873043	0.0055343197
ENSMUSG00000008683	Rps15a	81.887.320.289.837	-0.2396362389	0.0749591077	-31.968.928.962	0.001389165	0.0055396105
ENSMUSG00000037583	Nr0b2	76.746.359.406	-17.647.973.579	0.5521441121	-31.962.622.064	0.0013922053	0.0055503154
ENSMUSG00000004945	Tmem242	3.712.979.858.179	-0.3144465114	0.0984072004	-31.953.608.069	0.0013965613	0.0055619944
ENSMUSG00000044201	Cdc25c	101.336.354.004	-0.7132117339	0.2232922203	-31.940.733.676	0.0014028046	0.0055854329
ENSMUSG00000039128	Cdc123	8.431.606.729.924	-0.3168721397	0.0992802245	-31.916.944.318	0.0014144088	0.0056258912
ENSMUSG00000017405	Nek8	1.240.865.850.584	-0.4941989144	0.1548724529	-31.910.059.226	0.0014177837	0.0056378774
ENSMUSG00000048217	Nags	3.308.525.300.604	-0.4414711481	0.1384697045	-31.882.147.041	0.001431542	0.0056867878
ENSMUSG00000028560	Usp1	1.228.694.225.566	-0.4256040985	0.1335534546	-31.867.696.697	0.001438713	0.0057138191
ENSMUSG00000032500	Dclk3	29.036.830.677	-40.318.162.474	12.658.692.492	-31.850.179.235	0.0014474504	0.005745378
ENSMUSG00000005510	Ndufs3	8.037.616.787.497	-0.2399546928	0.0753787168	-31.833.215.408	0.0014559583	0.005770553
ENSMUSG00000033763	Mtss1l	46.052.907.206	-25.506.884.257	0.8012355575	-31.834.438.724	0.0014553433	0.005770553
ENSMUSG00000017009	Sdc4	18.021.120.051.526	-0.2453560272	0.0771208225	-31.814.498.218	0.0014653991	0.00580502
ENSMUSG00000036285	Noa1	4.995.217.300.571	-0.3842574909	0.120787224	-31.812.759.508	0.0014662789	0.0058070304
ENSMUSG00000003923	Tfam	8.773.205.205.564	-0.2975922784	0.0935701474	-31.804.190.406	0.0014706223	0.0058227531
ENSMUSG00000002900	Lamb1	91.886.575.422	-0.6829949333	0.2147913128	-31.798.070.624	0.0014737314	0.0058335824
ENSMUSG00000004748	Mtfp1	2.959.066.252.126	-0.3669909904	0.1154825452	-31.778.914.274	0.0014835029	0.0058663062
ENSMUSG00000064307	Lrrc51	366.779.803.178	-0.7107670617	0.2238056639	-31.758.224.934	0.0014941235	0.0059043444
ENSMUSG00000064037	Gpn1	2.550.800.774.203	-0.3616493174	0.1138908055	-3.175.403.984	0.0014962803	0.0059108378
ENSMUSG00000009927	Rps25	5.785.360.724.345	-0.2591080151	0.0816493429	-31.734.243.782	0.0015065214	0.0059437663
ENSMUSG00000051220	Ercc6l	3.031.879.038.106	-0.5767760569	0.1818051988	-31.724.948.497	0.0015113524	0.0059598109
ENSMUSG00000068329	Htra2	6.173.800.691.322	-0.2722339546	0.0858242634	-31.719.929.056	0.0015139671	0.0059686123
ENSMUSG00000037938	Chchd5	1.721.674.824.429	-0.3994420212	0.1259648308	-3.171.059.881	0.0015188383	0.0059847909
ENSMUSG00000038150	Ormdl3	4.292.838.489.235	-0.3049112519	0.0961584328	-31.709.257.618	0.0015195397	0.0059860423
ENSMUSG00000058486	Wdr91	979.139.310.272	-0.4581370776	0.14449263	-3.170.660.522	0.0015209277	0.0059899972
ENSMUSG00000041841	Rpl37	42.879.716.913.367	-0.2944675803	0.0929037724	-31.695.976.664	0.0015265015	0.0060073976
ENSMUSG00000066900	Suds3	12.547.598.258.876	-0.1980824889	0.0625082714	-31.689.004.409	0.001530168	0.0060203078
ENSMUSG00000039246	Lyplal1	682.000.590.737	-0.5713365422	0.1804133166	-31.668.202.382	0.0015411555	0.0060574248
ENSMUSG00000001783	Rtcb	21.850.120.345.846	-0.1987012976	0.0627583771	-31.661.318.639	0.0015448075	0.0060641373
ENSMUSG00000101892	9130401M01Rik	1.271.060.023.175	-0.5041155126	0.1592461894	-31.656.362.676	0.0015474416	0.0060714212
ENSMUSG00000028718	Stil	2.429.562.584.947	-0.5524342008	0.1746229641	-31.635.827.723	0.0015584003	0.0061061895
ENSMUSG00000035142	Nubpl	1.216.454.087.404	-0.5569432877	0.1760784456	-31.630.406.889	0.0015613051	0.0061150462
ENSMUSG00000092474	Gm20478	91.565.738.461	-13.420.477.898	0.424300361	-31.629.664.107	0.0015617035	0.006115071
ENSMUSG00000021902	Phf7	935.833.967.937	-0.4796562736	0.1516858311	-31.621.692.686	0.0015659851	0.0061287587
ENSMUSG00000025260	Hsd17b10	7.847.591.342.864	-0.2863951671	0.0905799608	-31.617.938.957	0.001568005	0.0061351245
ENSMUSG00000026790	Odf2	5.183.740.007.545	-0.40837738	0.1291972069	-31.608.839.666	0.0015729114	0.0061527782
ENSMUSG00000032324	Tspan3	29.747.143.287.721	-0.3194787689	0.1011276421	-31.591.636.284	0.0015822263	0.0061814632
ENSMUSG00000028098	Rnf115	5.326.534.991.949	-0.2677460159	0.0847557379	-31.590.311.474	0.0015829457	0.0061827251
ENSMUSG00000034171	Faah	5.580.678.836.917	-0.6796711728	0.2151737375	-3.158.708.775	0.0015846976	0.0061880179
ENSMUSG00000072772	Grcc10	4.871.337.376.714	-0.441386677	0.139788219	-31.575.384.538	0.0015910725	0.0062058592
ENSMUSG00000005469	Prkaca	8.144.476.412.372	-0.2187238741	0.0693505909	-31.538.862.353	0.0016111188	0.0062786128
ENSMUSG00000070343	Gm10288	4.232.866.371.911	-0.3010255938	0.0954561739	-31.535.476.593	0.0016129889	0.0062843304
ENSMUSG00000041720	Pi4ka	9.573.143.102.172	-0.2133523851	0.0676805083	-31.523.460.794	0.0016196419	0.0063070997
ENSMUSG00000099597	Gm28933	584.602.651.726	-0.5731683338	0.1818564692	-3.151.762.136	0.0016228842	0.0063181482
ENSMUSG00000004446	Bid	2.589.306.158.986	-0.320372089	0.1016779588	-31.508.509.088	0.0016279557	0.0063363106
ENSMUSG00000019718	L3hypdh	78.093.594.477	-14.563.493.259	0.4627517379	-31.471.504.192	0.0016487012	0.0064058655
ENSMUSG00000048445	Ccdc57	388.990.045.681	-0.8592238419	0.2730156735	-31.471.593.956	0.0016486506	0.0064058655
ENSMUSG00000067704	Wfdc13	108.938.036.547	-1.753.896.595	0.5572814352	-31.472.367.178	0.0016482147	0.0064058655
ENSMUSG00000026374	Tsn	10.652.493.165.884	-0.1591625771	0.0505940813	-31.458.734.525	0.0016559164	0.0064306952
ENSMUSG00000056014	A430033K04Rik	567.293.977.684	-0.5639210996	0.1793215819	-31.447.475.184	0.0016623022	0.0064538874
ENSMUSG00000091721	Gm5549	1.492.338.021.351	-0.7309196193	0.2326092352	-31.422.639.722	0.0016764682	0.0065024117
ENSMUSG00000017716	Birc5	6.464.637.466.002	-0.4804519647	0.1529991116	-31.402.271.545	0.0016881688	0.0065331714
ENSMUSG00000060181	Slc35e3	829.922.767.214	-0.5511554699	0.1755364587	-31.398.347.331	0.0016904317	0.0065386837
ENSMUSG00000082901	Gm14323	13.393.770.831.804	-0.1952923069	0.0622017469	-31.396.595.206	0.001691443	0.0065409731
ENSMUSG00000037787	Apopt1	361.323.142.543	-0.3052034745	0.0972261752	-3.139.108.105	0.0016946292	0.0065484233
ENSMUSG00000015289	Lage3	1.885.376.521.843	-0.4191293809	0.1335520458	-3.138.322.431	0.0016991785	0.0065643766
ENSMUSG00000060591	Ifitm2	18.996.168.900.975	-0.2855989474	0.0910218669	-31.376.959.974	0.0017028139	0.0065767917
ENSMUSG00000070390	Nlrp1b	474.197.136.815	-0.8040814867	0.256280487	-31.375.056.917	0.0017039197	0.0065783465
ENSMUSG00000079614	Seh1l	16.832.806.617.482	-0.203156603	0.0647574375	-31.371.933.612	0.0017057359	0.0065815581
ENSMUSG00000053925	Gm9929	246.710.656.402	-0.9398939439	0.2996856668	-31.362.659.213	0.0017111397	0.0066007755
ENSMUSG00000037236	Matr3	16.588.711.325.929	-0.297297148	0.094869203	-31.337.582.551	0.0017258297	0.0066508625
ENSMUSG00000049871	Nlrc3	207.465.323.446	-14.788.108.527	0.4719681334	-31.332.853.809	0.0017286128	0.00665501
ENSMUSG00000047757	Fancb	684.743.548.818	-0.7862300839	0.2509436548	-31.330.940.985	0.0017297398	0.0066577053
ENSMUSG00000086607	4930511M06Rik	80.636.244.027	-18.471.209.316	0.5896691908	-31.324.697.992	0.0017334226	0.0066702341
ENSMUSG00000041712	Ubr7	550.650.120.824	-0.2952058939	0.0942675022	-31.315.764.933	0.0017387049	0.0066872604
ENSMUSG00000020739	Nup85	611.023.648.022	-0.545725817	0.174344936	-31.301.500.893	0.0017471701	0.0067175117
ENSMUSG00000017188	Coa3	7.920.608.149.115	-0.2314945026	0.0739652231	-31.297.749.532	0.0017494027	0.0067234314
ENSMUSG00000027254	Map1a	118.063.109.585	-14.680.967.654	0.4692504181	-31.285.998.024	0.0017564135	0.0067460602
ENSMUSG00000025245	Lztfl1	1.370.208.976.728	-0.3889493767	0.1243351814	-31.282.326.715	0.0017586091	0.0067504964
ENSMUSG00000030254	Rad18	2.511.068.469.456	-0.4541036898	0.1452477814	-31.264.070.649	0.0017695642	0.0067875366
ENSMUSG00000073684	Faap20	1.945.017.676.247	-0.3724388529	0.1191849788	-31.248.808.084	0.0017787712	0.0068194974
ENSMUSG00000020776	Fbf1	226.894.718.818	-0.3644577606	0.116669064	-31.238.594.705	0.0017849568	0.0068381692
ENSMUSG00000071103	1700029J07Rik	102.104.010.792	-14.398.942.115	0.4611919524	-31.221.147.809	0.0017955692	0.0068717297
ENSMUSG00000017195	Zpbp2	78.717.198.029	-13.753.097.865	0.4406372895	-31.211.833.841	0.0018012583	0.0068904645
ENSMUSG00000071415	Rpl23	111.749.621.416.995	-0.1890280304	0.0605660847	-31.210.211.322	0.001802251	0.0068925715
ENSMUSG00000032311	Nrg4	325.295.044.676	-0.7779131804	0.2493742437	-31.194.608.103	0.0018118236	0.0069240875
ENSMUSG00000021102	Glrx5	7.808.341.832.272	-0.2727927594	0.087479379	-31.183.664.351	0.0018185655	0.006946448
ENSMUSG00000032121	Tmem218	306.448.520.044	-0.9528087724	0.3056045588	-31.177.832.424	0.0018221676	0.0069567996
ENSMUSG00000070713	Gm10282	517.001.100.397	-0.7964725556	0.2554751619	-31.176.124.899	0.0018232235	0.0069591273
ENSMUSG00000024194	Cuta	3.646.642.207.913	-0.2489267772	0.079878103	-31.163.331.101	0.001831153	0.0069825578
ENSMUSG00000004018	Fancl	966.288.523.665	-0.489442622	0.1572630467	-31.122.544.826	0.0018566438	0.0070676632
ENSMUSG00000022956	Atp5o	27.757.820.042.503	-0.2504324853	0.0804818247	-31.116.651.028	0.0018603541	0.0070800593
ENSMUSG00000032329	Hmg20a	3.708.132.512.663	-0.2831196831	0.0910704432	-31.087.987.856	0.001878496	0.0071438732
ENSMUSG00000086265	Marcksl1-ps4	5.129.754.461	-33.270.414.741	10.702.853.287	-31.085.556.206	0.0018800425	0.0071480116
ENSMUSG00000061728	Btnl7-ps	142.374.056.148	-17.171.055.516	0.5527256482	-31.066.145.694	0.0018924296	0.0071880984
ENSMUSG00000029366	Dck	3.739.126.584.012	-0.41663131	0.1342063652	-31.044.079.728	0.0019066023	0.0072348831
ENSMUSG00000057265	Ccdc176	16.217.908.237	-1.133.185.923	0.3651454924	-31.033.819.302	0.0019132256	0.0072547207
ENSMUSG00000030346	Rad51ap1	1.861.312.739.372	-0.722219195	0.2327724629	-31.026.831.355	0.0019177485	0.0072665709
ENSMUSG00000061479	Snrpa	10.961.333.021.664	-0.2199707761	0.0709689775	-30.995.342.451	0.0019382517	0.0073353491
ENSMUSG00000027709	Mccc1	4.377.718.019.948	-0.3593510666	0.1159940204	-30.980.137.207	0.0019482241	0.007371301
ENSMUSG00000006526	Tmem110	1.536.633.327.114	-0.3455149107	0.1115467794	-30.974.888.964	0.0019516771	0.0073794465
ENSMUSG00000033948	Zswim5	2.822.035.257.857	-0.3545407248	0.1145088592	-30.961.859.826	0.0019602737	0.007407906
ENSMUSG00000031697	Orc6	3.120.978.213.913	-0.4791476432	0.1547936863	-30.953.952.615	0.0019655078	0.007424088
ENSMUSG00000024542	Cep192	5.000.529.279.876	-0.3305517791	0.1067992656	-30.950.753.949	0.0019676287	0.0074269871
ENSMUSG00000046792	Zfp787	1.657.282.375.528	-0.335818656	0.1084988954	-30.951.343.306	0.0019672378	0.0074269871
ENSMUSG00000043483	Gm6863	2.414.279.001.347	-0.378103478	0.1222277808	-30.934.332.234	0.0019785507	0.0074656969
ENSMUSG00000083956	Gm12361	28.155.546.306	-27.329.880.983	0.8838378156	-30.921.828.077	0.0019869045	0.0074940175
ENSMUSG00000004709	Cd244	327.200.627.562	-0.7557504545	0.2444634911	-30.914.655.228	0.0019917111	0.0075103304
ENSMUSG00000087590	Epb4.1l4aos	14.802.970.292	-0.4916405215	0.1591126828	-30.898.889.577	0.0020023134	0.0075466602
ENSMUSG00000005899	Smpd4	521.032.821.734	-0.4556414162	0.1474780019	-30.895.551.221	0.0020045651	0.0075496732
ENSMUSG00000031448	Adprhl1	35.686.848.846	-26.025.860.094	0.8424901127	-30.891.591.134	0.0020072391	0.007557919
ENSMUSG00000043262	Uevld	3.042.184.159.484	-0.306629387	0.099397661	-30.848.752.777	0.0020363753	0.0076583817
ENSMUSG00000097222	1010001N08Rik	51.690.112.165	-0.6996655287	0.2269960271	-30.822.809.445	0.0020542086	0.0077198644
ENSMUSG00000022385	Gtse1	4.565.400.445.508	-0.5261762338	0.1708440847	-3.079.862.172	0.0020709641	0.0077809578
ENSMUSG00000026096	Osgepl1	1.550.509.319.499	-0.5821979389	0.1891546664	-30.778.936.088	0.0020846933	0.0078287687
ENSMUSG00000029557	Ftsj2	777.333.235.183	-0.5233916224	0.1702650909	-30.739.808.117	0.0021122302	0.0079207362
ENSMUSG00000035310	Lin54	4.260.495.918.195	-0.2892905177	0.094120446	-30.736.203.454	0.0021147837	0.0079284055
ENSMUSG00000000339	Rtca	3.625.321.550.033	-0.3013312251	0.0980795657	-30.723.140.232	0.0021240614	0.0079593614
ENSMUSG00000026669	Mcm10	5.730.506.119.568	-0.5593362805	0.1823030733	-30.681.670.393	0.0021537619	0.0080590381
ENSMUSG00000082878	Gm12583	450.697.002.324	-0.7098253877	0.2314006229	-30.675.171.868	0.0021584505	0.0080746447
ENSMUSG00000019158	Tmem160	1.790.475.865.275	-0.4359208531	0.1421216411	-30.672.376.837	0.0021604699	0.0080802611
ENSMUSG00000084416	Rpl10a-ps1	4.629.539.757.142	-0.3079604464	0.100419759	-30.667.315.821	0.002164131	0.0080920131
ENSMUSG00000033781	Asb13	1.328.913.912.195	-0.4301250931	0.1403135908	-3.065.455.675	0.0021733859	0.0081188327
ENSMUSG00000101878	Gm8203	986.124.478.344	-0.5321294225	0.1735987418	-3.065.283.866	0.0021746349	0.0081215531
ENSMUSG00000100801	Gm15459	3.667.819.659.188	-0.2706074214	0.0883670604	-30.623.110.035	0.0021963512	0.0081948072
ENSMUSG00000027531	Impa1	1.324.599.702.873	-0.311857673	0.1018616579	-30.615.805.748	0.0022017173	0.0082108996
ENSMUSG00000031864	Ints10	5.031.281.224.952	-0.2471961379	0.0808151202	-30.587.857.478	0.0022223603	0.0082819428
ENSMUSG00000075702	Selm	1.113.569.565.884	-0.4561858173	0.1491720086	-30.581.194.261	0.0022273079	0.0082964161
ENSMUSG00000097354	2310001H17Rik	66.081.468.668	-0.606137984	0.1982336884	-30.576.941.224	0.0022304712	0.0083042323
ENSMUSG00000049038	Mterf2	1.024.850.488.732	-0.4591773105	0.1501967588	-30.571.719	0.002234361	0.0083167289
ENSMUSG00000003970	Rpl8	154.951.679.510.998	-0.2430482678	0.0796921641	-30.498.389.737	0.0022896409	0.0085042247
ENSMUSG00000022422	Dscc1	437.084.604.532	-0.7273290133	0.2384921908	-30.496.973.959	0.0022907204	0.0085062085
ENSMUSG00000074865	Zfp934	82.343.986.069	-17.185.142.386	0.563822665	-30.479.694.152	0.0023039338	0.008549157
ENSMUSG00000029726	Mepce	4.115.944.365.583	-0.3966176023	0.1302088292	-30.460.115.868	0.002318989	0.008592766
ENSMUSG00000021592	Arsk	776.300.703.762	-0.5076937857	0.1667373797	-30.448.708.412	0.0023278025	0.0086192802
ENSMUSG00000039781	Cep131	690.021.371.841	-0.7251576022	0.2382822389	-30.432.717.341	0.0023402091	0.0086569974
ENSMUSG00000048758	Rpl29	23.189.164.523.336	-0.2468592038	0.0811320699	-30.426.834.194	0.0023447887	0.0086718816
ENSMUSG00000004654	Ghrhr	30.981.262.949	-28.634.086.621	0.9416340733	-30.408.932.123	0.0023587747	0.0087174054
ENSMUSG00000019845	Tube1	748.307.611.583	-0.6340937012	0.2086075708	-30.396.485.549	0.0023685436	0.0087493619
ENSMUSG00000049350	Zg16	1.304.927.621.711	-0.8988320118	0.2957960336	-30.386.885.205	0.0023761039	0.0087752109
ENSMUSG00000039670	Oxld1	867.197.839.707	-0.6336115566	0.2085507288	-3.038.165.151	0.0023802347	0.0087842263
ENSMUSG00000067344	Rps25-ps1	377.046.826.189	-0.682247755	0.2247371497	-30.357.586.889	0.002399313	0.0088441707
ENSMUSG00000071866	Ppia	119.614.187.322.425	-0.2240849472	0.0738265383	-30.352.899.157	0.0024030457	0.0088542353
ENSMUSG00000041471	Fam35a	296.108.722.382	-0.8920766339	0.2940141806	-30.341.279.193	0.0024123212	0.0088837217
ENSMUSG00000005069	Pex5	6.054.017.538.737	-0.2587189508	0.085342016	-30.315.542.442	0.002432982	0.0089513535
ENSMUSG00000102802	Mgam2-ps	3.678.115.110.949	-0.4240777992	0.1398992914	-30.313.077.006	0.0024349697	0.0089565535
ENSMUSG00000056167	Cnot10	5.847.420.723.977	-0.255030353	0.0841578495	-3.030.381.059	0.0024424537	0.0089756144
ENSMUSG00000052798	Nup107	5.884.274.541.461	-0.402855106	0.1330915617	-30.269.019.385	0.002470741	0.0090731519
ENSMUSG00000024660	Incenp	9.504.965.700.884	-0.4786541913	0.1582522593	-3.024.627.853	0.0024893923	0.0091342481
ENSMUSG00000055305	Zfp93	314.945.191.552	-0.8279334584	0.273734301	-3.024.587.914	0.002489721	0.0091342481
ENSMUSG00000028062	Lamtor2	6.466.683.453.776	-0.2892415804	0.0956727698	-30.232.382.856	0.0025008524	0.0091664616
ENSMUSG00000021608	Lpcat1	848.050.753.378	-0.5933323466	0.1963908474	-30.211.812.547	0.0025179059	0.0092203005
ENSMUSG00000036687	Tmem184a	63.892.248.145	-0.232703488	0.0771263278	-30.171.731.825	0.00255144	0.0093365223
ENSMUSG00000020163	Uqcr11	11.106.717.538.191	-0.378275423	0.1254225928	-30.160.070.421	0.0025612731	0.0093681087
ENSMUSG00000030483	Cyp2b10	10.527.299.519.025	-17.823.579.242	0.5914626498	-30.134.750.262	0.002582743	0.0094377834
ENSMUSG00000095105	Edaradd	102.110.836.567	-11.005.407.477	0.3661297026	-30.058.767.151	0.0026481634	0.0096723084
ENSMUSG00000024853	Sf3b2	24.034.990.169.542	-0.1525540666	0.0507660836	-30.050.391.105	0.002655467	0.0096967136
ENSMUSG00000003662	Ciao1	3.282.097.298.677	-0.2825421356	0.0940558031	-30.039.840.857	0.0026646926	0.0097258475
ENSMUSG00000047635	2810006K23Rik	400.943.574.897	-0.6758084395	0.2250121522	-30.034.308.503	0.0026695421	0.009738989
ENSMUSG00000055884	Fancm	1.208.844.101.563	-0.504335796	0.1680228804	-30.015.899.912	0.0026857364	0.0097934873
ENSMUSG00000097761	4930534D22Rik	88.325.362.116	-14.560.633.866	0.4852005652	-30.009.515.468	0.0026913739	0.0098117501
ENSMUSG00000048106	4632415L05Rik	706.517.502.823	-0.5226418515	0.17422735	-29.997.692.762	0.0027018418	0.0098407112
ENSMUSG00000057181	5730455P16Rik	1.638.389.002.094	-0.3400366174	0.113434661	-29.976.429.991	0.0027207618	0.0099026841
ENSMUSG00000091625	Lsm5	1.888.298.330.222	-0.42684735	0.142418115	-29.971.422.531	0.0027252351	0.0099166512
